# Supplementary material for: Higher order Arabidopsis 14-3-3 mutants show 14-3-3 involvement in primary root growth both under control and abiotic stress conditions
Source: J Exp Bot. 2014 Sep 4;65(20):5877–88. doi: 10.1093/jxb/eru338 (PMC4203132; doi:10.1093/jxb/eru338)
Supplement: Supplementary Data [file supp_eru338_jexbot125666_file002.xlsx]

## Sheet: Blad1
Overview proteins found minus bait proteins 0 indicate that these proteins have not been indentified at these time points
				R18							Imidazole
				0 h		10 min		3 h			0 h		10 min		3 h
	Nr.	IPI	Name	Ave	SEM	Ave	SEM	Ave	SEM		Ave	SEM	Ave	SEM	Ave	SEM
category 1	1	IPI:IPI00535593.1	GTP-binding protein-like	1.64	0.06	1.55	0.0866025	1.40667	0.0635959		1.55	0.0866025	0	0	0	0
	2	IPI:IPI01019507.1	Putative uncharacterized protein At2g43470	1.97	0.061101	0	0	1.57	0.0750555		0	0	2.025	0.00612372	0	0
	3	IPI:IPI00528923.1	CINV1 (cytosolic invertase 1)	40.9033	2.2237	37.79	5.36579	32.1033	6.0278		31.46	3.21467	37.6533	0.568101	34.4633	2.85104
	4	IPI:IPI00529256.1	AT2G13600 Pentatricopeptide repeat-containing protein	1.7	0	1.71	0.0057735	1.7	0		0	0	1.735	0	0	0
	5	IPI:IPI00529418.2	SWI2 F11M21.32 protein	2.76	0.438786	1.82667	0.178357	2	0		2.01	0.0057735	1.97	0.101571	2.105	0.0428661
	6	IPI:IPI00529914.1	AT5G64430 octicosapeptide/Phox/Bem1p (PB1) domain-containing protein	3.28	0.652406	0	0	0	0		2.005	0.00288675	2.085	0.149011	1.955	0.153093
	7	IPI:IPI00532633.1	AT5G65600 L-type lectin-domain containing receptor kinase IX.2	0	0	2.01	0.0057735	2.015	0.00866025		2	0	1.85	0.0612372	0	0
	8	IPI:IPI00540587.1	AT5G44230 Pentatricopeptide repeat-containing protein	1.80333	0.0983757	0	0	1.68667	0.156773		1.765	0.141451	1.765	0.100021	1.62	0.0367423
	9	IPI:IPI00542179.1	FBR12 Eukaryotic translation initiation factor 5A-2 ; FBR12 (FUMONISIN B1-RESISTANT12); translation initiation factor	3.4	0.440606	4.03	0.011547	3.385	0.372391		9.23333	0.622718	10.4133	0.18683	7.96667	2.28485
	10	IPI:IPI00542532.2	MLP423 MLP-like protein 423	1.78333	0.236737	0	0	2	0		1.65	0.202073	1.765	0.0959383	1.61	0.0367423
	11	IPI:IPI00543928.1	AT4G34860 beta-fructofuranosidase, putative	4.27	1.73156	5.98333	2.04568	0	0		3.75333	0.37024	4.14	0.586785	6.175	0.381712
	12	IPI:IPI00548618.1	elongation factor 1-alpha	7.755	1.35966	8.00667	0.00333333	5.96	2.3499		18	3.53705	25.51	2.29788	23.5733	2.6224
	13	IPI:IPI00516644.1	PHOS32 Putative uncharacterized protein	0	0	0	0	0	0		9.08333	0.563688	8.51	0.474886	9.57	1.38745
	14	IPI:IPI00518959.1	NIA1 Nitrate reductase [NADH] 1	0	0	0	0	0	0		4.86667	2.12718	10.4333	1.55614	6.84667	2.85454
	15	IPI:IPI00527751.1	VIK F16A14.22	0	0	0	0	0	0		16.4867	4.5578	21.84	0.857244	18.12	3.00347
	16	IPI:IPI00529766.1	AT1G76380 DNA-binding bromodomain-containing protein	0	0	0	0	0	0		1.65	0.193132	1.775	0.0918559	1.84	0.113137
	17	IPI:IPI00533887.1	AT4G18950 ankyrin protein kinase, putative	0	0	0	0	0	0		2.045	0.0144338	6.04	0.832827	3.36667	0.943366
	18	IPI:IPI00540686.1	ACT2 (ACTIN 2)	0	0	0	0	0	0		6.96333	1.17686	15.9133	1.46028	10.26	2.49079
	19	IPI:IPI00545659.1	PHOS34 universal stress protein (USP) family protein	0	0	0	0	0	0		5.62667	0.73985	11.6067	0.631801	7.90333	1.67958
	20	IPI:IPI00656728.1	UREG (UREASE ACCESSORY PROTEIN G); ATP binding / metal ion binding / nickel ion binding / nucleotide binding	0	0	0	0	0	0		7.13667	0.685865	14.7167	0.431245	10.2667	0.538645
	21	IPI:IPI00992844.1	EMB2753 Tetratricopeptide repeat (TPR)-containing protein	0	0	0	0	0	0		7.5	0.629153	20.705	1.85957	12.1433	5.6818
category 2	22	IPI:IPI00534954.1	Putative uncharacterized protein	1.7	0	0	0	0	0		0	0	0	0	0	0
	23	IPI:IPI00531177.1	AT2G05430 unknown protein	2.04	0.205508	0	0	0	0		0	0	0	0	0	0
	24	IPI:IPI00536154.2	AT4G32270 unknown protein	1.65	0.202073	0	0	0	0		0	0	0	0	0	0
	25	IPI:IPI00539811.1	AT1G72000 beta-fructofuranosidase, putative	2.11	0.011547	0	0	0	0		0	0	0	0	0	0
	26	IPI:IPI00541096.1	AT5G12010 unknown protein	2	0	0	0	0	0		0	0	0	0	0	0
	27	IPI:IPI00518141.1	Putative uncharacterized protein T9L24.37	2	0	0	0	0	0		1.76	0.138564	0	0	0	0
	28	IPI:IPI00532787.2	AT1G53390 ABC transporter G family member 24	0	0	0	0	0	0		2.34	0.357957	0	0	0	0
	29	IPI:IPI00533685.1	AT5G09530 hydroxyproline-rich glycoprotein family protein	0	0	0	0	0	0		1.425	0.0375278	0	0	0	0
	30	IPI:IPI00544017.2	AT4G10730 ATP binding / kinase/ protein kinase/ protein serine/threonine kinase/ protein tyrosine kinase	0	0	0	0	0	0		1.4	0.057735	0	0	0	0
	31	IPI:IPI00544510.1	SESA4 2S seed storage protein 4	1.76	0.138564	7.435	3.12058	0	0		0	0	0	0	0	0
	32	IPI:IPI00521539.1	CRU3 Isoform 1 of 12S seed storage protein CRU1 ; Isoform 2 of 12S seed storage protein CRU1	6.76	1.59349	32.68	7.96166	0	0		0	0	6.235	0.210248	0	0
	33	IPI:IPI00895615.1	AT2G39435 Putative uncharacterized protein At2g39440	1.67	0.187705	0	0	0	0		1.53333	0.233333	1.725	0.067361	0	0
	34	IPI:IPI00539485.1	scpl37 Serine carboxypeptidase-like 37	0	0	0	0	0	0		1.675	0.10681	1.86	0.0898146	0	0
	35	IPI:IPI00527286.1	AT2G30560 glycine-rich protein	5.37667	1.65474	0	0	0	0		2.93	0.79097	0	0	5.865	0.749136
	36	IPI:IPI00543370.1	Putative uncharacterized protein F4D11.80	0	0	0	0	0	0		7.13	0.282902	0	0	5.98	1.28198
category 3	37	IPI:IPI00518244.1	ARI2 Probable E3 ubiquitin-protein ligase	0	0	1.805	0.228053	0	0		0	0	0	0	0	0
	38	IPI:IPI00524485.1	CRU2 12S seed storage protein CRU3	0	0	6.185	2.41621	0	0		0	0	0	0	0	0
	39	IPI:IPI00526611.1	ERD2 (EARLY-RESPONSIVE TO DEHYDRATION 2); ATP binding	0	0	5.095	0.562917	0	0		0	0	0	0	0	0
	40	IPI:IPI00531769.1	OLEO2 Oleosin 21.2 kDa	0	0	6.625	3.06862	0	0		0	0	0	0	0	0
	41	IPI:IPI00534449.1	ACA.l Putative phospholipid-transporting ATPase 11	0	0	2.01	0.0057735	0	0		0	0	0	0	0	0
	42	IPI:IPI00542873.1	CRA1 Isoform 1 of 12S seed storage protein CRU4	0	0	16.35	5.95248	0	0		0	0	0	0	0	0
	43	IPI:IPI00522620.1	AT5G64100 Peroxidase 69	0	0	3.86	0.305996	0	0		0	0	3.38333	0.44312	0	0
	44	IPI:IPI00541292.1	Pseudouridine synthase	0	0	0	0	0	0		0	0	1.76	0.0979796	0	0
	45	IPI:IPI00516612.1	AHL19 DNA-binding protein-related	0	0	0	0	0	0		0	0	2.8	0.414327	0	0
	46	IPI:IPI00520474.1	RABE1b Elongation factor Tu, chloroplastic	0	0	0	0	0	0		0	0	2	0	0	0
	47	IPI:IPI00520641.1	CAT2 Catalase-2	0	0	0	0	0	0		0	0	1.88	0.0694022	0	0
	48	IPI:IPI00529189.1	NAI2	0	0	0	0	0	0		0	0	3.01	0.408248	0	0
	49	IPI:IPI00530410.1	La1 AtLa1 (Arabidopsis thaliana La protein 1); RNA binding	0	0	0	0	0	0		0	0	7.07333	0.711868	0	0
	50	IPI:IPI00531059.1	VCS (VARICOSE); nucleotide binding / protein homodimerization	0	0	0	0	0	0		0	0	2.08	0.0204124	0	0
	51	IPI:IPI00533295.2	14-3-3-like protein GF14 chi	0	0	0	0	0	0		0	0	2.17	0.0367423	0	0
	52	IPI:IPI00533885.1	SESA2 2S seed storage protein 2	0	0	0	0	0	0		0	0	4	1.41421	0	0
	53	IPI:IPI00539093.1	TUB8 Tubulin beta-8 chain	0	0	0	0	0	0		0	0	1.93	0.163299	0	0
	54	IPI:IPI00542693.1	TUA6 Tubulin/FtsZ family protein	0	0	0	0	0	0		0	0	7.12	1.27373	0	0
	55	IPI:IPI00543304.1	ATRBP47C (ARABIDOPSIS THALIANA RNA-BINDING PROTEIN 47C); RNA binding	0	0	0	0	0	0		0	0	4.325	0.0428661	0	0
	56	IPI:IPI00546782.1	AT5G54130 calcium-binding EF hand family protein	0	0	0	0	0	0		0	0	1.415	0.0469486	0	0
	57	IPI:IPI00547641.1	AT1G55460 Kin17 DNA-binding protein-related	0	0	0	0	0	0		0	0	1.61	0.0367423	0	0
	58	IPI:IPI00992142.1	BGLU34 Beta glucosidase 34	0	0	0	0	0	0		0	0	4	0.816497	0	0
	59	IPI:IPI00542550.1	AT4G15545 unknown protein	0	0	1.745	0.147224	1.88	0.0750555		0	0	0	0	0	0
	60	IPI:IPI00517212.1	AT1G47670 Lysine histidine transporter-like 8	0	0	2	0	0	0		0	0	0	0	2	0
	61	IPI:IPI00520061.3	AT3G42170 DNA binding	0	0	0	0	0	0		0	0	3.66	0.375588	3.225	0.193918
	62	IPI:IPI00525540.1	PTAC17	0	0	0	0	0	0		0	0	3.685	0.557259	2	0
	63	IPI:IPI00527220.1	ELF5A-3 Eukaryotic translation initiation factor 5A-3	0	0	0	0	0	0		0	0	2.97667	0.126117	3.28667	0.789982
	64	IPI:IPI00537164.1	AT4G23500 glycoside hydrolase family 28 protein / polygalacturonase (pectinase) family protein	0	0	0	0	0	0		0	0	4.23667	0.582385	3.08	0.436826
	65	IPI:IPI00548547.1	Putative uncharacterized protein At2g11600	0	0	0	0	1.98	0.202073		0	0	0	0	0	0
	66	IPI:IPI00519107.3	LDL3 (LSD1-LIKE3); amine oxidase/ electron carrier/ oxidoreductase	0	0	0	0	2.03	0.0173205		0	0	0	0	0	0
	67	IPI:IPI00535673.1	AT5G46300 unknown protein	0	0	0	0	1.545	0.0144338		0	0	0	0	0	0
	68	IPI:IPI00975271.2	AT1G58230 WD-40 repeat family protein / beige-related	0	0	0	0	1.20333	0.61807		0	0	0	0	0	0
	69	IPI:IPI00521579.1	AT5G66470 GTP binding / RNA binding	0	0	0	0	0	0		0	0	0	0	1.85	0.0612372
	70	IPI:IPI00525001.1	TUB3 Tubulin beta-2/beta-3 chain	0	0	0	0	0	0		0	0	0	0	4.895	0.32864
	71	IPI:IPI00529095.1	CDPK6 Calcium-dependent protein kinase 3	0	0	0	0	0	0		0	0	0	0	2.175	0.0877734
	72	IPI:IPI00534729.2	AT5G48520 unknown protein	0	0	0	0	0	0		0	0	0	0	1.86	0.0571548
	73	IPI:IPI00547933.1	TUA2 Tubulin alpha-2/alpha-4 chain	0	0	0	0	0	0		0	0	0	0	5.77	1.5391
