# Supplementary material for: Higher order Arabidopsis 14-3-3 mutants show 14-3-3 involvement in primary root growth both under control and abiotic stress conditions
Source: J Exp Bot. 2014 Sep 4;65(20):5877–88. doi: 10.1093/jxb/eru338 (PMC4203132; doi:10.1093/jxb/eru338)
Supplement: Supplementary Data [file supp_eru338_jexbot125666_file004.xlsx]

## Sheet: Tables
Proteins used as bait
			0 h				10 min				3 h
			R18		Imidazole		R18		Imidazole		R18		Imidazole
Nr.	IPI	Name	Ave	SEM	Ave	SEM	Ave	SEM	Ave	SEM	Ave	SEM	Ave	SEM
1	IPI:IPI00518769.1	14-3-3-like protein GF14 phi	6.66667	1.76383	29.71	3.82797	8.01667	2.01667	33.7633	5.36028	2.50667	0.506667	31	3.2434
2	IPI:IPI00517027.1	Isoform 2 of 14-3-3-like protein GF14 lambda	0	0	17.7433	0.738113	0	0	11.9067	2.23228	0	0	15.28	2.8811
3	IPI:IPI00525835.1	Isoform 2 of 14-3-3-like protein GF14 kappa	0	0	8.11	0.890524	0	0	15.0133	2.64929	0	0	11.83	3.36242
4	IPI:IPI00530001.1	14-3-3-like protein GF14 upsilon	0	0	9.86667	1.84059	0	0	7.97	0.94399	0	0	9.30333	0.8165
5	IPI:IPI00536399.1	14-3-3-like protein GF14 nu	0	0	37.5567	7.26589	0	0	40.8567	4.32608	0	0	38.7767	4.94862
Proteins found in peptide elution only
			0 h		10 min		3 h
			R18		R18		R18
Nr.	IPI	Name	Ave	SEM	Ave	SEM	Ave	SEM
1	IPI:IPI00534954.1	Putative uncharacterized protein	1.7	0	0	0	0	0
2	IPI:IPI00531177.1	AT2G05430 unknown protein	2.04	0.205508	0	0	0	0
3	IPI:IPI00536154.2	AT4G32270 unknown protein	1.65	0.202073	0	0	0	0
4	IPI:IPI00539811.1	AT1G72000 beta-fructofuranosidase	2.11	0.011547	0	0	0	0
5	IPI:IPI00541096.1	AT5G12010 unknown protein	2	0	0	0	0	0
6	IPI:IPI00544510.1	SESA4 2S seed storage protein 4	1.76	0.138564	7.435	3.12058	0	0
7	IPI:IPI00518244.1	ARI2 Probable E3 ubiquitin-protein ligase ARI2	0	0	1.805	0.228053	0	0
8	IPI:IPI00524485.1	CRU2 12S seed storage protein CRU3	0	0	6.185	2.41621	0	0
9	IPI:IPI00526611.1	ERD2 (EARLY-RESPONSIVE TO DEHYDRATION 2)	0	0	5.095	0.562917	0	0
10	IPI:IPI00531769.1	OLEO2 Oleosin 21.2 kDa	0	0	6.625	3.06862	0	0
11	IPI:IPI00534449.1	ACA.l Putative phospholipid-transporting ATPase 11	0	0	2.01	0.0057735	0	0
12	IPI:IPI00542873.1	CRA1 Isoform 1 of 12S seed storage protein CRU4	0	0	16.35	5.95248	0	0
13	IPI:IPI00542550.1	AT4G15545 unknown protein	0	0	1.745	0.147224	1.88	0.0750555
14	IPI:IPI00548547.1	Putative uncharacterized protein At2g11600	0	0	0	0	1.98	0.202073
15	IPI:IPI00519107.3	LDL3 (LSD1-LIKE3); amine oxidase/ electron carrier/ oxidoreductase	0	0	0	0	2.03	0.0173205
16	IPI:IPI00535673.1	AT5G46300 unknown protein	0	0	0	0	1.545	0.0144338
17	IPI:IPI00975271.2	AT1G58230 WD-40 repeat family protein / beige-related	0	0	0	0	1.20333	0.61807
Proteins found only in imidazole elution
			0 h		10 min		3 h
			Imidazole		Imidazole		Imidazole
Nr	IPI	Name	Ave	SEM	Ave	SEM	Ave	SEM
1	IPI:IPI00516644.1	PHOS32 Putative uncharacterized protein	9.08333	0.563688	8.51	0.474886	9.57	1.38745
2	IPI:IPI00517027.1	Isoform 2 of 14-3-3-like protein GF14 lambda	17.7433	0.738113	11.9067	2.23228	15.28	2.8811
3	IPI:IPI00518959.1	NIA1 Nitrate reductase [NADH] 1	4.86667	2.12718	10.4333	1.55614	6.84667	2.85454
4	IPI:IPI00525835.1	Isoform 2 of 14-3-3-like protein GF14 kappa	8.11	0.890524	15.0133	2.64929	11.83	3.36242
5	IPI:IPI00527751.1	VIK F16A14.22	16.4867	4.5578	21.84	0.857244	18.12	3.00347
6	IPI:IPI00529766.1	AT1G76380 DNA-binding bromodomain-containing protein	1.65	0.193132	1.775	0.0918559	1.84	0.113137
7	IPI:IPI00530001.1	14-3-3-like protein GF14 upsilon	9.86667	1.84059	7.97	0.94399	9.30333	0.8165
8	IPI:IPI00533887.1	AT4G18950 ankyrin protein kinase, putative	2.045	0.0144338	6.04	0.832827	3.36667	0.943366
9	IPI:IPI00536399.1	14-3-3-like protein GF14 nu	37.5567	7.26589	40.8567	4.32608	38.7767	4.94862
10	IPI:IPI00540686.1	ACT2 (ACTIN 2)	6.96333	1.17686	15.9133	1.46028	10.26	2.49079
11	IPI:IPI00545659.1	PHOS34 universal stress protein (USP) family protein	5.62667	0.73985	11.6067	0.631801	7.90333	1.67958
12	IPI:IPI00656728.1	UREG (UREASE ACCESSORY PROTEIN G)	7.13667	0.685865	14.7167	0.431245	10.2667	0.538645
13	IPI:IPI00992844.1	EMB2753 Tetratricopeptide repeat (TPR)-containing protein	7.5	0.629153	20.705	1.85957	12.1433	5.6818
14	IPI:IPI00532787.2	AT1G53390 ABC transporter G family member 24	2.34	0.357957	0	0	0	0
15	IPI:IPI00533685.1	AT5G09530 hydroxyproline-rich glycoprotein family protein	1.425	0.0375278	0	0	0	0
16	IPI:IPI00544017.2	AT4G10730 ATP binding / kinase/ protein kinase/ protein serine/threonine kinase/ protein tyrosine kinase	1.4	0.057735	0	0	0	0
17	IPI:IPI00539485.1	scpl37 Serine carboxypeptidase-like 37	1.675	0.10681	1.86	0.0898146	0	0
18	IPI:IPI00543370.1	Putative uncharacterized protein F4D11.80	7.13	0.282902	0	0	5.98	1.28198
19	IPI:IPI00541292.1	Pseudouridine synthase	0	0	1.76	0.0979796	0	0
20	IPI:IPI00516612.1	AHL19 DNA-binding protein-related	0	0	2.8	0.414327	0	0
21	IPI:IPI00520474.1	RABE1b Elongation factor Tu, chloroplastic	0	0	2	0	0	0
22	IPI:IPI00520641.1	CAT2 (CATALASE 2)	0	0	1.88	0.0694022	0	0
23	IPI:IPI00529189.1	NAI2	0	0	3.01	0.408248	0	0
24	IPI:IPI00530410.1	La1 AtLa1 (Arabidopsis thaliana La protein 1)	0	0	7.07333	0.711868	0	0
25	IPI:IPI00531059.1	VCS (VARICOSE)	0	0	2.08	0.0204124	0	0
26	IPI:IPI00533295.2	14-3-3-like protein GF14 chi	0	0	2.17	0.0367423	0	0
27	IPI:IPI00533885.1	SESA2 2S seed storage protein 2	0	0	4	1.41421	0	0
28	IPI:IPI00539093.1	TUB8 Tubulin beta-8 chain	0	0	1.93	0.163299	0	0
29	IPI:IPI00542693.1	TUA6 Tubulin	0	0	7.12	1.27373	0	0
30	IPI:IPI00543304.1	ATRBP47C (ARABIDOPSIS THALIANA RNA-BINDING PROTEIN 47C)	0	0	4.325	0.0428661	0	0
31	IPI:IPI00546782.1	AT5G54130 calcium-binding EF hand family protein	0	0	1.415	0.0469486	0	0
32	IPI:IPI00547641.1	AT1G55460 Kin17 DNA-binding protein-related	0	0	1.61	0.0367423	0	0
33	IPI:IPI00992142.1	BGLU34 Beta glucosidase 34	0	0	4	0.816497	0	0
34	IPI:IPI00520061.3	AT3G42170 DNA binding	0	0	3.66	0.375588	3.225	0.193918
35	IPI:IPI00525540.1	PTAC17	0	0	3.685	0.557259	2	0
36	IPI:IPI00527220.1	ELF5A-3 Eukaryotic translation initiation factor 5A-3	0	0	2.97667	0.126117	3.28667	0.789982
37	IPI:IPI00537164.1	AT4G23500 glycoside hydrolase family 28 protein / polygalacturonase (pectinase) family protein	0	0	4.23667	0.582385	3.08	0.436826
38	IPI:IPI00521579.1	AT5G66470 GTP binding / RNA binding	0	0	0	0	1.85	0.0612372
39	IPI:IPI00525001.1	TUB3 Tubulin beta-2/beta-3 chain	0	0	0	0	4.895	0.32864
40	IPI:IPI00529095.1	CDPK6 Calcium-dependent protein kinase 3	0	0	0	0	2.175	0.0877734
41	IPI:IPI00534729.2	AT5G48520 unknown protein	0	0	0	0	1.86	0.0571548
42	IPI:IPI00547933.1	TUA2 Tubulin alpha-2/alpha-4 chain	0	0	0	0	5.77	1.5391
Proteins found in both R18 peptide elution and imidazole elution
			0 h				10 min				3 h
			R18		Imidazole		R18		Imidazole		R18		Imidazole
Nr.	IPI	Name	Ave	SEM	Ave	SEM	Ave	SEM	Ave	SEM	Ave	SEM	Ave	SEM
1	IPI:IPI00535593.1	GTP-binding protein-like	1.64	0.06	1.55	0.0866025	1.55	0.0866025	0	0	1.40667	0.0635959	0	0
2	IPI:IPI01019507.1	Putative uncharacterized protein At2g43470	1.97	0.061101	0	0	0	0	2.025	0.00612372	1.57	0.0750555	0	0
3	IPI:IPI00518769.1	GF14 PHI 14-3-3-like protein GF14 phi	6.66667	1.76383	29.71	3.82797	8.01667	2.01667	33.7633	5.36028	2.50667	0.506667	31	3.2434
4	IPI:IPI00528923.1	CINV1 (cytosolic invertase 1)	40.9033	2.2237	31.46	3.21467	37.79	5.36579	37.6533	0.568101	32.1033	6.0278	34.4633	2.85104
5	IPI:IPI00529256.1	AT2G13600 Pentatricopeptide repeat-containing protein	1.7	0	0	0	1.71	0.0057735	1.735	0.0142887	1.7	0	0	0
6	IPI:IPI00529418.2	SWI2 F11M21.32 protein	2.76	0.438786	2.01	0.0057735	1.82667	0.178357	1.97	0.101571	2	0	2.105	0.0428661
7	IPI:IPI00529914.1	AT5G64430 octicosapeptide/Phox/Bem1p (PB1) domain-containing protein	3.28	0.652406	2.005	0.00288675	0	0	2.085	0.149011	0	0	1.955	0.153093
8	IPI:IPI00532633.1	AT5G65600 L-type lectin-domain containing receptor kinase IX.2	0	0	2	0	2.01	0.0057735	1.85	0.0612372	2.015	0.00866025	0	0
9	IPI:IPI00540587.1	AT5G44230 Pentatricopeptide repeat-containing protein	1.80333	0.0983757	1.765	0.141451	0	0	1.765	0.100021	1.68667	0.156773	1.62	0.0367423
10	IPI:IPI00542179.1	FBR12 Eukaryotic translation initiation factor 5A-2	3.4	0.440606	9.23333	0.622718	4.03	0.011547	10.4133	0.18683	3.385	0.372391	7.96667	2.28485
11	IPI:IPI00542532.2	MLP423 MLP-like protein 423	1.78333	0.236737	1.65	0.202073	0	0	1.765	0.0959383	2	0	1.61	0.0367423
12	IPI:IPI00543928.1	AT4G34860 beta-fructofuranosidase	4.27	1.73156	3.75333	0.37024	5.98333	2.04568	4.14	0.586785	0	0	6.175	0.381712
13	IPI:IPI00548618.1	Elongation factor 1-alpha	7.755	1.35966	18	3.53705	8.00667	0.00333333	25.51	2.29788	5.96	2.3499	23.5733	2.6224
14	IPI:IPI00518141.1	Putative uncharacterized protein T9L24.37	2	0	1.76	0.138564	0	0	0	0	0	0	0	0
15	IPI:IPI00521539.1	CRU3 Isoform 1 of 12S seed storage protein CRU1	6.76	1.59349	0	0	32.68	7.96166	6.235	0.210248	0	0	0	0
16	IPI:IPI00895615.1	AT2G39435 Putative uncharacterized protein	1.67	0.187705	1.53333	0.233333	0	0	1.725	0.067361	0	0	0	0
17	IPI:IPI00527286.1	AT2G30560 glycine-rich protein	5.37667	1.65474	2.93	0.79097	0	0	0	0	0	0	5.865	0.749136
18	IPI:IPI00522620.1	AT5G64100 Peroxidase 69	0	0	0	0	3.86	0.305996	3.38333	0.44312	0	0	0	0
19	IPI:IPI00517212.1	AT1G47670 Lysine histidine transporter-like 8	0	0	0	0	2	0	0	0	0	0	2	0

## Sheet: 0R_1
N	Unused	Total	%Cov	%Cov(50)	%Cov(95)	Accession	Name	Species	Peptides(95%)			Biological Processes	Molecular Function	PANTHER ID
1	45.11	45.11	57.17	49.18	45.74	IPI:IPI00528923.1	Gene_Symbol=CINV1 CINV1 (cytosolic invertase 1); beta-fructofuranosidase	3702	32
2	10.11	10.11	23.16	10.13	10.13	IPI:IPI00548618.1	Gene_Symbol=AT1G07930;AT1G07940;AT5G60390;AT1G07920 Elongation factor 1-alpha	3702	5
2	0	10.11	26.61	13.17	13.17	IPI:IPI00846137.1	Gene_Symbol=AT1G07930;AT1G07940;AT5G60390;AT1G07920 elongation factor 1-alpha / EF-1-alpha	3702	5
2	0	10.1	24.25	12.25	12.25	IPI:IPI00657100.1	Gene_Symbol=AT1G07930;AT1G07940;AT5G60390;AT1G07920 elongation factor 1-alpha / EF-1-alpha	3702	5
3	0	10	32.21	22.47	22.47	IPI:IPI00518769.1	Gene_Symbol=GF14 PHI 14-3-3-like protein GF14 phi	3702	5
3	10	10	29.15	20.34	20.34	IPI:IPI00991864.1	Gene_Symbol=GF14 PHI GF14 protein phi chain	3702	5
4	0	9.52	22.96	17.66	17.66	IPI:IPI00520529.1	Gene_Symbol=CRU3 CRU3 (CRUCIFERIN 3); nutrient reservoir	3702	6
4	9.52	9.52	21.76	15.27	15.27	IPI:IPI00521539.1	Gene_Symbol=CRU3 Isoform 1 of 12S seed storage protein CRU1	3702	6
5	7.67	19.69	35.9	21.02	18.39	IPI:IPI00543928.1	Gene_Symbol=AT4G34860 beta-fructofuranosidase, putative / invertase, putative / saccharase, putative / beta-fructosidase, putative	3702	10
6	4.25	4.25	10.46	3.922	3.922	IPI:IPI00532889.1	Gene_Symbol=MS2 AtMS2; 5-methyltetrahydropteroyltriglutamate-homocysteine S-methyltransferase/ methionine synthase	3702	2
7	3.52	3.52	12.7	4.462	4.462	IPI:IPI00529418.2	Gene_Symbol=SWI2 F11M21.32 protein	3702	2
8	0.04	2.05	9.552	1.205	1.205	IPI:IPI00921718.1	Gene_Symbol=- Disease resistance protein RPP1-like protein R2	3702	1
8	3.11	3.11	15.84	3.018	1.174	IPI:IPI00921693.1	Gene_Symbol=- Disease resistance protein RPP1-like protein R3	3702	1
8	0	2.01	8.158	1.177	1.177	IPI:IPI00521825.1	Gene_Symbol=- Disease resistance protein RPP1-WsA	3702	1
8	0	2	11.5	1.15	1.15	IPI:IPI00527479.1	Gene_Symbol=- Disease resistance protein RPP1-WsC (Fragment)	3702	1
8	0	2.01	9.185	1.213	1.213	IPI:IPI00969747.1	Gene_Symbol=- Recognition of Peronospora parasitica 1	3702	1
8	0	2	8.642	1.152	1.152	IPI:IPI00529099.1	Gene_Symbol=AT2G14080 disease resistance protein (TIR-NBS-LRR class), putative	3702	1
8	0	2.01	7.845	1.39	1.39	IPI:IPI00517708.1	Gene_Symbol=AT3G44400 disease resistance protein (TIR-NBS-LRR class), putative	3702	1
8	0.01	2.02	6.29	1.129	1.129	IPI:IPI00538062.1	Gene_Symbol=AT3G44630 disease resistance protein RPP1-WsB-like (TIR-NBS-LRR class), putative	3702	1
8	0.01	2.02	6.425	1.153	1.153	IPI:IPI00520208.1	Gene_Symbol=AT3G44630 disease resistance protein RPP1-WsB-like (TIR-NBS-LRR class), putative	3702	1
8	0	2	4.262	1.148	1.148	IPI:IPI00546557.1	Gene_Symbol=RPP1 Disease resistance protein-like	3702	1
9	0	3	16.98	16.35	10.06	IPI:IPI00542179.1	Gene_Symbol=FBR12 Eukaryotic translation initiation factor 5A-2	3702	1
9	3	3	19.57	18.84	11.59	IPI:IPI00846719.1	Gene_Symbol=FBR12 FBR12 (FUMONISIN B1-RESISTANT12); translation initiation factor	3702	1
11	2.93	2.93	70.76	26.9	17.54	IPI:IPI00527286.1	Gene_Symbol=AT2G30560 glycine-rich protein	3702	1
12	2.6	2.6	7.294	1.612	0.8482	IPI:IPI01019999.1	Gene_Symbol=- DNA topoisomerase like-protein	3702	1
12	0	2.6	6.698	1.48	0.7788	IPI:IPI00546404.2	Gene_Symbol=AT4G31210 DNA topoisomerase family protein	3702	1
14	0	2.41	7.704	2.335	1.634	IPI:IPI01019353.1	Gene_Symbol=- Disease resistance protein RPP1-WsB	3702	1
14	2.41	2.41	6.512	1.514	1.06	IPI:IPI00530503.1	Gene_Symbol=AT3G25510 disease resistance protein (TIR-NBS-LRR class), putative	3702	1
16	2.22	2.22	17.92	8.491	8.491	IPI:IPI00532411.1	Gene_Symbol=- Putative uncharacterized protein T6C23.15	3702	1
18	2.21	2.21	4.538	2.269	2.269	IPI:IPI00517073.1	Gene_Symbol=EXO70H8 ATEXO70H8 (exocyst subunit EXO70 family protein H8); protein binding	3702	1
20	2.15	2.15	7.741	1.523	1.523	IPI:IPI00529649.1	Gene_Symbol=FRS5 Protein FAR1-RELATED SEQUENCE 5	3702	1
22	2.13	11.29	34.47	11.82	7.816	IPI:IPI00539811.1	Gene_Symbol=AT1G72000 beta-fructofuranosidase, putative / invertase, putative / saccharase, putative / beta-fructosidase, putative	3702	5
23	2.12	2.12	30.1	9.709	9.709	IPI:IPI00520838.3	Gene_Symbol=AT1G07660;AT3G45930;AT1G07820;AT5G59690;AT5G59970;AT3G46320;AT3G53730;HIS4 Histone H4	3702	1
23	0	2	26.74	11.63	11.63	IPI:IPI00846614.1	Gene_Symbol=AT1G07660;AT3G45930;AT1G07820;AT5G59690;AT5G59970;AT3G46320;AT3G53730;HIS4 Histone superfamily protein	3702	1
24	2.1	2.1	1.828	0.4874	0.4874	IPI:IPI00527430.4	Gene_Symbol=AT2G48060 unknown protein	3702	1
27	2.04	4.05	14.66	3.818	3.818	IPI:IPI00525681.1	Gene_Symbol=MS3 ATMS3 (methionine synthase 3); 5-methyltetrahydropteroyltriglutamate-homocysteine S-methyltransferase/ methionine synthase	3702	2
31	2.01	2.01	18.71	9.032	9.032	IPI:IPI00542532.2	Gene_Symbol=MLP423 MLP-like protein 423	3702	1
32	2	2	17.98	4.545	4.545	IPI:IPI00544445.1	Gene_Symbol=CYP94B3 CYP94B3; electron carrier/ heme binding / iron ion binding / monooxygenase/ oxygen binding	3702	1
35	2	2	10.79	4.082	4.082	IPI:IPI00931016.1	Gene_Symbol=- AT1G13440 protein (Fragment)	3702	1
35	0	2	10.95	4.142	4.142	IPI:IPI00527494.1	Gene_Symbol=GAPC1 Glyceraldehyde-3-phosphate dehydrogenase, cytosolic	3702	1
35	0	2	11.94	4.516	4.516	IPI:IPI00846497.1	Gene_Symbol=GAPC2 GAPC2 (GLYCERALDEHYDE-3-PHOSPHATE DEHYDROGENASE C2); NAD or NADH binding / binding / catalytic/ glyceraldehyde-3-phosphate dehydrogenase (phosphorylating)/ glyceraldehyde-3-phosphate dehydrogenase	3702	1
35	0	2	10.95	4.142	4.142	IPI:IPI00518090.1	Gene_Symbol=GAPC2 GAPC2 (GLYCERALDEHYDE-3-PHOSPHATE DEHYDROGENASE C2); NAD or NADH binding / binding / catalytic/ glyceraldehyde-3-phosphate dehydrogenase (phosphorylating)/ glyceraldehyde-3-phosphate dehydrogenase	3702	1
36	2	2	12.87	4.678	4.678	IPI:IPI00541659.1	Gene_Symbol=- AT3g18780/MVE11_16	3702	1
36	0	2	6.739	4.313	4.313	IPI:IPI00547926.1	Gene_Symbol=ACT2 ACT2 (ACTIN 2); structural constituent of cytoskeleton	3702	1
36	0	2	10.61	4.244	4.244	IPI:IPI00540686.1	Gene_Symbol=ACT2 Actin-2	3702	1
36	0	2	9.549	4.244	4.244	IPI:IPI00524611.1	Gene_Symbol=ACT7 Actin-7	3702	1
36	0	2	10.61	4.244	4.244	IPI:IPI00524040.1	Gene_Symbol=ACT8 Actin-8	3702	1
37	2	2	4.296	3.111	3.111	IPI:IPI00532633.1	Gene_Symbol=AT5G65600 L-type lectin-domain containing receptor kinase IX.2	3702	3
38	2	2	5.503	2.55	2.55	IPI:IPI00518141.1	Gene_Symbol=- Putative uncharacterized protein T9L24.37	3702	1
38	0	2	4.082	2.423	2.423	IPI:IPI00517428.1	Gene_Symbol=AT1G73430 sec34-like family protein	3702	1
40	0	2	7.778	3.333	3.333	IPI:IPI00529143.1	Gene_Symbol=TUA3;TUA5 Tubulin alpha-3/alpha-5 chain	3702	1
40	0	2	3.333	3.333	3.333	IPI:IPI00547933.1	Gene_Symbol=TUA4;TUA2 Tubulin alpha-2/alpha-4 chain	3702	1
40	0	2	3.333	3.333	3.333	IPI:IPI00520226.1	Gene_Symbol=TUA6 Tubulin alpha-6 chain	3702	1
40	2	2	5.621	3.513	3.513	IPI:IPI00542693.1	Gene_Symbol=TUA6 Tubulin/FtsZ family protein	3702	1
41	2	2	16.47	8.235	8.235	IPI:IPI00533885.1	Gene_Symbol=SESA2 2S seed storage protein 2	3702	1
41	0	2	8.537	8.537	8.537	IPI:IPI00516983.1	Gene_Symbol=SESA3 2S seed storage protein 3	3702	1
42	2	2	6.726	6.726	6.726	IPI:IPI00533199.2	Gene_Symbol=GLTP2 GLTP2 (glycolipid transfer protein 2); glycolipid binding / glycolipid transporter	3702	1
44	1.91	1.91	7.619	2.585	1.361	IPI:IPI00518341.1	Gene_Symbol=AT2G40400 unknown protein	3702	1
46	1.85	1.85	4.348	3.727	0	IPI:IPI01019507.1	Gene_Symbol=- Putative uncharacterized protein At2g43470	3702	0
46	0	1.85	10	8.571	0	IPI:IPI00938953.1	Gene_Symbol=AT2G43470 unknown protein	3702	0
47	0	1.4	13.28	3.504	3.504	IPI:IPI00539195.1	Gene_Symbol=FTSH8 ATP-dependent zinc metalloprotease FTSH 8, chloroplastic	3702	1
47	1.79	1.79	17.84	6.619	3.453	IPI:IPI00546467.1	Gene_Symbol=VAR2 ATP-dependent zinc metalloprotease FTSH 2, chloroplastic	3702	1
51	0	1.72	5.57	2.785	2.785	IPI:IPI01020134.1	Gene_Symbol=AT2G03560 F-box only protein 7	3702	1
51	1.72	1.72	15.01	2.428	2.428	IPI:IPI00533805.2	Gene_Symbol=AT2G03560 ubiquitin-protein ligase	3702	1
52	1.71	1.71	9.402	1.709	1.709	IPI:IPI00532589.1	Gene_Symbol=SEC8 Probable exocyst complex component 4	3702	1
53	1.71	1.71	10.5	1.674	1.674	IPI:IPI00540587.1	Gene_Symbol=AT5G44230 Pentatricopeptide repeat-containing protein At5g44230	3702	2
55	1.7	1.7	15.22	1.536	1.536	IPI:IPI00518805.1	Gene_Symbol=FTSH1 ATP-dependent zinc metalloprotease FTSH 1, chloroplastic	3702	1
57	1.7	1.7	9.72	2.209	2.209	IPI:IPI00533750.1	Gene_Symbol=AT2G40955 unknown protein	3702	1
57	0	1.7	5.891	2.209	2.209	IPI:IPI00523409.1	Gene_Symbol=AT4G15096 unknown protein	3702	1
58	1.7	1.7	20.9	6.78	6.78	IPI:IPI00534954.1	Gene_Symbol=- Putative uncharacterized protein	3702	1
58	0	1.7	18.05	5.854	5.854	IPI:IPI00519333.1	Gene_Symbol=AT5G42330 unknown protein	3702	1
63	1.7	1.7	9.574	9.043	9.043	IPI:IPI00531177.1	Gene_Symbol=AT2G05430 unknown protein	3702	1
64	0	1.61	16.16	1.94	1.94	IPI:IPI01019723.1	Gene_Symbol=AT2G39435 Phosphatidylinositol N-acetyglucosaminlytransferase subunit P-related	3702	1
64	1.66	1.66	22.25	1.164	1.164	IPI:IPI00895615.1	Gene_Symbol=AT2G39435 Putative uncharacterized protein At2g39440	3702	1
68	1.52	1.52	5.223	1.382	0	IPI:IPI00975271.2	Gene_Symbol=AT1G58230 WD-40 repeat family protein / beige-related	3702	0
69	0	1.52	11.11	2.326	2.326	IPI:IPI00548728.1	Gene_Symbol=AT4G06634 Isoform 1 of Uncharacterized zinc finger protein At4g06634	3702	1
69	0	1.52	12.32	2.579	2.579	IPI:IPI00657268.1	Gene_Symbol=AT4G06634 Isoform 2 of Uncharacterized zinc finger protein At4g06634	3702	1
69	1.52	1.52	11.32	2.368	2.368	IPI:IPI00991769.1	Gene_Symbol=AT4G06634 Zinc finger (C2H2 type) family protein	3702	1
70	1.52	1.52	10.48	1.983	1.983	IPI:IPI00535593.1	Gene_Symbol=- GTP-binding protein-like	3702	1
70	0	1.52	8.665	1.639	1.639	IPI:IPI00521579.1	Gene_Symbol=AT5G66470 GTP binding / RNA binding	3702	1
72	1.52	1.52	7.229	7.229	7.229	IPI:IPI00544510.1	Gene_Symbol=SESA4 2S seed storage protein 4	3702	1
73	1.52	1.52	16.67	16.67	16.67	IPI:IPI00522179.1	Gene_Symbol=AT2G47270 Transcription factor UPBEAT1	3702	1
74	1.45	1.45	11.22	2.646	0	IPI:IPI00535711.1	Gene_Symbol=ERD1 Chaperone protein ClpD, chloroplastic	3702	0
77	1.3	1.3	12.13	4.184	4.184	IPI:IPI00536154.2	Gene_Symbol=AT4G32270 unknown protein	3702	1
78	0	1.3	6.028	3.191	3.191	IPI:IPI00547572.1	Gene_Symbol=MCT2 MCT2 (mei2 C-Terminal RRM only like 2); nucleic acid binding	3702	1
78	1.3	1.3	5.782	3.061	3.061	IPI:IPI00991986.1	Gene_Symbol=MCT2 MEI2 C-terminal RRM only like 2	3702	1
80	1.18	1.18	17.4	4.408	0	IPI:IPI00539233.1	Gene_Symbol=AT3G10040 transcription factor	3702	0
84	1.13	1.13	5.805	0.2675	0	IPI:IPI01020079.1	Gene_Symbol=- ATM-like protein	3702	0
86	1.1	1.1	8.266	3.629	0	IPI:IPI00525689.1	Gene_Symbol=AT4G35140 transducin family protein / WD-40 repeat family protein	3702	0
90	1.05	1.05	10.47	0.9975	0	IPI:IPI00534449.1	Gene_Symbol=ACA.l Putative phospholipid-transporting ATPase 11	3702	0
93	1.02	1.02	19.18	3.673	0	IPI:IPI00526965.1	Gene_Symbol=AT5G64010 Putative uncharacterized protein	3702	0
95	1	1	9.751	2.294	0	IPI:IPI00532580.1	Gene_Symbol=CKX3 Cytokinin dehydrogenase 3	3702	0
96	1	1	2.697	2.697	0	IPI:IPI00517212.1	Gene_Symbol=AT1G47670 Lysine histidine transporter-like 8	3702	0
98	0.97	0.97	28.24	10.59	0	IPI:IPI00543148.1	Gene_Symbol=AT3G15860 unknown protein	3702	0
100	0.96	0.96	4.976	1.303	0	IPI:IPI00991841.1	Gene_Symbol=DIN10 Raffinose synthase family protein	3702	0
102	0.96	0.96	9.549	2.778	0	IPI:IPI00538972.1	Gene_Symbol=- Putative uncharacterized protein dl3810w	3702	0
105	0.96	0.96	3.759	1.203	0	IPI:IPI00521692.1	Gene_Symbol=CRK41 Cysteine-rich receptor-like protein kinase 41	3702	0
106	0.92	0.92	8.113	0.5277	0	IPI:IPI00548084.3	Gene_Symbol=XIH XIH; motor	3702	0
107	0.92	0.92	10.27	1.688	0	IPI:IPI00532171.2	Gene_Symbol=AT1G32530 MND1-interacting protein 1	3702	0
110	0.91	0.91	14.41	0.9449	0	IPI:IPI00547554.1	Gene_Symbol=- F21J9.30	3702	0
113	0.89	0.89	16.75	2.284	0	IPI:IPI00523278.1	Gene_Symbol=AT2G19160 unknown protein	3702	0
117	0.85	0.85	7.944	7.944	0	IPI:IPI00525385.1	Gene_Symbol=- Leucine-rich repeat protein	3702	0
119	0.81	0.81	5.387	0.9594	0	IPI:IPI00534825.1	Gene_Symbol=AT2G17050 disease resistance protein (TIR-NBS-LRR class), putative	3702	0
121	0	0.8	15.15	1.818	0	IPI:IPI00522060.1	Gene_Symbol=- F13O11.18 protein	3702	0
121	0.8	0.8	14.56	1.748	0	IPI:IPI00525420.1	Gene_Symbol=AT1G64880 ribosomal protein S5 family protein	3702	0
123	0.8	0.8	17.39	3.478	0	IPI:IPI00545454.1	Gene_Symbol=AT3G03330 T21P5.25 protein	3702	0
124	0.8	0.8	11.48	3.279	0	IPI:IPI00519623.1	Gene_Symbol=AT1G52870 peroxisomal membrane protein-related	3702	0
125	0.77	0.77	9.077	1.05	0	IPI:IPI00522632.1	Gene_Symbol=- Putative retroelement pol polyprotein	3702	0
127	0.77	0.77	5.771	1.178	0	IPI:IPI00535449.2	Gene_Symbol=OTP51 Pentatricopeptide repeat-containing protein At2g15820	3702	0
129	0.75	0.75	7.745	1.078	0	IPI:IPI00527213.2	Gene_Symbol=WAVE2 Protein SCAR3	3702	0
131	0.74	0.74	10.3	1.633	0	IPI:IPI00540289.1	Gene_Symbol=PRHA Pathogenesis-related homeodomain protein	3702	0
138	0.72	0.72	7.117	3.203	0	IPI:IPI00546190.1	Gene_Symbol=AT5G55610 unknown protein	3702	0
138	0	0.72	6.079	2.736	0	IPI:IPI00545071.1	Gene_Symbol=AT5G55610 unknown protein	3702	0
139	0.72	0.72	2.575	2.575	0	IPI:IPI00522378.1	Gene_Symbol=AT5G22730 FBD-associated F-box protein At5g22730	3702	0
141	0.7	0.7	4.772	0.7423	0	IPI:IPI00544281.3	Gene_Symbol=AT1G78280 F-box protein At1g78280	3702	0
142	0.7	0.7	22.81	8.772	0	IPI:IPI00536438.1	Gene_Symbol=AT1G50530 unknown protein	3702	0
143	0.69	0.69	8.203	1.953	0	IPI:IPI00531495.1	Gene_Symbol=- F5J5.16	3702	0
145	0.69	0.69	7.201	2.619	0	IPI:IPI00528640.1	Gene_Symbol=CSK CSK (CHLOROPLAST SENSOR KINASE); ATP binding / kinase	3702	0
146	0.68	0.69	11.07	2.445	0	IPI:IPI00522904.1	Gene_Symbol=- Retroelement pol polyprotein-like	3702	0
150	0.66	0.66	10.36	1.091	0	IPI:IPI00546553.1	Gene_Symbol=- Putative uncharacterized protein T26N6.14	3702	0
151	0.66	0.66	13.98	2.542	0	IPI:IPI00938690.1	Gene_Symbol=AT4G26450 Uncharacterized protein At4g26450	3702	0
155	0.65	0.65	6.116	1.01	0	IPI:IPI00846769.2	Gene_Symbol=GTB1 T8F5.22 protein	3702	0
157	0.64	0.64	16.24	4.564	0	IPI:IPI00535988.1	Gene_Symbol=- T6D22.19	3702	0
158	0.64	0.64	8.56	1.946	0	IPI:IPI00528773.1	Gene_Symbol=AT5G04420 kelch repeat-containing protein	3702	0
161	0.62	0.62	49.5	22.77	0	IPI:IPI00526939.1	Gene_Symbol=AT3G29370 unknown protein	3702	0
163	0.6	0.6	12.4	3.774	0	IPI:IPI00524714.1	Gene_Symbol=CPSUFE SufE-like protein, chloroplastic	3702	0
164	0.6	0.6	18.99	11.39	0	IPI:IPI01019806.1	Gene_Symbol=- F6N18.7	3702	0
165	0.59	0.59	10.54	3.13	0	IPI:IPI00519905.1	Gene_Symbol=AT5G37650 unknown protein	3702	0
166	0.59	0.59	11.54	3.846	0	IPI:IPI00528628.2	Gene_Symbol=AT5G17040 UDP-glycosyltransferase 78D4	3702	0
169	0.59	0.59	6.28	3.382	0	IPI:IPI00524921.1	Gene_Symbol=AT5G13020 Putative uncharacterized protein T24H18_190	3702	0
172	0.57	0.57	22.18	3.766	0	IPI:IPI00539911.2	Gene_Symbol=AT2G23900 Putative uncharacterized protein (Fragment)	3702	0
173	0.57	0.57	10.81	2.432	0	IPI:IPI00523236.1	Gene_Symbol=AT4G19180 nucleoside phosphatase family protein / GDA1/CD39 family protein	3702	0
175	0.57	0.57	8.929	1.374	0	IPI:IPI00531922.1	Gene_Symbol=ATM3 ABC transporter B family member 25, mitochondrial	3702	0
178	0	0.56	13.72	0.8424	0	IPI:IPI00534821.1	Gene_Symbol=AT1G61390 Isoform 1 of G-type lectin S-receptor-like serine/threonine-protein kinase At1g61390	3702	0
178	0.56	0.56	17.19	1.056	0	IPI:IPI00938745.1	Gene_Symbol=AT1G61390 Isoform 2 of G-type lectin S-receptor-like serine/threonine-protein kinase At1g61390	3702	0
180	0.55	0.55	9.917	1.983	0	IPI:IPI00541601.1	Gene_Symbol=AT3G13600 calmodulin-binding family protein	3702	0
181	0.55	0.55	14.05	2.857	0	IPI:IPI00535592.1	Gene_Symbol=AT1G03140 splicing factor Prp18 family protein	3702	0
182	0.55	0.55	15.05	4.082	0	IPI:IPI00516267.1	Gene_Symbol=AT1G73870 Zinc finger protein CONSTANS-LIKE 7	3702	0
185	0.54	0.54	7.256	0.7256	0	IPI:IPI00528006.1	Gene_Symbol=- En/Spm transposon protein-like	3702	0
188	0.54	0.54	3.769	3.769	0	IPI:IPI00524633.1	Gene_Symbol=SHT SHT (SPERMIDINE HYDROXYCINNAMOYL TRANSFERASE); N-acyltransferase/ hydroxycinnamoyltransferase/ spermidine:caffeoyl CoA N-acyltransferase/ spermidine:coumaroyl CoA N-acyltransferase/ spermidine:feruloyl CoA N-acyltransferase/ spermidine:sinapoyl CoA N-acyltransferase	3702	0
193	0.51	0.51	12.85	0.7725	0	IPI:IPI00992750.1	Gene_Symbol=AT1G77600 ARM repeat superfamily protein	3702	0
193	0	0.51	12.98	0.7801	0	IPI:IPI00991495.1	Gene_Symbol=AT1G77600 ARM repeat superfamily protein	3702	0
195	0.51	0.51	6.618	1.593	0	IPI:IPI00519048.1	Gene_Symbol=AT3G58640 Putative uncharacterized protein F14P22.230	3702	0
197	0.51	0.51	5.263	5.263	0	IPI:IPI01019548.1	Gene_Symbol=AT4G36000 Thaumatin-like protein	3702	0
198	0.51	0.51	2.941	2.941	0	IPI:IPI00547841.1	Gene_Symbol=AT5G14430 dehydration-responsive protein-related	3702	0
198	0	0.51	2.941	2.941	0	IPI:IPI00521270.1	Gene_Symbol=AT5G14430 Probable methyltransferase PMT9	3702	0
199	0.5	0.5	11.53	2.582	0	IPI:IPI00992096.1	Gene_Symbol=Nek7 NIMA-related kinase 7	3702	0
199	0	0.5	11.73	2.627	0	IPI:IPI00540296.1	Gene_Symbol=Nek7 Serine/threonine-protein kinase Nek7	3702	0
200	0.5	0.5	4.123	1.151	0	IPI:IPI00547022.1	Gene_Symbol=SDG29 Histone-lysine N-methyltransferase ATX5	3702	0
201	0.49	0.49	17.71	8	0	IPI:IPI00540848.1	Gene_Symbol=AT5G25210 unknown protein	3702	0
202	0.49	0.49	9.968	4.823	0	IPI:IPI00538587.1	Gene_Symbol=AT1G31090 Putative F-box protein At1g31090	3702	0
204	0.48	0.48	5.521	1.129	0	IPI:IPI00527871.1	Gene_Symbol=AT4G13780 Probable methionyl-tRNA synthetase	3702	0
207	0.48	0.48	3.276	3.276	0	IPI:IPI00546572.1	Gene_Symbol=AT2G30380 unknown protein	3702	0
208	0.47	0.47	6.756	0.6689	0	IPI:IPI00538581.1	Gene_Symbol=AT5G04020 calmodulin binding	3702	0
209	0.47	0.47	5.586	2.725	0	IPI:IPI00534353.1	Gene_Symbol=AT2G22795 unknown protein	3702	0
210	0.47	0.47	2.803	1.274	0	IPI:IPI00531982.1	Gene_Symbol=AT1G17340 phosphoinositide phosphatase family protein	3702	0
211	0.46	0.46	5.584	0.6382	0	IPI:IPI00524575.1	Gene_Symbol=AT1G23560 F28C11.19	3702	0
212	0.46	0.46	9.844	1.84	0	IPI:IPI00516624.1	Gene_Symbol=AT5G42490 kinesin motor family protein	3702	0
215	0.44	0.44	8.704	2.037	0	IPI:IPI00544260.1	Gene_Symbol=AT4G29780 unknown protein	3702	0
218	0.44	0.44	4.839	4.839	0	IPI:IPI00518404.1	Gene_Symbol=AT3G22730 Putative F-box/kelch-repeat protein At3g22730	3702	0
220	0.43	0.43	4.719	2.697	0	IPI:IPI00657220.1	Gene_Symbol=AT2G44210 unknown protein	3702	0
221	0.43	0.43	5.74	4.194	0	IPI:IPI00544188.1	Gene_Symbol=CIPK9 Isoform 1 of CBL-interacting serine/threonine-protein kinase 9	3702	0
224	0	0.42	8.291	1.508	0	IPI:IPI00529132.2	Gene_Symbol=AT5G54090 DNA mismatch repair MutS family protein	3702	0
224	0.42	0.42	8.302	1.509	0	IPI:IPI01020388.1	Gene_Symbol=AT5G54090 DNA mismatch repair protein MutS2-like	3702	0
227	0.41	0.41	8.876	1.775	0	IPI:IPI00546861.1	Gene_Symbol=AGO2 Protein argonaute 2	3702	0
229	0.41	0.41	24.05	15.19	0	IPI:IPI00892020.1	Gene_Symbol=AT1G56418 unknown protein	3702	0
234	0.39	0.39	5.946	0	0	IPI:IPI00533685.1	Gene_Symbol=AT5G09530 hydroxyproline-rich glycoprotein family protein	3702	0
235	0.38	0.38	7.827	1.278	0	IPI:IPI00520936.1	Gene_Symbol=AT4G34910 DEAD-box ATP-dependent RNA helicase 16	3702	0
236	0.38	0.38	1.117	1.117	0	IPI:IPI00528272.1	Gene_Symbol=AT2G01210 leucine-rich repeat transmembrane protein kinase, putative	3702	0
237	0.38	0.38	11.11	11.11	0	IPI:IPI00527636.1	Gene_Symbol=AT5G37960 oxidoreductase-related	3702	0
241	0.37	0.37	11.48	5.263	0	IPI:IPI00544649.1	Gene_Symbol=AT2G44000 unknown protein	3702	0
242	0	0.37	5.732	2.866	0	IPI:IPI00992130.1	Gene_Symbol=HO2 Heme oxygenase 2	3702	0
242	0	0.37	5.085	2.542	0	IPI:IPI00533071.1	Gene_Symbol=HO2 HO2 (HEME OXYGENASE 2); heme oxygenase	3702	0
242	0.37	0.37	6.02	3.01	0	IPI:IPI00992286.1	Gene_Symbol=HO2 Probable inactive heme oxygenase 2, chloroplastic	3702	0
243	0.36	0.36	5.5	1.082	0	IPI:IPI00532787.2	Gene_Symbol=AT1G53390 ABC transporter G family member 24	3702	0
248	0.35	0.35	1.093	1.093	0	IPI:IPI00655470.1	Gene_Symbol=AT1G48220 F21D18.6	3702	0
249	0.34	0.34	6.884	0	0	IPI:IPI00547396.1	Gene_Symbol=TRN1 TRN1	3702	0
250	0	0.34	10.04	1.802	0	IPI:IPI00526336.1	Gene_Symbol=ARC5 Isoform 1 of Dynamin-like protein ARC5	3702	0
250	0	0.34	10.53	1.889	0	IPI:IPI00526677.1	Gene_Symbol=ARC5 Isoform 2 of Dynamin-like protein ARC5	3702	0
250	0.34	0.34	10.04	1.802	0	IPI:IPI00992020.1	Gene_Symbol=ARC5 P-loop containing nucleoside triphosphate hydrolases superfamily protein	3702	0
252	0.34	0.34	22.4	10.4	0	IPI:IPI00775723.2	Gene_Symbol=AT2G27229 Putative uncharacterized protein (Fragment)	3702	0
258	0.32	0.32	6.544	1.342	0	IPI:IPI00531496.1	Gene_Symbol=ASY1 ASY1 (ASYNAPTIC 1); DNA binding	3702	0
259	0.31	0.31	13.73	3.169	0	IPI:IPI00528173.1	Gene_Symbol=AT1G59359;AT1G58684;AT1G58983 40S ribosomal protein S2-2	3702	0
260	0.3	0.3	10.17	0	0	IPI:IPI00540056.1	Gene_Symbol=AT2G43160 Isoform 1 of Clathrin interactor EPSIN 2	3702	0
261	0.3	0.3	7.93	0	0	IPI:IPI00517465.1	Gene_Symbol=HCF107 Similarity to O-linked GlcNAc transferase	3702	0
262	0.3	0.3	14.67	0	0	IPI:IPI00546923.1	Gene_Symbol=AT4G17370 oxidoreductase family protein	3702	0
263	0.3	0.3	5.371	1.58	0	IPI:IPI00516737.1	Gene_Symbol=AT1G13810 F16A14.4	3702	0
266	0	0.3	3.684	3.684	0	IPI:IPI00530968.1	Gene_Symbol=- Magnesium transporter MRS2-8	3702	0
266	0.3	0.3	4.762	4.762	0	IPI:IPI01023328.1	Gene_Symbol=AT5G09720 Putative inactive magnesium transporter MRS2-8	3702	0
269	0.29	0.29	8.005	0	0	IPI:IPI00545757.1	Gene_Symbol=NTMC2T5.1 F14I3.13 protein	3702	0
270	0.29	0.29	5.159	0	0	IPI:IPI00944312.1	Gene_Symbol=- Putative uncharacterized protein At2g27980	3702	0
270	0	0.29	4.851	0	0	IPI:IPI00530881.3	Gene_Symbol=AT2G27980 protein binding / zinc ion binding	3702	0
274	0.29	0.29	7.162	0	0	IPI:IPI00537031.1	Gene_Symbol=AT3G50720 protein kinase, putative	3702	0
275	0.29	0.29	9.146	0	0	IPI:IPI00539841.1	Gene_Symbol=- Putative uncharacterized protein At2g46730	3702	0
277	0.28	0.28	6.16	0	0	IPI:IPI00852372.1	Gene_Symbol=- Putative uncharacterized protein T7P1.14	3702	0
278	0.28	0.28	10.88	0	0	IPI:IPI00786168.1	Gene_Symbol=- Gb|AAB97010.1	3702	0
278	0	0.28	11.83	0	0	IPI:IPI00534729.2	Gene_Symbol=AT5G48520 unknown protein	3702	0
282	0.28	0.28	22.82	0	0	IPI:IPI00525436.1	Gene_Symbol=AT5G06450 Uncharacterized protein At5g06450	3702	0
283	0.28	0.28	4.463	0	0	IPI:IPI00516684.1	Gene_Symbol=CLA1 Probable 1-deoxy-D-xylulose-5-phosphate synthase, chloroplastic	3702	0
286	0.28	0.28	3.386	0	0	IPI:IPI00541096.1	Gene_Symbol=AT5G12010 unknown protein	3702	0
287	0.28	0.28	8.224	0	0	IPI:IPI00530481.1	Gene_Symbol=AT4G17480 palmitoyl protein thioesterase family protein	3702	0
290	0	0.28	4.147	0	0	IPI:IPI00516693.1	Gene_Symbol=AT5G01750 Isoform 1 of Protein LURP-one-related 15	3702	0
290	0.28	0.28	5.172	0	0	IPI:IPI00533737.1	Gene_Symbol=AT5G01750 Isoform 2 of Protein LURP-one-related 15	3702	0
291	0.28	0.28	11.25	0	0	IPI:IPI00523985.2	Gene_Symbol=AT3G06090 Putative uncharacterized protein (Fragment)	3702	0
295	0.27	0.27	10.76	0	0	IPI:IPI00530738.1	Gene_Symbol=PUB49 Peptidyl-prolyl cis-trans isomerase-like 2	3702	0
297	0.27	0.27	18.97	0	0	IPI:IPI00540072.1	Gene_Symbol=- F17A17.20 protein	3702	0
298	0	0.27	4.714	0	0	IPI:IPI00530061.1	Gene_Symbol=ZML1 Isoform 1 of GATA transcription factor 24	3702	0
298	0	0.27	4.746	0	0	IPI:IPI00528960.1	Gene_Symbol=ZML1 Isoform 2 of GATA transcription factor 24	3702	0
298	0.27	0.27	6.481	0	0	IPI:IPI00891262.1	Gene_Symbol=ZML1 ZML1 (ZIM-LIKE 1); transcription factor	3702	0
299	0.26	0.26	16.29	0	0	IPI:IPI00521243.1	Gene_Symbol=PRP40C FF domain-containing protein / WW domain-containing protein	3702	0
300	0.26	0.26	28.13	0	0	IPI:IPI00546563.1	Gene_Symbol=FIB2 rRNA 2'-O-methyltransferase fibrillarin 2	3702	0
304	0.25	0.25	8.172	0	0	IPI:IPI00542322.1	Gene_Symbol=AT1G07200 ATP-dependent Clp protease ClpB protein-related	3702	0
305	0.25	0.25	7.463	0	0	IPI:IPI00546852.1	Gene_Symbol=- F7F22.16	3702	0
306	0.25	0.25	8.484	0	0	IPI:IPI00526380.1	Gene_Symbol=AT3G19850 BTB/POZ domain-containing protein At3g19850	3702	0
307	0.24	0.24	9.529	0	0	IPI:IPI00537417.1	Gene_Symbol=KIPK Serine/threonine-protein kinase KIPK	3702	0
308	0	0.24	8.071	0	0	IPI:IPI00516310.1	Gene_Symbol=JMJ14 Isoform 1 of Probable lysine-specific demethylase JMJ14	3702	0
308	0.24	0.24	8.584	0	0	IPI:IPI00656704.1	Gene_Symbol=JMJ14 Isoform 2 of Probable lysine-specific demethylase JMJ14	3702	0
309	0.24	0.24	8.449	0	0	IPI:IPI00526673.1	Gene_Symbol=AT1G10880 unknown protein	3702	0
311	0.24	0.24	7.758	0	0	IPI:IPI00528683.1	Gene_Symbol=SDP1 Triacylglycerol lipase SDP1	3702	0
313	0.24	0.24	30.19	0	0	IPI:IPI00939034.1	Gene_Symbol=AT4G10970 unknown protein	3702	0
315	0.24	0.24	17.79	0	0	IPI:IPI00542602.1	Gene_Symbol=- Gb|AAF06086.1	3702	0
317	0.24	0.24	6.684	0	0	IPI:IPI00538331.1	Gene_Symbol=AT3G19880 F-box protein At3g19880	3702	0
318	0.23	0.23	4.681	0	0	IPI:IPI00546025.2	Gene_Symbol=AT2G16485 DNA binding / nucleic acid binding / protein binding / zinc ion binding	3702	0
320	0.23	0.23	7.529	0	0	IPI:IPI00516545.1	Gene_Symbol=PAP27 Probable inactive purple acid phosphatase 27	3702	0
322	0.23	0.23	12.46	0	0	IPI:IPI00541572.1	Gene_Symbol=CCT2 CTP:phosphorylcholine cytidylyltransferase	3702	0
324	0.23	0.23	5.348	0	0	IPI:IPI01020294.1	Gene_Symbol=- Putative uncharacterized protein F9D16.230	3702	0
325	0.23	0.23	1.347	0	0	IPI:IPI00530572.1	Gene_Symbol=GC2 Golgin candidate 2	3702	0
326	0.23	0.23	2.554	0	0	IPI:IPI00522581.1	Gene_Symbol=- Polyprotein-like	3702	0
327	0.22	0.22	5.615	0	0	IPI:IPI00532774.1	Gene_Symbol=- Putative uncharacterized protein AT4g27210	3702	0
328	0.22	0.22	12.52	0	0	IPI:IPI00544017.2	Gene_Symbol=AT4G10730 ATP binding / kinase/ protein kinase/ protein serine/threonine kinase/ protein tyrosine kinase	3702	0
329	0.22	0.22	13.07	0	0	IPI:IPI00548547.1	Gene_Symbol=- Putative uncharacterized protein At2g11600	3702	0
330	0.22	0.22	4.771	0	0	IPI:IPI00520370.1	Gene_Symbol=ACA10 Calcium-transporting ATPase 10, plasma membrane-type	3702	0
331	0.22	0.22	10.54	0	0	IPI:IPI00528232.1	Gene_Symbol=AUR1 Serine/threonine-protein kinase Aurora-1	3702	0
332	0.22	0.22	27.75	0	0	IPI:IPI00519681.1	Gene_Symbol=AT5G25840 unknown protein	3702	0
334	0.22	0.22	4	0	0	IPI:IPI00846352.1	Gene_Symbol=AT4G33130 unknown protein	3702	0
334	0	0.22	5.442	0	0	IPI:IPI00523783.1	Gene_Symbol=AT4G33130 unknown protein	3702	0
334	0	0.22	3.604	0	0	IPI:IPI00523596.3	Gene_Symbol=AT4G33130 unknown protein	3702	0
336	0.21	0.21	6.429	0	0	IPI:IPI00537887.2	Gene_Symbol=VPS41 Vacuolar protein sorting-associated protein 41 homolog	3702	0
338	0.21	0.21	10.02	0	0	IPI:IPI00535709.1	Gene_Symbol=AT1G16750 unknown protein	3702	0
342	0.21	0.21	2.022	0	0	IPI:IPI00541734.1	Gene_Symbol=AT5G21900 unknown protein	3702	0
343	0.21	0.21	5.732	0	0	IPI:IPI00521064.1	Gene_Symbol=AT1G43720 unknown protein	3702	0
345	0.2	0.2	7.805	0	0	IPI:IPI00547846.1	Gene_Symbol=CDC48C Cell division control protein 48 homolog C	3702	0
347	0.2	0.2	6.207	0	0	IPI:IPI00527903.2	Gene_Symbol=AT3G44690 unknown protein	3702	0
349	0.2	0.2	12.11	0	0	IPI:IPI00533868.1	Gene_Symbol=PIN6 Probable auxin efflux carrier component 6	3702	0
352	0.2	0.2	4.155	0	0	IPI:IPI00548644.2	Gene_Symbol=AT1G27430 GYF domain-containing protein	3702	0
353	0.2	0.2	6.117	0	0	IPI:IPI00545408.1	Gene_Symbol=AT5G12000 Putative receptor-like kinase	3702	0
354	0.2	0.2	4.781	0	0	IPI:IPI00532142.2	Gene_Symbol=AT5G22610 Putative F-box/FBD/LRR-repeat protein At5g22610	3702	0
355	0.19	0.19	5.003	0	0	IPI:IPI00535462.1	Gene_Symbol=AT3G48770 ATP binding / DNA binding	3702	0
360	0.19	0.19	5.871	0	0	IPI:IPI00530653.2	Gene_Symbol=QSOX1 Isoform 1 of Sulfhydryl oxidase 1	3702	0
360	0	0.19	6.175	0	0	IPI:IPI00517994.1	Gene_Symbol=QSOX1 Isoform 2 of Sulfhydryl oxidase 1	3702	0
363	0.19	0.19	2.933	0	0	IPI:IPI00518314.1	Gene_Symbol=ATRPAC42 ATRPAC42; DNA binding / DNA-directed RNA polymerase/ protein dimerization	3702	0
366	0.19	0.19	6.173	0	0	IPI:IPI00540858.1	Gene_Symbol=AT1G24210 F3I6.14 protein	3702	0
367	0.19	0.19	2.387	0	0	IPI:IPI00532254.1	Gene_Symbol=AT5G60080 protein kinase family protein	3702	0
370	0.18	0.18	15.93	0	0	IPI:IPI00545398.1	Gene_Symbol=GP ALPHA 1 Guanine nucleotide-binding protein alpha-1 subunit	3702	0
371	0.18	0.18	4.805	0	0	IPI:IPI00540624.1	Gene_Symbol=HAE Receptor-like protein kinase 5	3702	0
372	0.18	0.18	10.75	0	0	IPI:IPI00521939.2	Gene_Symbol=MYB98 Putative uncharacterized protein (Fragment)	3702	0
374	0.18	0.18	5.447	0	0	IPI:IPI00545564.1	Gene_Symbol=AGD6 Probable ADP-ribosylation factor GTPase-activating protein AGD6	3702	0
376	0.17	0.17	19.92	0	0	IPI:IPI00537499.1	Gene_Symbol=AT5G11140 unknown protein	3702	0
380	0.17	0.17	27.69	0	0	IPI:IPI00529764.1	Gene_Symbol=AT1G71015 unknown protein	3702	0
382	0.17	0.17	2.826	0	0	IPI:IPI01020013.1	Gene_Symbol=AT4G32970 Putative uncharacterized protein AT4g32970	3702	0
382	0	0.17	3.292	0	0	IPI:IPI00541525.2	Gene_Symbol=AT4G32970 unknown protein	3702	0
383	0.17	0.17	20.96	0	0	IPI:IPI01019838.1	Gene_Symbol=- Putative uncharacterized protein	3702	0
384	0.17	0.17	4.663	0	0	IPI:IPI00533940.2	Gene_Symbol=AT3G61420 Isoform 1 of Probable RNA polymerase II transcription factor B subunit 1-3	3702	0
388	0.16	0.16	6.721	0	0	IPI:IPI00522867.1	Gene_Symbol=- Putative uncharacterized protein T2O9.150	3702	0
390	0.16	0.16	11.55	0	0	IPI:IPI00532358.1	Gene_Symbol=AT3G49960 Peroxidase 35	3702	0
392	0.16	0.16	41.3	0	0	IPI:IPI00533311.1	Gene_Symbol=PRE1 PRE1 (PACLOBUTRAZOL RESISTANCE1); DNA binding / transcription factor	3702	0
393	0.16	0.16	13.7	0	0	IPI:IPI00518030.1	Gene_Symbol=AT5G51570 Hypersensitive-induced response protein 4	3702	0
396	0.16	0.16	10.65	0	0	IPI:IPI00541827.1	Gene_Symbol=AT5G25360 unknown protein	3702	0
397	0.16	0.16	1.672	0	0	IPI:IPI00539299.1	Gene_Symbol=AT2G40860 Protein kinase and PP2C-like domain-containing protein	3702	0
398	0.16	0.16	5.455	0	0	IPI:IPI00520519.1	Gene_Symbol=AT1G09665 Toll-Interleukin-Resistance (TIR) domain-containing protein	3702	0
401	0.15	0.15	5.517	0	0	IPI:IPI00656932.1	Gene_Symbol=AT5G35170 adenylate kinase family protein	3702	0
401	0	0.15	5.442	0	0	IPI:IPI00547477.1	Gene_Symbol=AT5G35170 adenylate kinase family protein	3702	0
402	0.15	0.15	15.61	0	0	IPI:IPI00846877.1	Gene_Symbol=RBL14 ATRBL14 (ARABIDOPSIS RHOMBOID-LIKE PROTEIN 14); zinc ion binding	3702	0
402	0	0.15	11.3	0	0	IPI:IPI00539914.1	Gene_Symbol=RBL14 ATRBL14 (ARABIDOPSIS RHOMBOID-LIKE PROTEIN 14); zinc ion binding	3702	0
402	0	0.15	8.084	0	0	IPI:IPI00521732.1	Gene_Symbol=RBL14 Uncharacterized protein At3g17611	3702	0
405	0	0.15	5.024	0	0	IPI:IPI00521601.1	Gene_Symbol=AT4G39170 SEC14-like protein	3702	0
405	0.15	0.15	5.065	0	0	IPI:IPI00991905.1	Gene_Symbol=AT4G39170 Sec14p-like phosphatidylinositol transfer family protein	3702	0
406	0.15	0.15	7.94	0	0	IPI:IPI00525603.1	Gene_Symbol=- Ac-like transposase	3702	0
407	0.15	0.15	8.696	0	0	IPI:IPI00518232.1	Gene_Symbol=AT2G37610 unknown protein	3702	0
409	0.14	0.14	3.485	0	0	IPI:IPI00846652.1	Gene_Symbol=SYD SYD (SPLAYED); ATPase/ chromatin binding	3702	0
409	0	0.14	3.472	0	0	IPI:IPI00532288.3	Gene_Symbol=SYD SYD (SPLAYED); ATPase/ chromatin binding	3702	0
409	0	0.14	3.442	0	0	IPI:IPI00516285.1	Gene_Symbol=SYD SYD (SPLAYED); ATPase/ chromatin binding	3702	0
410	0.14	0.14	6.608	0	0	IPI:IPI00530735.1	Gene_Symbol=EMB2770 EMB2770 (EMBRYO DEFECTIVE 2770); RNA splicing factor, transesterification mechanism	3702	0
412	0.14	0.14	6.568	0	0	IPI:IPI00536785.1	Gene_Symbol=CESA1 Cellulose synthase A catalytic subunit 1 [UDP-forming]	3702	0
414	0.14	0.14	7.923	0	0	IPI:IPI00537301.1	Gene_Symbol=- Putative gag-pol polyprotein	3702	0
415	0.14	0.14	7.57	0	0	IPI:IPI00536404.1	Gene_Symbol=PARC6 Isoform 1 of Plastid division protein CDP1, chloroplastic	3702	0
420	0.14	0.14	11.17	0	0	IPI:IPI00532172.2	Gene_Symbol=AT1G32430 Putative F-box/kelch-repeat protein At1g32430	3702	0
421	0.14	0.14	12.9	0	0	IPI:IPI00532007.3	Gene_Symbol=AT5G23170 Serine/threonine-protein kinase-like protein At5g23170	3702	0
424	0.14	0.14	5.426	0	0	IPI:IPI00846552.1	Gene_Symbol=FUT8 Probable fucosyltransferase 8	3702	0
425	0.14	0.14	3.724	0	0	IPI:IPI00544377.1	Gene_Symbol=CYP79F2 Hexahomomethionine N-hydroxylase	3702	0
426	0.14	0.14	17.06	0	0	IPI:IPI00544278.1	Gene_Symbol=AT5G37070 unknown protein	3702	0
427	0.14	0.14	3.084	0	0	IPI:IPI00543595.1	Gene_Symbol=- Putative proton pump	3702	0
427	0	0.14	3.167	0	0	IPI:IPI00525158.1	Gene_Symbol=VHA-A3 VHA-A3 (VACUOLAR PROTON ATPASE A3); ATPase	3702	0
428	0.14	0.14	7.087	0	0	IPI:IPI00535079.1	Gene_Symbol=AT5G12310 zinc finger (C3HC4-type RING finger) family protein	3702	0
429	0	0.14	8.676	0	0	IPI:IPI00518763.1	Gene_Symbol=- Gb|AAD55501.1	3702	0
429	0.14	0.14	8.879	0	0	IPI:IPI00521938.1	Gene_Symbol=AT5G37840 unknown protein	3702	0
431	0.14	0.14	2.444	0	0	IPI:IPI00549018.1	Gene_Symbol=UGT73C1 UDP-glycosyltransferase 73C1	3702	0
432	0.14	0.14	3.955	0	0	IPI:IPI00547254.1	Gene_Symbol=AT4G22050 aspartyl protease family protein	3702	0
433	0.14	0.14	2.695	0	0	IPI:IPI00542613.1	Gene_Symbol=AT2G30530 unknown protein	3702	0
434	0.14	0.14	15.83	0	0	IPI:IPI00539303.1	Gene_Symbol=AT1G76910 unknown protein	3702	0
435	0.14	0.14	5.036	0	0	IPI:IPI00526462.1	Gene_Symbol=AT1G19740 ATP-dependent protease La (LON) domain-containing protein	3702	0
437	0.13	0.13	8.194	0	0	IPI:IPI00524599.2	Gene_Symbol=FIP1[V] ATFIP1[V] (Arabidopsis homolog of yeast Fip1 [V]); RNA binding / protein binding	3702	0
441	0.13	0.13	5	0	0	IPI:IPI00543736.1	Gene_Symbol=PWP2 transducin family protein / WD-40 repeat family protein	3702	0
442	0.13	0.13	2.9	0	0	IPI:IPI00538231.3	Gene_Symbol=HK1 Histidine kinase 1	3702	0
443	0.13	0.13	4.907	0	0	IPI:IPI00528158.1	Gene_Symbol=AT3G47530 Pentatricopeptide repeat-containing protein At3g47530	3702	0
445	0.13	0.13	9.368	0	0	IPI:IPI00541066.1	Gene_Symbol=AT59 Probable pectate lyase 3	3702	0
447	0.12	0.12	9.861	0	0	IPI:IPI00521200.2	Gene_Symbol=CRS1 CRS1 (ARABIDOPSIS ORTHOLOG OF MAIZE CHLOROPLAST SPLICING FACTOR CRS1); RNA splicing factor, transesterification mechanism	3702	0
457	0.12	0.12	24.43	0	0	IPI:IPI00547489.1	Gene_Symbol=- T9L6.7 protein	3702	0
458	0.12	0.12	9.295	0	0	IPI:IPI00543073.1	Gene_Symbol=NDT1 mitochondrial substrate carrier family protein	3702	0
459	0.12	0.12	27.56	0	0	IPI:IPI00536323.1	Gene_Symbol=AT4G14385 unknown protein	3702	0
463	0.12	0.12	12.92	0	0	IPI:IPI00523153.1	Gene_Symbol=AT1G04230 unknown protein	3702	0
470	0	0.12	1.089	0	0	IPI:IPI00531209.3	Gene_Symbol=AT2G46560 Putative uncharacterized protein At2g46560	3702	0
470	0.12	0.12	1.074	0	0	IPI:IPI01020483.1	Gene_Symbol=AT2G46560 transducin family protein / WD-40 repeat family protein	3702	0
471	0.12	0.12	10.18	0	0	IPI:IPI00547015.1	Gene_Symbol=- Gb|AAF18539.1	3702	0
472	0.12	0.12	8.772	0	0	IPI:IPI00542494.1	Gene_Symbol=AT4G03620 myosin heavy chain-related	3702	0
473	0.12	0.12	13.04	0	0	IPI:IPI00542378.1	Gene_Symbol=AT4G26555 immunophilin / FKBP-type peptidyl-prolyl cis-trans isomerase family protein	3702	0
476	0.12	0.12	3.86	0	0	IPI:IPI00846881.1	Gene_Symbol=AT5G42560 abscisic acid-responsive HVA22 family protein	3702	0
476	0	0.12	3.716	0	0	IPI:IPI00529968.1	Gene_Symbol=AT5G42560 HVA22-like protein i	3702	0
477	0.12	0.12	2.715	0	0	IPI:IPI00541735.2	Gene_Symbol=VTC2 GDP-L-galactose phosphorylase 1	3702	0
478	0.12	0.12	1.296	0	0	IPI:IPI00536602.1	Gene_Symbol=AT5G08490 Putative pentatricopeptide repeat-containing protein At5g08490	3702	0
481	0	0.11	13.05	0	0	IPI:IPI00516339.1	Gene_Symbol=AT1G13450 Isoform 1 of Trihelix transcription factor GT-1	3702	0
481	0.11	0.11	14.68	0	0	IPI:IPI00657313.1	Gene_Symbol=AT1G13450 Isoform 2 of Trihelix transcription factor GT-1	3702	0
482	0.11	0.11	6.211	0	0	IPI:IPI00544444.1	Gene_Symbol=GYRA Probable DNA gyrase subunit A, chloroplastic/mitochondrial	3702	0
486	0	0.11	5.51	0	0	IPI:IPI00542239.1	Gene_Symbol=P5CS2 Delta-1-pyrroline-5-carboxylate synthase B	3702	0
486	0.11	0.11	6.431	0	0	IPI:IPI00891538.1	Gene_Symbol=P5CS2 P5CS2 (DELTA 1-PYRROLINE-5-CARBOXYLATE SYNTHASE 2); catalytic/ glutamate 5-kinase/ oxidoreductase	3702	0
487	0.11	0.11	2.71	0	0	IPI:IPI00532811.1	Gene_Symbol=AT5G50390 Pentatricopeptide repeat-containing protein At5g50390, chloroplastic	3702	0
492	0.11	0.11	11.64	0	0	IPI:IPI00657022.1	Gene_Symbol=AT4G21580 oxidoreductase, zinc-binding dehydrogenase family protein	3702	0
493	0.11	0.11	4.947	0	0	IPI:IPI00543977.1	Gene_Symbol=PI4K GAMMA 4 phosphatidylinositol 3- and 4-kinase family protein / ubiquitin family protein	3702	0
494	0.11	0.11	3.231	0	0	IPI:IPI00541278.1	Gene_Symbol=AT4G39690 unknown protein	3702	0
495	0.11	0.11	1.909	0	0	IPI:IPI00530276.1	Gene_Symbol=ESP4 ESP4 (ENHANCED SILENCING PHENOTYPE 4); binding	3702	0
499	0.11	0.11	4.281	0	0	IPI:IPI00852355.1	Gene_Symbol=- F18B13.28 protein	3702	0
500	0	0.11	3.881	0	0	IPI:IPI00519970.1	Gene_Symbol=CIB1 Transcription factor bHLH63	3702	0
500	0.11	0.11	3.333	0	0	IPI:IPI00547855.1	Gene_Symbol=CIB5 Isoform 1 of Transcription factor bHLH76	3702	0
500	0	0.11	3.835	0	0	IPI:IPI00529982.1	Gene_Symbol=CIB5 Isoform 2 of Transcription factor bHLH76	3702	0
501	0.11	0.11	4.497	0	0	IPI:IPI00536111.1	Gene_Symbol=ARPC1A ARPC1A (ACTIN-RELATED PROTEIN C1A); actin binding / nucleotide binding	3702	0
501	0	0.11	4.497	0	0	IPI:IPI00516797.1	Gene_Symbol=ARPC1A ARPC1A (ACTIN-RELATED PROTEIN C1A); actin binding / nucleotide binding	3702	0
502	0.11	0.11	13.56	0	0	IPI:IPI00535977.1	Gene_Symbol=AT5G42635 glycine-rich protein	3702	0
503	0.11	0.11	7.522	0	0	IPI:IPI00532751.1	Gene_Symbol=RBE Probable transcriptional regulator RABBIT EARS	3702	0
504	0.11	0.11	0.8939	0	0	IPI:IPI00526740.1	Gene_Symbol=GLR2.3 Glutamate receptor 2.3	3702	0
505	0.11	0.11	2.212	0	0	IPI:IPI00526621.1	Gene_Symbol=ETFQO ETFQO (electron-transfer flavoprotein:ubiquinone oxidoreductase); catalytic/ electron carrier/ electron-transferring-flavoprotein dehydrogenase	3702	0
506	0.11	0.11	3.966	0	0	IPI:IPI00518895.1	Gene_Symbol=AT5G01090 legume lectin family protein	3702	0
507	0.1	0.1	18.46	0	0	IPI:IPI00531014.1	Gene_Symbol=AT1G09440 F14J9.10 protein	3702	0
510	0.1	0.1	4.94	0	0	IPI:IPI00525827.2	Gene_Symbol=PRP40B protein binding	3702	0
515	0.1	0.1	4.179	0	0	IPI:IPI00540668.1	Gene_Symbol=ATOBGM F24B9.32 protein	3702	0
519	0.1	0.1	3.663	0	0	IPI:IPI00530536.1	Gene_Symbol=- F1N21.6	3702	0
520	0.1	0.1	8.168	0	0	IPI:IPI00521798.1	Gene_Symbol=- Putative uncharacterized protein AT4g08820	3702	0
521	0.1	0.1	5.794	0	0	IPI:IPI00520464.1	Gene_Symbol=WRKY32 Probable WRKY transcription factor 32	3702	0
524	0	0.1	7.297	0	0	IPI:IPI00534377.5	Gene_Symbol=BRX-LIKE3 Isoform 1 of Protein Brevis radix-like 3	3702	0
524	0.1	0.1	7.849	0	0	IPI:IPI00929932.2	Gene_Symbol=BRX-LIKE3 Isoform 2 of Protein Brevis radix-like 3	3702	0
525	0.1	0.1	4.636	0	0	IPI:IPI00547615.1	Gene_Symbol=AT5G38010 UDP-glycosyltransferase 76E9	3702	0
526	0.1	0.1	4.95	0	0	IPI:IPI00542909.1	Gene_Symbol=scpl47 Serine carboxypeptidase-like 47	3702	0
530	0.1	0.1	2.529	0	0	IPI:IPI01019475.1	Gene_Symbol=AT4G17505 Carboxyl-terminal proteinase like protein	3702	0
530	0	0.1	4.701	0	0	IPI:IPI00525054.1	Gene_Symbol=UCH3 UCH3 (UBIQUITIN C-TERMINAL HYDROLASE 3); ubiquitin thiolesterase	3702	0
531	0.1	0.1	2.521	0	0	IPI:IPI00657419.1	Gene_Symbol=AT3G45310 cysteine proteinase, putative	3702	0
531	0	0.1	2.514	0	0	IPI:IPI00540369.2	Gene_Symbol=AT3G45310 Thiol protease aleurain-like	3702	0
532	0.1	0.1	2.461	0	0	IPI:IPI00545870.2	Gene_Symbol=PDIL2-2 Protein disulfide-isomerase like 2-2	3702	0
533	0.1	0.1	4.308	0	0	IPI:IPI00519481.1	Gene_Symbol=AT1G09510 F14J9.17 protein	3702	0
534	0.09	0.09	5.182	0	0	IPI:IPI00523932.3	Gene_Symbol=SDG2 Probable histone-lysine N-methyltransferase ATXR3	3702	0
536	0.09	0.09	10.14	0	0	IPI:IPI00547533.1	Gene_Symbol=CDC48 Cell division control protein 48 homolog A	3702	0
537	0.09	0.09	9.036	0	0	IPI:IPI00523414.2	Gene_Symbol=AT4G36120 Filament-like plant protein 5	3702	0
541	0.09	0.09	7.704	0	0	IPI:IPI00521947.1	Gene_Symbol=COP1 E3 ubiquitin-protein ligase COP1	3702	0
548	0.09	0.09	3.608	0	0	IPI:IPI00524950.2	Gene_Symbol=SUS5 Sucrose synthase	3702	0
551	0.09	0.09	5.285	0	0	IPI:IPI00536022.1	Gene_Symbol=AT4G11780 unknown protein	3702	0
552	0.09	0.09	3.929	0	0	IPI:IPI00529375.1	Gene_Symbol=AT2G47550 Probable pectinesterase/pectinesterase inhibitor 20	3702	0
553	0.09	0.09	1.892	0	0	IPI:IPI00529232.1	Gene_Symbol=AT3G09060 Pentatricopeptide repeat-containing protein At3g09060	3702	0
554	0.09	0.09	3.142	0	0	IPI:IPI00522660.1	Gene_Symbol=ATSEC1A ATSEC1A; FAD binding / catalytic/ electron carrier/ oxidoreductase	3702	0
555	0.09	0.09	3.055	0	0	IPI:IPI00520396.1	Gene_Symbol=RBOHB ATRBOHB (respiratory burst oxidase homolog B); FAD binding / calcium ion binding / electron carrier/ iron ion binding / oxidoreductase/ oxidoreductase, acting on NADH or NADPH, with oxygen as acceptor / peroxidase	3702	0
555	0	0.09	2.254	0	0	IPI:IPI00517116.1	Gene_Symbol=RBOHB Isoform 1 of Respiratory burst oxidase homolog protein B	3702	0
559	0.09	0.09	5.789	0	0	IPI:IPI00527382.1	Gene_Symbol=AT4G38700 disease resistance-responsive family protein	3702	0
561	0.08	0.1	3.184	0	0	IPI:IPI00529952.1	Gene_Symbol=AT5G25930 leucine-rich repeat family protein / protein kinase family protein	3702	0
563	0.08	0.08	4.685	0	0	IPI:IPI00538562.3	Gene_Symbol=AT3G50370 unknown protein	3702	0
566	0.08	0.08	7.958	0	0	IPI:IPI00992661.1	Gene_Symbol=DUF8 DOMAIN OF UNKNOWN FUNCTION 724 8	3702	0
567	0.08	0.08	6.334	0	0	IPI:IPI00991546.1	Gene_Symbol=AGY1 Albino or Glassy Yellow 1	3702	0
567	0	0.08	6.458	0	0	IPI:IPI00536695.1	Gene_Symbol=AGY1 Protein translocase subunit SecA, chloroplastic	3702	0
568	0.08	0.08	10.62	0	0	IPI:IPI00525947.1	Gene_Symbol=- Putative uncharacterized protein At5g39570	3702	0
577	0.08	0.08	5.068	0	0	IPI:IPI01020240.1	Gene_Symbol=- F11A17.14 protein	3702	0
578	0.08	0.08	5.54	0	0	IPI:IPI00541597.1	Gene_Symbol=- Putative uncharacterized protein T25K17.60	3702	0
578	0	0.08	5.952	0	0	IPI:IPI00531175.1	Gene_Symbol=GolS6 AtGolS6 (Arabidopsis thaliana galactinol synthase 6); transferase, transferring glycosyl groups / transferase, transferring hexosyl groups	3702	0
585	0.08	0.08	33.33	0	0	IPI:IPI00892116.1	Gene_Symbol=AT4G03827 unknown protein	3702	0
586	0.08	0.08	2.733	0	0	IPI:IPI00547593.1	Gene_Symbol=GSTU22 F3F9.13	3702	0
587	0.08	0.08	4.643	0	0	IPI:IPI00536351.1	Gene_Symbol=- Putative uncharacterized protein T28A8_50	3702	0
588	0.08	0.08	1.647	0	0	IPI:IPI00531269.1	Gene_Symbol=AT5G60940 Cleavage stimulation factor subunit 1-like protein	3702	0
589	0.08	0.08	5.051	0	0	IPI:IPI00530443.2	Gene_Symbol=AT3G53010 unknown protein	3702	0
590	0.08	0.08	4.63	0	0	IPI:IPI00528176.3	Gene_Symbol=AT1G09400 Putative 12-oxophytodienoate reductase-like protein 1	3702	0
591	0.08	0.08	2.311	0	0	IPI:IPI00524240.1	Gene_Symbol=AT2G22450 riboflavin biosynthesis protein, putative	3702	0
592	0.08	0.08	0.6206	0	0	IPI:IPI00523958.1	Gene_Symbol=LINC2 LINC2	3702	0
593	0.08	0.08	4.11	0	0	IPI:IPI00519253.1	Gene_Symbol=AT2G02650 reverse transcriptase-related	3702	0
594	0.08	0.08	1.519	0	0	IPI:IPI00517511.1	Gene_Symbol=ATK5 ATK5 (ARABIDOPSIS THALIANA KINESIN 5); microtubule motor	3702	0
595	0	0.07	3.413	0	0	IPI:IPI00541477.2	Gene_Symbol=ATMIN7 ATMIN7 (ARABIDOPSIS THALIANA HOPM INTERACTOR 7); guanyl-nucleotide exchange factor/ protein binding	3702	0
595	0.07	0.07	3.474	0	0	IPI:IPI00991502.1	Gene_Symbol=ATMIN7 HOPM interactor 7	3702	0
600	0.07	0.07	2.454	0	0	IPI:IPI00518268.2	Gene_Symbol=AT5G08110 DEAD/DEAH box helicase, putative	3702	0
612	0	0.07	6.173	0	0	IPI:IPI00532996.1	Gene_Symbol=AT3G44790 meprin and TRAF homology domain-containing protein / MATH domain-containing protein	3702	0
612	0.07	0.07	5.141	0	0	IPI:IPI01020044.1	Gene_Symbol=AT3G44790 Putative uncharacterized protein T32N15.4 (Fragment)	3702	0
613	0	0.07	1.524	0	0	IPI:IPI00536050.1	Gene_Symbol=DUF7 agenet domain-containing protein	3702	0
613	0.07	0.07	1.521	0	0	IPI:IPI00991985.1	Gene_Symbol=DUF7 DOMAIN OF UNKNOWN FUNCTION 724 7	3702	0
614	0	0.07	3.324	0	0	IPI:IPI00539397.1	Gene_Symbol=- F15H18.16	3702	0
614	0.07	0.07	3.226	0	0	IPI:IPI00891668.1	Gene_Symbol=EPR1 EPR1 (EARLY-PHYTOCHROME-RESPONSIVE1); DNA binding / transcription factor	3702	0
614	0	0.07	3.468	0	0	IPI:IPI00523642.1	Gene_Symbol=EPR1 EPR1 (EARLY-PHYTOCHROME-RESPONSIVE1); DNA binding / transcription factor	3702	0
615	0	0.07	1.357	0	0	IPI:IPI00651114.1	Gene_Symbol=SIZ1 Isoform 1 of E3 SUMO-protein ligase SIZ1	3702	0
615	0.07	0.07	1.442	0	0	IPI:IPI00651122.1	Gene_Symbol=SIZ1 Isoform 2 of E3 SUMO-protein ligase SIZ1	3702	0
615	0	0.07	1.375	0	0	IPI:IPI00548950.1	Gene_Symbol=SIZ1 Isoform 3 of E3 SUMO-protein ligase SIZ1	3702	0
615	0	0.07	1.356	0	0	IPI:IPI00541361.1	Gene_Symbol=SIZ1 Isoform 4 of E3 SUMO-protein ligase SIZ1	3702	0
616	0	0.07	2.366	0	0	IPI:IPI00536107.1	Gene_Symbol=- CDS	3702	0
616	0.07	0.07	2.245	0	0	IPI:IPI00544505.1	Gene_Symbol=AT1G33080 MATE efflux family protein	3702	0
616	0	0.07	2.227	0	0	IPI:IPI00517850.1	Gene_Symbol=AT1G33080 MATE efflux family protein	3702	0
617	0.07	0.07	1.606	0	0	IPI:IPI00543197.1	Gene_Symbol=AT3G56160 bile acid:sodium symporter	3702	0
618	0.07	0.07	4.286	0	0	IPI:IPI00541741.1	Gene_Symbol=AT4G10955 Isoform 1 of GDSL esterase/lipase At4g10955	3702	0
619	0.07	0.07	3.459	0	0	IPI:IPI00540665.1	Gene_Symbol=IPT4 Adenylate isopentenyltransferase 4	3702	0
620	0.07	0.07	6.557	0	0	IPI:IPI00537274.1	Gene_Symbol=AT2G22170 lipid-associated family protein	3702	0
621	0.07	0.07	1.969	0	0	IPI:IPI00533936.1	Gene_Symbol=XXT5 Putative glycosyltransferase 5	3702	0
622	0.07	0.07	3.169	0	0	IPI:IPI00531535.2	Gene_Symbol=HAG1 Histone acetyltransferase GCN5	3702	0
623	0.07	0.07	12.59	0	0	IPI:IPI00530799.1	Gene_Symbol=AT2G15010 Probable thionin-2.3	3702	0
624	0.07	0.07	3.373	0	0	IPI:IPI00529360.1	Gene_Symbol=AT2G31290 ubiquitin thiolesterase	3702	0
625	0.07	0.07	3.324	0	0	IPI:IPI00527679.1	Gene_Symbol=AT3G15890 PTI1-like tyrosine-protein kinase At3g15890	3702	0
626	0.07	0.07	2.926	0	0	IPI:IPI00527030.2	Gene_Symbol=CYCD3;1 Cyclin-D3-1	3702	0
627	0.07	0.07	2.469	0	0	IPI:IPI00526217.1	Gene_Symbol=AT5G28160 Putative F-box/kelch-repeat protein At5g28160	3702	0
628	0.07	0.07	3.957	0	0	IPI:IPI00525551.1	Gene_Symbol=PAF1 Proteasome subunit alpha type-1-A	3702	0
629	0.07	0.07	4.054	0	0	IPI:IPI00518408.1	Gene_Symbol=AT1G50980 Putative FBD-associated F-box protein At1g50980	3702	0
633	0.06	0.06	6.604	0	0	IPI:IPI00532812.1	Gene_Symbol=MSL9 MSL9 (MECHANOSENSITIVE CHANNEL OF SMALL CONDUCTANCE-LIKE 9); mechanically-gated ion channel	3702	0
640	0.06	0.06	11.76	0	0	IPI:IPI00534220.1	Gene_Symbol=HTA11 Histone H2A variant 1	3702	0
640	0	0.06	11.76	0	0	IPI:IPI00519607.1	Gene_Symbol=HTA8 Probable histone H2A variant 2	3702	0
641	0.06	0.06	4.116	0	0	IPI:IPI00528283.1	Gene_Symbol=EDA30 EDA30	3702	0
658	0.06	0.06	1.91	0	0	IPI:IPI00992195.1	Gene_Symbol=NHX8 Na+/H+ exchanger 8	3702	0
658	0	0.06	1.852	0	0	IPI:IPI00654516.1	Gene_Symbol=NHX8 Sodium/hydrogen exchanger 8	3702	0
659	0	0.06	1.783	0	0	IPI:IPI00522319.2	Gene_Symbol=AT2G34670 proline-rich family protein	3702	0
659	0.06	0.06	1.441	0	0	IPI:IPI00991364.1	Gene_Symbol=AT2G34670 Protein of unknown function (DUF630 and DUF632)	3702	0
660	0.06	0.06	0.9721	0	0	IPI:IPI00540664.1	Gene_Symbol=AT5G50780 Putative uncharacterized protein	3702	0
661	0.06	0.06	0.2736	0	0	IPI:IPI00538919.1	Gene_Symbol=AT1G64255 F22C12.1	3702	0
662	0	0.06	1.08	0	0	IPI:IPI00528324.1	Gene_Symbol=AT1G31670 copper amine oxidase, putative	3702	0
662	0.06	0.06	1.182	0	0	IPI:IPI00535952.2	Gene_Symbol=AT1G31690 amine oxidase/ copper ion binding / quinone binding	3702	0
662	0	0.06	1.175	0	0	IPI:IPI00517004.1	Gene_Symbol=AT1G31710 copper amine oxidase, putative	3702	0
663	0.06	0.06	1.927	0	0	IPI:IPI00534024.1	Gene_Symbol=AT2G38630 unknown protein	3702	0
664	0.06	0.06	3.694	0	0	IPI:IPI00533360.1	Gene_Symbol=NAC035 ANAC035 (Arabidopsis NAC domain containing protein 35); transcription factor	3702	0
664	0	0.06	3.382	0	0	IPI:IPI00528971.1	Gene_Symbol=NAC035 ANAC035 (Arabidopsis NAC domain containing protein 35); transcription factor	3702	0
665	0.06	0.06	4.893	0	0	IPI:IPI00533181.1	Gene_Symbol=PUM18 Pumilio homolog 18	3702	0
666	0.06	0.06	3.977	0	0	IPI:IPI00532908.1	Gene_Symbol=ALDH5F1 Succinate-semialdehyde dehydrogenase, mitochondrial	3702	0
667	0.06	0.06	2.53	0	0	IPI:IPI00532536.1	Gene_Symbol=AT3G17310 Putative uncharacterized protein	3702	0
668	0.06	0.06	22.22	0	0	IPI:IPI00528832.1	Gene_Symbol=- Putative uncharacterized protein	3702	0
669	0.06	0.06	5.986	0	0	IPI:IPI00528453.1	Gene_Symbol=AT1G58070 unknown protein	3702	0
670	0.06	0.06	0.8943	0	0	IPI:IPI00520929.1	Gene_Symbol=- Putative helicase	3702	0
671	0.06	0.06	4.218	0	0	IPI:IPI00520263.2	Gene_Symbol=AT4G39590 Putative uncharacterized protein (Fragment)	3702	0
672	0.06	0.06	11.4	0	0	IPI:IPI00517841.1	Gene_Symbol=AT1G53400 unknown protein	3702	0
673	0.06	0.06	2.188	0	0	IPI:IPI00516365.1	Gene_Symbol=AT1G51610 Metal tolerance protein C4	3702	0
674	0.05	4.05	10.72	3.922	3.922	IPI:IPI00522440.1	Gene_Symbol=ATMS1 5-methyltetrahydropteroyltriglutamate--homocysteine methyltransferase	3702	2
676	0.05	0.05	6.366	0	0	IPI:IPI00548452.2	Gene_Symbol=- Putative helicase	3702	0
679	0.05	0.05	7.78	0	0	IPI:IPI00992237.1	Gene_Symbol=AT1G66920 Protein kinase superfamily protein	3702	0
683	0.05	0.05	6.696	0	0	IPI:IPI00548870.1	Gene_Symbol=AT3G29630 UDP-glycosyltransferase 79B4	3702	0
684	0.05	0.05	4.673	0	0	IPI:IPI00543300.1	Gene_Symbol=SWN Histone-lysine N-methyltransferase EZA1	3702	0
691	0.05	0.05	2.922	0	0	IPI:IPI00657600.1	Gene_Symbol=YAK1 protein kinase family protein	3702	0
691	0	0.05	2.406	0	0	IPI:IPI00524378.1	Gene_Symbol=YAK1 protein kinase family protein	3702	0
692	0.05	0.05	2.842	0	0	IPI:IPI00547947.1	Gene_Symbol=- F15O4.15	3702	0
692	0	0.05	2.295	0	0	IPI:IPI00541721.1	Gene_Symbol=- Mutator-like transposase	3702	0
693	0.05	0.05	5.639	0	0	IPI:IPI00539277.1	Gene_Symbol=AGL97 Agamous-like MADS-box protein AGL97	3702	0
694	0.05	0.05	5.47	0	0	IPI:IPI00535573.1	Gene_Symbol=AT1G66320 FBD-associated F-box protein At1g66320	3702	0
694	0	0.05	6.01	0	0	IPI:IPI00527288.1	Gene_Symbol=AT1G66640 unknown protein	3702	0
695	0.05	0.05	2.352	0	0	IPI:IPI00535035.1	Gene_Symbol=AT4G30790 unknown protein	3702	0
696	0.05	0.05	7.269	0	0	IPI:IPI00531874.2	Gene_Symbol=QWRF3 Family of unknown function (DUF566)	3702	0
696	0	0.05	6.846	0	0	IPI:IPI00522026.1	Gene_Symbol=QWRF3 unknown protein	3702	0
697	0.05	0.05	3.891	0	0	IPI:IPI00530783.2	Gene_Symbol=- F16P17.1 protein	3702	0
698	0.05	0.05	1.973	0	0	IPI:IPI00528887.1	Gene_Symbol=AT5G58510 unknown protein	3702	0
699	0.05	0.05	7.511	0	0	IPI:IPI00527958.3	Gene_Symbol=AT3G07690 NAD or NADH binding / binding / catalytic/ coenzyme binding / glycerol-3-phosphate dehydrogenase (NAD+)/ oxidoreductase/ oxidoreductase, acting on CH-OH group of donors / oxidoreductase, acting on the CH-OH group of donors, NAD or NADP as acceptor	3702	0
700	0.05	0.05	4.044	0	0	IPI:IPI00526325.1	Gene_Symbol=AT5G12100 Pentatricopeptide repeat-containing protein At5g12100, mitochondrial	3702	0
701	0.05	0.05	1.661	0	0	IPI:IPI00519747.1	Gene_Symbol=- T10P12.3 protein	3702	0
702	0.05	0.05	3.791	0	0	IPI:IPI00516831.2	Gene_Symbol=AT3G21300 RNA methyltransferase family protein	3702	0
724	0.05	0.05	2.321	0	0	IPI:IPI01019728.1	Gene_Symbol=QWRF4 Putative uncharacterized protein At2g24070	3702	0
724	0	0.05	2.135	0	0	IPI:IPI00523218.1	Gene_Symbol=QWRF4 unknown protein	3702	0
725	0.05	0.05	2.3	0	0	IPI:IPI00846646.2	Gene_Symbol=AT2G47300 ribonuclease P	3702	0
726	0.05	0.05	0.5561	0	0	IPI:IPI00742541.1	Gene_Symbol=- Kinesin-related centromere protein-like	3702	0
726	0	0.05	0.5808	0	0	IPI:IPI00532249.2	Gene_Symbol=POK1 POK1 (PHRAGMOPLAST ORIENTING KINESIN 1); ATP binding / microtubule motor	3702	0
727	0	0.05	3.551	0	0	IPI:IPI00523501.3	Gene_Symbol=NHX6 Isoform 1 of Sodium/hydrogen exchanger 6	3702	0
727	0.05	0.05	3.619	0	0	IPI:IPI00679305.2	Gene_Symbol=NHX6 Isoform 2 of Sodium/hydrogen exchanger 6	3702	0
728	0.05	0.05	1.992	0	0	IPI:IPI00549159.1	Gene_Symbol=- F21F23.10 protein	3702	0
729	0.05	0.05	1.056	0	0	IPI:IPI00546128.1	Gene_Symbol=PDR4 ABC transporter G family member 32	3702	0
730	0.05	0.05	5.068	0	0	IPI:IPI00545184.1	Gene_Symbol=UPP Isoform 1 of Uracil phosphoribosyltransferase, chloroplastic	3702	0
731	0.05	0.05	1.556	0	0	IPI:IPI00543390.1	Gene_Symbol=Fh5 Formin-like protein 5	3702	0
732	0.05	0.05	3.291	0	0	IPI:IPI00542624.2	Gene_Symbol=AT5G37520 Gb|AAD23018.1	3702	0
733	0.05	0.05	3.117	0	0	IPI:IPI00542568.1	Gene_Symbol=AT3G45950 splicing factor-related	3702	0
734	0.05	0.05	5.034	0	0	IPI:IPI00541675.1	Gene_Symbol=FIP2 FH protein interacting protein FIP2	3702	0
734	0	0.05	5.172	0	0	IPI:IPI00520350.1	Gene_Symbol=FIP2 FIP2; protein binding / voltage-gated potassium channel	3702	0
735	0	0.05	1.691	0	0	IPI:IPI00529539.1	Gene_Symbol=- F10K1.2 protein	3702	0
735	0.05	0.05	1.584	0	0	IPI:IPI00541167.1	Gene_Symbol=AT1G07270 cell division control protein CDC6b, putative	3702	0
736	0.05	0.05	3.241	0	0	IPI:IPI00538648.1	Gene_Symbol=AT4G13320 unknown protein	3702	0
737	0.05	0.05	7.101	0	0	IPI:IPI00535668.1	Gene_Symbol=AT1G47450 unknown protein	3702	0
738	0.05	0.05	2.923	0	0	IPI:IPI00532332.1	Gene_Symbol=AT5G51380 F-box protein At5g51380	3702	0
739	0.05	0.05	3.214	0	0	IPI:IPI00530680.1	Gene_Symbol=- F5A13.2 protein	3702	0
740	0.05	0.05	1.429	0	0	IPI:IPI00530079.1	Gene_Symbol=AT2G40130 heat shock protein-related	3702	0
741	0.05	0.05	2.219	0	0	IPI:IPI00529198.2	Gene_Symbol=EXO70A2 ATEXO70A2 (exocyst subunit EXO70 family protein A2); protein binding	3702	0
742	0.05	0.05	4.025	0	0	IPI:IPI00527019.1	Gene_Symbol=AT2G18980 Peroxidase 16	3702	0
743	0.05	0.05	1.642	0	0	IPI:IPI00526643.1	Gene_Symbol=ROPGEF13 Gb|AAF29411.1	3702	0
744	0.05	0.05	4.636	0	0	IPI:IPI00526518.1	Gene_Symbol=AT1G32420 Putative F-box protein At1g32420	3702	0
745	0.05	0.05	2.991	0	0	IPI:IPI00523045.1	Gene_Symbol=CKL13 CKL13 (CASEIN KINASE LIKE 13); ATP binding / kinase/ protein kinase/ protein serine/threonine kinase	3702	0
746	0.05	0.05	1.187	0	0	IPI:IPI00521759.3	Gene_Symbol=AT1G53350 ATP binding	3702	0
747	0.05	0.05	2.216	0	0	IPI:IPI00518636.1	Gene_Symbol=AT3G25460 Putative F-box protein At3g25460	3702	0
748	0.05	0.05	1.814	0	0	IPI:IPI00518255.1	Gene_Symbol=SIP3 CBL-interacting serine/threonine-protein kinase 6	3702	0

## Sheet: 0R_2
N	Unused	Total	%Cov	%Cov(50)	%Cov(95)	Accession	Name	Species	Peptides(95%)			Biological Processes	Molecular Function	PANTHER ID
1	40.05	40.05	43.74	40.47	40.47	IPI:IPI00528923.1	Gene_Symbol=CINV1 CINV1 (cytosolic invertase 1); beta-fructofuranosidase	3702	28
2	0	6	18.73	12.36	12.36	IPI:IPI00518769.1	Gene_Symbol=GF14 PHI 14-3-3-like protein GF14 phi	3702	3
2	6	6	16.95	11.19	11.19	IPI:IPI00991864.1	Gene_Symbol=GF14 PHI GF14 protein phi chain	3702	3
4	0	5.4	26.79	10.19	10.19	IPI:IPI00931045.1	Gene_Symbol=- AT5G60390 protein	3702	3
4	5.4	5.4	21.1	5.584	5.584	IPI:IPI00548618.1	Gene_Symbol=AT1G07930;AT1G07940;AT5G60390;AT1G07920 Elongation factor 1-alpha	3702	3
4	0	5.4	21.51	7.258	7.258	IPI:IPI00846137.1	Gene_Symbol=AT1G07930;AT1G07940;AT5G60390;AT1G07920 elongation factor 1-alpha / EF-1-alpha	3702	3
4	0	5.4	19.5	6.75	6.75	IPI:IPI00657100.1	Gene_Symbol=AT1G07930;AT1G07940;AT5G60390;AT1G07920 elongation factor 1-alpha / EF-1-alpha	3702	3
5	4.67	4.67	67.25	41.52	26.9	IPI:IPI00527286.1	Gene_Symbol=AT2G30560 glycine-rich protein	3702	2
7	3.14	12.09	15.59	9.282	9.282	IPI:IPI00543928.1	Gene_Symbol=AT4G34860 beta-fructofuranosidase, putative / invertase, putative / saccharase, putative / beta-fructosidase, putative	3702	7
9	0	2.92	16.35	16.35	10.06	IPI:IPI00542179.1	Gene_Symbol=FBR12 Eukaryotic translation initiation factor 5A-2	3702	1
9	2.92	2.92	18.84	18.84	11.59	IPI:IPI00846719.1	Gene_Symbol=FBR12 FBR12 (FUMONISIN B1-RESISTANT12); translation initiation factor	3702	1
10	2.85	2.85	8.135	3.373	1.29	IPI:IPI00944312.1	Gene_Symbol=- Putative uncharacterized protein At2g27980	3702	1
10	0	2.85	7.649	3.172	1.213	IPI:IPI00530881.3	Gene_Symbol=AT2G27980 protein binding / zinc ion binding	3702	1
13	2.15	2.15	6.043	2.339	2.339	IPI:IPI00529914.1	Gene_Symbol=AT5G64430 octicosapeptide/Phox/Bem1p (PB1) domain-containing protein	3702	1
14	2.1	2.1	11.76	4.751	4.751	IPI:IPI00518823.1	Gene_Symbol=AT2G43960 SWAP (Suppressor-of-White-APricot)/surp domain-containing protein	3702	1
17	2.03	2.03	30.32	9.032	9.032	IPI:IPI00542532.2	Gene_Symbol=MLP423 MLP-like protein 423	3702	1
18	0	2	13.1	2.003	2.003	IPI:IPI00543340.1	Gene_Symbol=AT3G09440 Heat shock cognate 70 kDa protein 3	3702	1
18	2.02	2.02	6.432	1.991	1.991	IPI:IPI00523903.1	Gene_Symbol=AT5G02490 Heat shock cognate 70 kDa protein 2	3702	1
18	0.01	2.01	8.428	2.107	2.107	IPI:IPI00526611.1	Gene_Symbol=ERD2 ERD2 (EARLY-RESPONSIVE TO DEHYDRATION 2); ATP binding	3702	1
18	0	2	4.608	1.997	1.997	IPI:IPI00543293.1	Gene_Symbol=HSC70-1 Heat shock cognate 70 kDa protein 1	3702	1
18	0	2	5.758	2.495	2.495	IPI:IPI00891079.1	Gene_Symbol=HSC70-1 HSC70-1 (HEAT SHOCK COGNATE PROTEIN 70-1); ATP binding	3702	1
18	0	2	5.846	2	2	IPI:IPI00524550.1	Gene_Symbol=HSP70 Heat shock cognate 70 kDa protein 4	3702	1
19	2.01	2.01	11.63	1.082	1.082	IPI:IPI00532787.2	Gene_Symbol=AT1G53390 ABC transporter G family member 24	3702	2
20	2.01	2.01	19.15	9.043	9.043	IPI:IPI00531177.1	Gene_Symbol=AT2G05430 unknown protein	3702	1
21	2.01	2.01	3.934	1.656	1.656	IPI:IPI01019507.1	Gene_Symbol=- Putative uncharacterized protein At2g43470	3702	1
21	0	2.01	3.81	3.81	3.81	IPI:IPI00938953.1	Gene_Symbol=AT2G43470 unknown protein	3702	1
22	2.01	2.01	5.401	1.8	1.8	IPI:IPI00516545.1	Gene_Symbol=PAP27 Probable inactive purple acid phosphatase 27	3702	1
26	2	2	10.05	1.674	1.674	IPI:IPI00540587.1	Gene_Symbol=AT5G44230 Pentatricopeptide repeat-containing protein At5g44230	3702	2
27	0	2	4.167	2.778	2.778	IPI:IPI00538972.1	Gene_Symbol=- Putative uncharacterized protein dl3810w	3702	1
27	2	2	10.39	4.748	4.748	IPI:IPI00542550.1	Gene_Symbol=AT4G15545 unknown protein	3702	1
28	2	2	5.378	1.594	1.594	IPI:IPI00541096.1	Gene_Symbol=AT5G12010 unknown protein	3702	1
29	0	2	7.967	2.747	2.747	IPI:IPI00852297.1	Gene_Symbol=- Putative uncharacterized protein F10M6.90	3702	1
29	2	2	12.13	4.184	4.184	IPI:IPI00536154.2	Gene_Symbol=AT4G32270 unknown protein	3702	1
30	2	2	5.235	2.55	2.55	IPI:IPI00518141.1	Gene_Symbol=- Putative uncharacterized protein T9L24.37	3702	1
30	0	2	3.571	2.423	2.423	IPI:IPI00517428.1	Gene_Symbol=AT1G73430 sec34-like family protein	3702	1
35	2	2	5.973	2.697	2.697	IPI:IPI00517212.1	Gene_Symbol=AT1G47670 Lysine histidine transporter-like 8	3702	1
39	1.82	1.82	4.282	0.7246	0.7246	IPI:IPI00548660.1	Gene_Symbol=- F2K11.14	3702	1
40	1.79	1.79	8.805	1.677	1.677	IPI:IPI00521714.1	Gene_Symbol=AT3G19440 RNA pseudourine synthase 4, mitochondrial	3702	1
48	1.7	1.7	11.33	1.983	1.983	IPI:IPI00535593.1	Gene_Symbol=- GTP-binding protein-like	3702	1
48	0	1.7	9.368	1.639	1.639	IPI:IPI00521579.1	Gene_Symbol=AT5G66470 GTP binding / RNA binding	3702	1
49	1.7	1.7	5.595	1.722	1.722	IPI:IPI00529256.1	Gene_Symbol=AT2G13600 Pentatricopeptide repeat-containing protein At2g13600	3702	1
50	1.7	1.7	5.892	2.619	2.619	IPI:IPI00528640.1	Gene_Symbol=CSK CSK (CHLOROPLAST SENSOR KINASE); ATP binding / kinase	3702	1
51	1.7	1.7	5.176	3.52	3.52	IPI:IPI00523494.1	Gene_Symbol=AT5G53380 unknown protein	3702	1
52	1.55	1.55	5.939	0.2675	0.2675	IPI:IPI01020079.1	Gene_Symbol=- ATM-like protein	3702	1
56	1.4	1.4	4.889	1.63	1.63	IPI:IPI00522071.1	Gene_Symbol=- Putative phosphoribosylanthranilate transferase	3702	1
58	0	1.35	12.28	1.94	1.94	IPI:IPI01019723.1	Gene_Symbol=AT2G39435 Phosphatidylinositol N-acetyglucosaminlytransferase subunit P-related	3702	1
58	1.35	1.35	9.961	1.164	1.164	IPI:IPI00895615.1	Gene_Symbol=AT2G39435 Putative uncharacterized protein At2g39440	3702	1
59	1.35	1.35	10.8	7.035	0	IPI:IPI00548547.1	Gene_Symbol=- Putative uncharacterized protein At2g11600	3702	0
60	0	1.33	7.233	0.7725	0	IPI:IPI00992750.1	Gene_Symbol=AT1G77600 ARM repeat superfamily protein	3702	0
60	0	1.33	7.305	0.7801	0	IPI:IPI00991495.1	Gene_Symbol=AT1G77600 ARM repeat superfamily protein	3702	0
60	0	1.33	9.071	0.8047	0	IPI:IPI00532949.2	Gene_Symbol=AT1G77600 binding	3702	0
60	1.33	1.33	9.593	0.8442	0	IPI:IPI01019314.1	Gene_Symbol=AT1G77600 Putative uncharacterized protein T5M16.19	3702	0
62	1.3	1.3	6.413	1.63	1.63	IPI:IPI00991960.1	Gene_Symbol=ARK3 Armadillo repeat kinesin 3	3702	1
62	0	1.3	6.42	1.632	1.632	IPI:IPI00543027.1	Gene_Symbol=ARK3 Armadillo repeat-containing kinesin-like protein 3	3702	1
65	0	1.29	3.894	1.005	0	IPI:IPI00529132.2	Gene_Symbol=AT5G54090 DNA mismatch repair MutS family protein	3702	0
65	1.29	1.29	3.899	1.006	0	IPI:IPI01020388.1	Gene_Symbol=AT5G54090 DNA mismatch repair protein MutS2-like	3702	0
68	1.15	1.15	4.177	1.519	0	IPI:IPI00517511.1	Gene_Symbol=ATK5 ATK5 (ARABIDOPSIS THALIANA KINESIN 5); microtubule motor	3702	0
69	1.15	1.15	7.692	3.419	0	IPI:IPI00522057.1	Gene_Symbol=AT2G40240 Pentatricopeptide repeat-containing protein At2g40240, mitochondrial	3702	0
72	1.1	1.1	12	8	0	IPI:IPI00540848.1	Gene_Symbol=AT5G25210 unknown protein	3702	0
73	1.07	1.07	7.48	0.9449	0	IPI:IPI00547554.1	Gene_Symbol=- F21J9.30	3702	0
73	0	1.07	7.576	0.9569	0	IPI:IPI00539660.1	Gene_Symbol=- F5A9.24	3702	0
75	1.06	1.06	20.88	9.524	0	IPI:IPI00891536.1	Gene_Symbol=FIB1 FIB1 (FIBRILLARIN 1); snoRNA binding	3702	0
75	0	1.06	18.51	8.442	0	IPI:IPI00525904.2	Gene_Symbol=FIB1 rRNA 2'-O-methyltransferase fibrillarin 1	3702	0
77	1.05	1.05	8.197	1.639	0	IPI:IPI00786168.1	Gene_Symbol=- Gb|AAB97010.1	3702	0
78	1.05	1.05	8.986	3.478	0	IPI:IPI00545454.1	Gene_Symbol=AT3G03330 T21P5.25 protein	3702	0
80	1.05	1.05	5.585	2.926	0	IPI:IPI00527030.2	Gene_Symbol=CYCD3;1 Cyclin-D3-1	3702	0
81	1.04	1.04	18.54	4.7	0	IPI:IPI00545398.1	Gene_Symbol=GP ALPHA 1 Guanine nucleotide-binding protein alpha-1 subunit	3702	0
83	1.04	1.04	12.3	8.817	0	IPI:IPI00539233.1	Gene_Symbol=AT3G10040 transcription factor	3702	0
86	1	1	11.23	1.907	0	IPI:IPI01020434.1	Gene_Symbol=AT5G22610 F-box family protein	3702	0
86	0	1	10.56	1.793	0	IPI:IPI00532142.2	Gene_Symbol=AT5G22610 Putative F-box/FBD/LRR-repeat protein At5g22610	3702	0
87	0	0.96	6.98	0.8424	0	IPI:IPI00534821.1	Gene_Symbol=AT1G61390 Isoform 1 of G-type lectin S-receptor-like serine/threonine-protein kinase At1g61390	3702	0
87	0.96	0.96	8.748	1.056	0	IPI:IPI00938745.1	Gene_Symbol=AT1G61390 Isoform 2 of G-type lectin S-receptor-like serine/threonine-protein kinase At1g61390	3702	0
89	0.96	0.96	8.271	1.203	0	IPI:IPI00521692.1	Gene_Symbol=CRK41 Cysteine-rich receptor-like protein kinase 41	3702	0
90	0.96	0.96	11.87	2.525	0	IPI:IPI00531348.2	Gene_Symbol=AT4G24320 Putative uncharacterized protein (Fragment)	3702	0
91	0.96	0.96	29.48	12.14	0	IPI:IPI00519984.1	Gene_Symbol=AT3G12510 unknown protein	3702	0
93	0.92	0.92	10.22	2.676	0	IPI:IPI00547641.1	Gene_Symbol=AT1G55460 Kin17 DNA-binding protein-related	3702	0
96	0.91	0.91	4.336	2.03	0	IPI:IPI00526172.1	Gene_Symbol=AT5G07400 forkhead-associated domain-containing protein / FHA domain-containing protein	3702	0
99	0.89	0.89	5.228	2.011	0	IPI:IPI00534876.1	Gene_Symbol=UNE17 UNE17 (UNFERTILIZED EMBRYO SAC 17); identical protein binding / serine-type endopeptidase	3702	0
100	0.87	0.87	6.58	1.112	0	IPI:IPI00742541.1	Gene_Symbol=- Kinesin-related centromere protein-like	3702	0
100	0	0.87	6.873	1.162	0	IPI:IPI00532249.2	Gene_Symbol=POK1 POK1 (PHRAGMOPLAST ORIENTING KINESIN 1); ATP binding / microtubule motor	3702	0
101	0.87	0.87	9.653	5.019	0	IPI:IPI00547536.1	Gene_Symbol=UVI4 UVI4	3702	0
102	0.85	2.85	17.46	13.89	3.968	IPI:IPI00846751.2	Gene_Symbol=GRF11 GRF11 (GENERAL REGULATORY FACTOR 11); ATPase binding / amino acid binding / protein binding / protein phosphorylated amino acid binding	3702	1
102	0	2.85	17.25	13.73	3.922	IPI:IPI00527440.1	Gene_Symbol=GRF11 GRF11 (GENERAL REGULATORY FACTOR 11); ATPase binding / amino acid binding / protein binding / protein phosphorylated amino acid binding	3702	1
103	0.85	0.85	6.592	0.824	0	IPI:IPI00538652.1	Gene_Symbol=- Similarity to En/Spm-like transposon protein	3702	0
105	0.85	0.85	6.28	1.303	0	IPI:IPI00991841.1	Gene_Symbol=DIN10 Raffinose synthase family protein	3702	0
107	0.85	0.85	5.263	5.263	0	IPI:IPI00544649.1	Gene_Symbol=AT2G44000 unknown protein	3702	0
108	0.82	0.82	9.699	0.6689	0	IPI:IPI00538581.1	Gene_Symbol=AT5G04020 calmodulin binding	3702	0
110	0.82	0.82	6.15	0.984	0	IPI:IPI00536034.1	Gene_Symbol=AT5G39020 Probable receptor-like protein kinase At5g39020	3702	0
116	0.8	0.8	14.39	3.158	0	IPI:IPI00533598.1	Gene_Symbol=AT2G41840 40S ribosomal protein S2-3	3702	0
119	0.78	0.78	5.726	0.7423	0	IPI:IPI00544281.3	Gene_Symbol=AT1G78280 F-box protein At1g78280	3702	0
120	0.77	0.77	9.409	1.21	0	IPI:IPI00517465.1	Gene_Symbol=HCF107 Similarity to O-linked GlcNAc transferase	3702	0
124	0.74	0.74	4.669	4.669	0	IPI:IPI00522466.1	Gene_Symbol=AT2G42940 DNA-binding family protein	3702	0
127	0.7	0.7	12.46	3.367	0	IPI:IPI00530061.1	Gene_Symbol=ZML1 Isoform 1 of GATA transcription factor 24	3702	0
127	0	0.7	12.54	3.39	0	IPI:IPI00528960.1	Gene_Symbol=ZML1 Isoform 2 of GATA transcription factor 24	3702	0
128	0.7	0.7	9.713	2.428	0	IPI:IPI00533805.2	Gene_Symbol=AT2G03560 ubiquitin-protein ligase	3702	0
129	0.67	8.71	25.85	8.417	6.012	IPI:IPI00539811.1	Gene_Symbol=AT1G72000 beta-fructofuranosidase, putative / invertase, putative / saccharase, putative / beta-fructosidase, putative	3702	4
130	0.66	0.66	13.03	3.169	0	IPI:IPI00531535.2	Gene_Symbol=HAG1 Histone acetyltransferase GCN5	3702	0
133	0.64	0.64	12.24	3.061	0	IPI:IPI00991986.1	Gene_Symbol=MCT2 MEI2 C-terminal RRM only like 2	3702	0
135	0.63	0.63	4.828	1.655	0	IPI:IPI00534750.2	Gene_Symbol=FRS8 Protein FAR1-RELATED SEQUENCE 8	3702	0
137	0.62	0.62	6.966	3.371	0	IPI:IPI01020323.1	Gene_Symbol=AT3G24610 kelch repeat-containing F-box family protein	3702	0
137	0	0.62	8.267	4	0	IPI:IPI00543107.2	Gene_Symbol=AT3G24610 Putative F-box/kelch-repeat protein At3g24610	3702	0
138	0.6	0.6	28.25	6.78	0	IPI:IPI00534954.1	Gene_Symbol=- Putative uncharacterized protein	3702	0
138	0	0.6	24.39	5.854	0	IPI:IPI00519333.1	Gene_Symbol=AT5G42330 unknown protein	3702	0
142	0.59	0.59	7.2	2.133	0	IPI:IPI00518314.1	Gene_Symbol=ATRPAC42 ATRPAC42; DNA binding / DNA-directed RNA polymerase/ protein dimerization	3702	0
143	0.57	0.57	16.33	1.497	0	IPI:IPI00525826.2	Gene_Symbol=AT1G12700 helicase domain-containing protein / pentatricopeptide (PPR) repeat-containing protein	3702	0
144	0.57	0.57	13.87	1.374	0	IPI:IPI00531922.1	Gene_Symbol=ATM3 ABC transporter B family member 25, mitochondrial	3702	0
146	0.57	0.57	3.425	3.425	0	IPI:IPI00518030.1	Gene_Symbol=AT5G51570 Hypersensitive-induced response protein 4	3702	0
149	0.52	0.52	11.08	0.8641	0	IPI:IPI00521249.2	Gene_Symbol=PGP2 ABC transporter B family member 2	3702	0
150	0.52	0.52	8.124	1.934	0	IPI:IPI00534190.1	Gene_Symbol=AT5G42450 Pentatricopeptide repeat-containing protein At5g42450, mitochondrial	3702	0
152	0.52	0.52	14.58	9.896	0	IPI:IPI00534308.1	Gene_Symbol=AT2G39960 Probable signal peptidase complex subunit 2	3702	0
153	0.52	0.52	12.26	3.774	0	IPI:IPI00532411.1	Gene_Symbol=- Putative uncharacterized protein T6C23.15	3702	0
157	0.51	0.51	8	2.889	0	IPI:IPI00533862.1	Gene_Symbol=AT1G34200 F23M19.12 protein	3702	0
159	0.49	0.49	4.059	2.399	0	IPI:IPI00788521.1	Gene_Symbol=NBS1 NBS1	3702	0
162	0.48	0.48	11.48	3.11	0	IPI:IPI00846955.1	Gene_Symbol=MUR4 MUR4 (MURUS 4); UDP-arabinose 4-epimerase/ catalytic	3702	0
162	0	0.48	11.46	3.103	0	IPI:IPI00521995.1	Gene_Symbol=MUR4 UDP-arabinose 4-epimerase 1	3702	0
164	0.47	0.47	3.764	1.129	0	IPI:IPI00527871.1	Gene_Symbol=AT4G13780 Probable methionyl-tRNA synthetase	3702	0
165	0.47	0.47	6.557	6.557	0	IPI:IPI00537274.1	Gene_Symbol=AT2G22170 lipid-associated family protein	3702	0
167	0.46	0.46	5.511	0.8817	0	IPI:IPI00529753.1	Gene_Symbol=XDH1 XDH1 (XANTHINE DEHYDROGENASE 1); xanthine dehydrogenase	3702	0
168	0.46	0.46	33.54	7.595	0	IPI:IPI00523866.2	Gene_Symbol=AT2G35090 unknown protein	3702	0
172	0	0.44	10.57	0.9881	0	IPI:IPI00519950.1	Gene_Symbol=XRN2 5'-3' exoribonuclease 2	3702	0
172	0.44	0.44	10.46	0.9775	0	IPI:IPI00991521.1	Gene_Symbol=XRN2 Exoribonuclease 2	3702	0
173	0.44	0.44	16.51	1.746	0	IPI:IPI00518837.1	Gene_Symbol=RPF2 Pentatricopeptide repeat-containing protein At1g62670, mitochondrial	3702	0
174	0.44	0.44	16.37	7.522	0	IPI:IPI00532751.1	Gene_Symbol=RBE Probable transcriptional regulator RABBIT EARS	3702	0
175	0.44	0.44	4.609	0	0	IPI:IPI00528272.1	Gene_Symbol=AT2G01210 leucine-rich repeat transmembrane protein kinase, putative	3702	0
176	0.43	0.43	12.07	1.253	0	IPI:IPI00518168.1	Gene_Symbol=HUB1 E3 ubiquitin-protein ligase BRE1-like 1	3702	0
179	0.43	0.43	18.48	4.076	0	IPI:IPI00546923.1	Gene_Symbol=AT4G17370 oxidoreductase family protein	3702	0
181	0.43	0.43	3.22	1.61	0	IPI:IPI00518122.1	Gene_Symbol=AT2G42920 Pentatricopeptide repeat-containing protein At2g42920, chloroplastic	3702	0
184	0.41	0.41	13.67	1.894	0	IPI:IPI00527032.1	Gene_Symbol=AT5G54910 DEAD-box ATP-dependent RNA helicase 32	3702	0
185	0.41	0.41	9.146	1.067	0	IPI:IPI00537392.1	Gene_Symbol=AT5G19920 transducin family protein / WD-40 repeat family protein	3702	0
186	0.41	0.41	3.194	0.6143	0	IPI:IPI00519107.3	Gene_Symbol=LDL3 LDL3 (LSD1-LIKE3); amine oxidase/ electron carrier/ oxidoreductase	3702	0
188	0.4	0.4	5	1.818	0	IPI:IPI00570463.2	Gene_Symbol=CPL4 RNA polymerase II C-terminal domain phosphatase-like 4	3702	0
189	0.39	0.39	2.805	0.1912	0	IPI:IPI00535393.1	Gene_Symbol=AT5G23110 zinc finger (C3HC4-type RING finger) family protein	3702	0
191	0.39	0.39	31.58	11.05	0	IPI:IPI00656721.1	Gene_Symbol=ATP5 ATP synthase delta chain, mitochondrial, putative / H(+)-transporting two-sector ATPase, delta (OSCP) subunit, putative	3702	0
191	0	0.39	25.21	8.824	0	IPI:IPI00538064.1	Gene_Symbol=ATP5 ATP synthase subunit O, mitochondrial	3702	0
192	0.39	0.39	6.213	2.219	0	IPI:IPI00546488.1	Gene_Symbol=AT3G02270 eIF4-gamma/eIF5/eIF2-epsilon domain-containing protein	3702	0
193	0.39	0.39	8.531	3.081	0	IPI:IPI00536802.1	Gene_Symbol=AT1G72850 disease resistance protein (TIR-NBS class), putative	3702	0
194	0.39	0.39	3.621	1.379	0	IPI:IPI00656932.1	Gene_Symbol=AT5G35170 adenylate kinase family protein	3702	0
194	0	0.39	3.571	1.361	0	IPI:IPI00547477.1	Gene_Symbol=AT5G35170 adenylate kinase family protein	3702	0
200	0	0.36	12.53	0	0	IPI:IPI00529572.1	Gene_Symbol=- SRM102	3702	0
200	0.36	0.36	12.57	0	0	IPI:IPI00546855.1	Gene_Symbol=AT2G29210 Putative proline-rich protein	3702	0
201	0	0.36	8.754	1.332	0	IPI:IPI00535806.2	Gene_Symbol=MRH2 Armadillo repeat-containing kinesin-like protein 1	3702	0
201	0.36	0.36	9.777	1.488	0	IPI:IPI01020304.1	Gene_Symbol=MRH2 MRH2 (MORPHOGENESIS OF ROOT HAIR 2); actin binding / microtubule binding / microtubule motor	3702	0
203	0.36	0.36	2.294	2.294	0	IPI:IPI00532580.1	Gene_Symbol=CKX3 Cytokinin dehydrogenase 3	3702	0
209	0.32	0.32	2.86	0.2777	0	IPI:IPI00520149.1	Gene_Symbol=SPI WD-40 repeat family protein / beige-related	3702	0
210	0.32	0.32	3.822	1.805	0	IPI:IPI00545701.1	Gene_Symbol=- Mutator-like transposase	3702	0
210	0	0.32	3.822	1.805	0	IPI:IPI00517167.2	Gene_Symbol=- Mutator-like transposase	3702	0
211	0.32	0.32	7.196	1.799	0	IPI:IPI00528025.1	Gene_Symbol=PRR5 APRR5 (ARABIDOPSIS PSEUDO-RESPONSE REGULATOR 5); transcription regulator/ two-component response regulator	3702	0
213	0.32	0.32	5.34	0	0	IPI:IPI00540382.1	Gene_Symbol=AT3G29638 unknown protein	3702	0
217	0.31	0.31	4.066	1.144	0	IPI:IPI00543418.1	Gene_Symbol=AT1G69350 Putative pentatricopeptide repeat-containing protein At1g69350, mitochondrial	3702	0
218	0.31	0.31	10.91	3.54	0	IPI:IPI00532562.2	Gene_Symbol=AT2G34740 catalytic/ protein serine/threonine phosphatase	3702	0
220	0.31	0.31	3.172	1.208	0	IPI:IPI00532446.1	Gene_Symbol=PLL5 Probable protein phosphatase 2C 4	3702	0
221	0.3	0.3	7.392	0	0	IPI:IPI00852372.1	Gene_Symbol=- Putative uncharacterized protein T7P1.14	3702	0
222	0.3	0.3	18.56	9.581	0	IPI:IPI00521797.1	Gene_Symbol=AT5G48500 unknown protein	3702	0
224	0.28	0.31	15.85	0	0	IPI:IPI00528173.1	Gene_Symbol=AT1G59359;AT1G58684;AT1G58983 40S ribosomal protein S2-2	3702	0
224	0	0.31	15.85	0	0	IPI:IPI00521681.1	Gene_Symbol=XW6 40S ribosomal protein S2-1	3702	0
225	0.28	0.28	6.109	0	0	IPI:IPI00549159.1	Gene_Symbol=- F21F23.10 protein	3702	0
226	0.28	0.28	10.16	0	0	IPI:IPI00546315.1	Gene_Symbol=KCS5 3-ketoacyl-CoA synthase 5	3702	0
228	0.28	0.28	8.597	0	0	IPI:IPI00541735.2	Gene_Symbol=VTC2 GDP-L-galactose phosphorylase 1	3702	0
229	0.28	0.28	3.782	0	0	IPI:IPI00519828.1	Gene_Symbol=AT3G04750 Pentatricopeptide repeat-containing protein At3g04750, mitochondrial	3702	0
232	0.28	0.28	2.353	0	0	IPI:IPI00534051.1	Gene_Symbol=NTMC2T4 NTMC2T4; lipid binding	3702	0
237	0.27	0.27	10.79	0	0	IPI:IPI00518206.2	Gene_Symbol=PIP Proline iminopeptidase	3702	0
239	0.27	0.27	9.812	0	0	IPI:IPI00536768.1	Gene_Symbol=scpl29 Serine carboxypeptidase-like 29	3702	0
241	0.26	0.26	7.808	0	0	IPI:IPI00519310.1	Gene_Symbol=AT2G34970 eIF4-gamma/eIF5/eIF2-epsilon domain-containing protein	3702	0
242	0.26	0.26	9.97	0	0	IPI:IPI00522620.1	Gene_Symbol=AT5G64100 Peroxidase 69	3702	0
243	0.26	0.26	3.972	0	0	IPI:IPI00521939.2	Gene_Symbol=MYB98 Putative uncharacterized protein (Fragment)	3702	0
244	0.26	0.26	9.552	0	0	IPI:IPI00519970.1	Gene_Symbol=CIB1 Transcription factor bHLH63	3702	0
246	0.25	0.25	10.58	0	0	IPI:IPI00938589.1	Gene_Symbol=MEE13 myosin heavy chain-related	3702	0
246	0	0.25	10.97	0	0	IPI:IPI00516997.1	Gene_Symbol=MEE13 myosin heavy chain-related	3702	0
249	0.25	0.25	7.407	0	0	IPI:IPI00545564.1	Gene_Symbol=AGD6 Probable ADP-ribosylation factor GTPase-activating protein AGD6	3702	0
251	0.24	0.24	6.925	0	0	IPI:IPI00527679.1	Gene_Symbol=AT3G15890 PTI1-like tyrosine-protein kinase At3g15890	3702	0
253	0.23	0.23	2.731	0	0	IPI:IPI01020023.1	Gene_Symbol=ATM ATM (ATAXIA-TELANGIECTASIA MUTATED); 1-phosphatidylinositol-3-phosphate 5-kinase	3702	0
253	0	0.23	2.723	0	0	IPI:IPI00526448.1	Gene_Symbol=ATM Serine/threonine-protein kinase ATM	3702	0
255	0.23	0.23	2.324	0	0	IPI:IPI00846652.1	Gene_Symbol=SYD SYD (SPLAYED); ATPase/ chromatin binding	3702	0
255	0	0.23	2.314	0	0	IPI:IPI00532288.3	Gene_Symbol=SYD SYD (SPLAYED); ATPase/ chromatin binding	3702	0
255	0	0.23	2.294	0	0	IPI:IPI00516285.1	Gene_Symbol=SYD SYD (SPLAYED); ATPase/ chromatin binding	3702	0
256	0.23	0.23	29.48	0	0	IPI:IPI00519681.1	Gene_Symbol=AT5G25840 unknown protein	3702	0
258	0.23	0.23	4.785	0	0	IPI:IPI00545391.1	Gene_Symbol=AT2G19610 zinc finger (C3HC4-type RING finger) family protein	3702	0
259	0.23	0.23	6.205	0	0	IPI:IPI00517790.1	Gene_Symbol=AT5G49200 Zinc finger CCCH domain-containing protein 62	3702	0
261	0.23	0.23	5.263	0	0	IPI:IPI01019548.1	Gene_Symbol=AT4G36000 Thaumatin-like protein	3702	0
265	0.22	0.22	11.39	0	0	IPI:IPI01019806.1	Gene_Symbol=- F6N18.7	3702	0
275	0.21	0.21	13.77	0	0	IPI:IPI00891581.1	Gene_Symbol=AT1G52191 unknown protein	3702	0
277	0.2	0.2	6.759	0	0	IPI:IPI00969747.1	Gene_Symbol=- Recognition of Peronospora parasitica 1	3702	0
279	0.2	0.2	6.989	0	0	IPI:IPI00520761.1	Gene_Symbol=AT4G19570 DNAJ heat shock N-terminal domain-containing protein	3702	0
289	0.19	0.19	1.382	0	0	IPI:IPI00975271.2	Gene_Symbol=AT1G58230 WD-40 repeat family protein / beige-related	3702	0
290	0.19	0.19	10.26	0	0	IPI:IPI00532007.3	Gene_Symbol=AT5G23170 Serine/threonine-protein kinase-like protein At5g23170	3702	0
291	0.19	0.19	9.903	0	0	IPI:IPI00521621.1	Gene_Symbol=ARL2 Chaperone protein dnaJ 39	3702	0
296	0.19	0.19	4.803	0	0	IPI:IPI00529075.1	Gene_Symbol=- T32E20.6	3702	0
297	0.18	0.18	10.09	0	0	IPI:IPI00529324.1	Gene_Symbol=AT3G28770 unknown protein	3702	0
298	0.18	0.18	4.619	0	0	IPI:IPI00539342.3	Gene_Symbol=MLH3 MLH3 (MUTL PROTEIN HOMOLOG 3); ATP binding / mismatched DNA binding	3702	0
307	0.17	0.17	6.04	0	0	IPI:IPI00531496.1	Gene_Symbol=ASY1 ASY1 (ASYNAPTIC 1); DNA binding	3702	0
308	0	0.17	6.508	0	0	IPI:IPI00538546.2	Gene_Symbol=SCPL51 Isoform 1 of Serine carboxypeptidase-like 51	3702	0
308	0.17	0.17	7.614	0	0	IPI:IPI00657446.2	Gene_Symbol=SCPL51 Isoform 2 of Serine carboxypeptidase-like 51	3702	0
308	0	0.17	7.712	0	0	IPI:IPI00526576.1	Gene_Symbol=SCPL51 SCPL51 (SERINE CARBOXYPEPTIDASE-LIKE 51); serine-type carboxypeptidase	3702	0
310	0.17	0.17	7.101	0	0	IPI:IPI00535668.1	Gene_Symbol=AT1G47450 unknown protein	3702	0
311	0.16	0.16	5.344	0	0	IPI:IPI00521970.2	Gene_Symbol=GLT1 Glutamate synthase 1 [NADH], chloroplastic	3702	0
313	0.16	0.16	5.926	0	0	IPI:IPI00536377.2	Gene_Symbol=AT2G32240 unknown protein	3702	0
315	0.16	0.16	4.259	0	0	IPI:IPI00541245.1	Gene_Symbol=- F12K21.5	3702	0
315	0	0.16	4.4	0	0	IPI:IPI00534258.1	Gene_Symbol=- MZB10.21 protein	3702	0
317	0.16	0.16	2.841	0	0	IPI:IPI00543486.2	Gene_Symbol=AT1G09620 ATP binding / aminoacyl-tRNA ligase/ leucine-tRNA ligase/ nucleotide binding	3702	0
318	0.16	0.16	3.805	0	0	IPI:IPI00530882.2	Gene_Symbol=DGD2 Isoform 1 of Digalactosyldiacylglycerol synthase 2, chloroplastic	3702	0
319	0.16	0.16	1.438	0	0	IPI:IPI00516836.1	Gene_Symbol=- Similarity to reverse transcriptase	3702	0
325	0.15	0.15	7.732	0	0	IPI:IPI00538508.2	Gene_Symbol=AT3G55490;TTN10 Putative uncharacterized protein T22E16.150	3702	0
326	0.15	0.15	7.466	0	0	IPI:IPI00516661.1	Gene_Symbol=CYP705A6 CYP705A6; electron carrier/ heme binding / iron ion binding / monooxygenase/ oxygen binding	3702	0
329	0.14	0.14	5.584	0	0	IPI:IPI00546450.1	Gene_Symbol=FRS12 Protein FAR1-RELATED SEQUENCE 12	3702	0
334	0.14	0.14	4.681	0	0	IPI:IPI00548511.1	Gene_Symbol=HSP90.1 ATHSP90.1 (HEAT SHOCK PROTEIN 90.1); ATP binding / unfolded protein binding	3702	0
335	0.14	0.14	4.806	0	0	IPI:IPI00522660.1	Gene_Symbol=ATSEC1A ATSEC1A; FAD binding / catalytic/ electron carrier/ oxidoreductase	3702	0
337	0.14	0.14	3.531	0	0	IPI:IPI00895676.1	Gene_Symbol=AT4G16807 Putative uncharacterized protein dl4430c	3702	0
338	0.14	0.14	15.74	0	0	IPI:IPI00527636.1	Gene_Symbol=AT5G37960 oxidoreductase-related	3702	0
340	0.13	0.13	10.78	0	0	IPI:IPI00537716.1	Gene_Symbol=AT4G10200 hAT dimerisation domain-containing protein / transposase-related	3702	0
343	0.13	0.13	8.411	0	0	IPI:IPI00521420.1	Gene_Symbol=- F5K24.11 protein	3702	0
347	0.12	0.12	6.049	0	0	IPI:IPI00992020.1	Gene_Symbol=ARC5 P-loop containing nucleoside triphosphate hydrolases superfamily protein	3702	0
350	0.12	0.12	12.58	0	0	IPI:IPI00523793.1	Gene_Symbol=AT5G63350 unknown protein	3702	0
352	0.12	0.12	5.101	0	0	IPI:IPI00543595.1	Gene_Symbol=- Putative proton pump	3702	0
352	0	0.12	5.238	0	0	IPI:IPI00525158.1	Gene_Symbol=VHA-A3 VHA-A3 (VACUOLAR PROTON ATPASE A3); ATPase	3702	0
355	0.12	0.12	3.14	0	0	IPI:IPI00938807.3	Gene_Symbol=AT1G29720 Isoform 1 of Probable LRR receptor-like serine/threonine-protein kinase At1g29720	3702	0
356	0.12	0.12	6.532	0	0	IPI:IPI00535581.1	Gene_Symbol=AT1G19680 protein binding / zinc ion binding	3702	0
357	0.12	0.12	6.757	0	0	IPI:IPI00528504.2	Gene_Symbol=AT1G57590 carboxylesterase	3702	0
358	0.12	0.12	5.042	0	0	IPI:IPI00524240.1	Gene_Symbol=AT2G22450 riboflavin biosynthesis protein, putative	3702	0
359	0.12	0.12	16.59	0	0	IPI:IPI00518111.1	Gene_Symbol=- Gb|AAF34841.1	3702	0
361	0.12	0.12	1.66	0	0	IPI:IPI00656926.1	Gene_Symbol=PANK2 ATPANK2 (PANTOTHENATE KINASE 2); pantothenate kinase	3702	0
361	0	0.12	1.443	0	0	IPI:IPI00529128.1	Gene_Symbol=PANK2 Pantothenate kinase 2	3702	0
362	0.12	0.12	3.261	0	0	IPI:IPI00656728.1	Gene_Symbol=UREG UREG (UREASE ACCESSORY PROTEIN G); ATP binding / metal ion binding / nickel ion binding / nucleotide binding	3702	0
362	0	0.12	3.273	0	0	IPI:IPI00518907.1	Gene_Symbol=UREG UREG (UREASE ACCESSORY PROTEIN G); ATP binding / metal ion binding / nickel ion binding / nucleotide binding	3702	0
363	0.12	0.12	2.664	0	0	IPI:IPI00546369.1	Gene_Symbol=AT5G18220 glycosyl hydrolase family 17 protein	3702	0
364	0.12	0.12	4.831	0	0	IPI:IPI00542378.1	Gene_Symbol=AT4G26555 immunophilin / FKBP-type peptidyl-prolyl cis-trans isomerase family protein	3702	0
365	0.12	0.12	2.287	0	0	IPI:IPI00535283.1	Gene_Symbol=AT1G70130 Putative L-type lectin-domain containing receptor kinase V.2	3702	0
366	0.12	0.12	2.387	0	0	IPI:IPI00532254.1	Gene_Symbol=AT5G60080 protein kinase family protein	3702	0
370	0.11	0.11	5.501	0	0	IPI:IPI00544869.1	Gene_Symbol=AT2G17150 Isoform 1 of Protein NLP1	3702	0
372	0.11	0.11	5.445	0	0	IPI:IPI00538090.1	Gene_Symbol=AT4G08510 unknown protein	3702	0
373	0.11	0.11	11.33	0	0	IPI:IPI00522583.1	Gene_Symbol=AT3G42630 Pentatricopeptide repeat-containing protein At3g42630	3702	0
377	0.11	0.11	1.641	0	0	IPI:IPI00531533.1	Gene_Symbol=SS2 AtSS2 (starch synthase 2); transferase, transferring glycosyl groups	3702	0
378	0.11	0.11	8.989	0	0	IPI:IPI00529678.1	Gene_Symbol=AT2G33850 unknown protein	3702	0
381	0.11	0.11	2.821	0	0	IPI:IPI00535299.1	Gene_Symbol=AT5G39580 Peroxidase 62	3702	0
382	0.11	0.11	1.645	0	0	IPI:IPI00519605.1	Gene_Symbol=AT2G26440 Probable pectinesterase/pectinesterase inhibitor 12	3702	0
383	0.1	0.1	6.522	0	0	IPI:IPI00547396.1	Gene_Symbol=TRN1 TRN1	3702	0
385	0.1	0.1	6.481	0	0	IPI:IPI00541213.1	Gene_Symbol=AT3G61300 C2 domain-containing protein	3702	0
386	0.1	0.1	8.872	0	0	IPI:IPI00541061.1	Gene_Symbol=AT5G01720 F-box/LRR-repeat protein 3	3702	0
387	0.1	0.1	7.838	0	0	IPI:IPI00523236.1	Gene_Symbol=AT4G19180 nucleoside phosphatase family protein / GDA1/CD39 family protein	3702	0
395	0.1	0.1	9.177	0	0	IPI:IPI00543786.1	Gene_Symbol=- Putative uncharacterized protein	3702	0
395	0	0.1	8.951	0	0	IPI:IPI00524636.1	Gene_Symbol=AT5G63220 unknown protein	3702	0
398	0.1	0.1	5.952	0	0	IPI:IPI00775492.2	Gene_Symbol=AT4G08691 Putative uncharacterized protein (Fragment)	3702	0
399	0.1	0.1	2.941	0	0	IPI:IPI00520747.1	Gene_Symbol=ILR1 IAA-amino acid hydrolase ILR1	3702	0
410	0.09	0.09	2.283	0	0	IPI:IPI00544933.2	Gene_Symbol=AT2G39580 unknown protein	3702	0
412	0.09	0.09	2.096	0	0	IPI:IPI00545942.1	Gene_Symbol=AT1G20570 F2D10.5	3702	0
413	0.09	0.09	3.493	0	0	IPI:IPI00542062.1	Gene_Symbol=AT3G28570 Mitochondrial protein-like	3702	0
414	0.09	0.09	5.495	0	0	IPI:IPI00541292.1	Gene_Symbol=- Pseudouridine synthase	3702	0
419	0.09	0.09	1.97	0	0	IPI:IPI01019485.1	Gene_Symbol=AT4G05540 T1J24.4 protein	3702	0
420	0.09	0.09	2.529	0	0	IPI:IPI01019475.1	Gene_Symbol=AT4G17505 Carboxyl-terminal proteinase like protein	3702	0
420	0	0.09	4.701	0	0	IPI:IPI00525054.1	Gene_Symbol=UCH3 UCH3 (UBIQUITIN C-TERMINAL HYDROLASE 3); ubiquitin thiolesterase	3702	0
421	0.08	0.08	12.15	0	0	IPI:IPI00532364.1	Gene_Symbol=iqd2 iqd2 (IQ-domain 2); calmodulin binding	3702	0
424	0.08	0.08	9.091	0	0	IPI:IPI00524633.1	Gene_Symbol=SHT SHT (SPERMIDINE HYDROXYCINNAMOYL TRANSFERASE); N-acyltransferase/ hydroxycinnamoyltransferase/ spermidine:caffeoyl CoA N-acyltransferase/ spermidine:coumaroyl CoA N-acyltransferase/ spermidine:feruloyl CoA N-acyltransferase/ spermidine:sinapoyl CoA N-acyltransferase	3702	0
425	0.08	0.08	3.668	0	0	IPI:IPI00522574.1	Gene_Symbol=PSKR2 Phytosulfokine receptor 2	3702	0
429	0.08	0.08	9.772	0	0	IPI:IPI00544629.1	Gene_Symbol=AT5G62460 zinc finger (C3HC4-type RING finger) family protein	3702	0
430	0.08	0.08	6.383	0	0	IPI:IPI00536431.1	Gene_Symbol=AT5G24220 lipase class 3-related	3702	0
431	0.08	0.08	3.98	0	0	IPI:IPI00517884.2	Gene_Symbol=AT5G04730 unknown protein	3702	0
437	0.08	0.08	2.432	0	0	IPI:IPI00546900.2	Gene_Symbol=AT3G05340 Pentatricopeptide repeat-containing protein At3g05340	3702	0
438	0.08	0.08	3.125	0	0	IPI:IPI00539340.1	Gene_Symbol=AT5G14240 unknown protein	3702	0
439	0.08	0.08	17.65	0	0	IPI:IPI00536321.1	Gene_Symbol=AT3G06895 unknown protein	3702	0
441	0	0.07	3.704	0	0	IPI:IPI00522393.3	Gene_Symbol=ATRX ATRX; ATP binding / DNA binding / helicase/ nucleic acid binding	3702	0
441	0.07	0.07	3.651	0	0	IPI:IPI01019577.1	Gene_Symbol=ATRX P-loop containing nucleoside triphosphate hydrolases superfamily protein	3702	0
445	0	0.07	1.658	0	0	IPI:IPI00520220.1	Gene_Symbol=AT4G38780 Splicing factor-like protein	3702	0
445	0.07	0.07	1.653	0	0	IPI:IPI00532725.2	Gene_Symbol=SUS2 SUS2	3702	0
450	0.07	0.07	3.106	0	0	IPI:IPI01020536.1	Gene_Symbol=- Putative uncharacterized protein T6G15.100	3702	0
450	0	0.07	3.497	0	0	IPI:IPI00521588.2	Gene_Symbol=AT4G13550 triacylglycerol lipase	3702	0
451	0.07	0.07	1.804	0	0	IPI:IPI00992696.1	Gene_Symbol=AT5G43310 COP1-interacting protein-related	3702	0
451	0	0.07	1.78	0	0	IPI:IPI00991831.1	Gene_Symbol=AT5G43310 COP1-interacting protein-related	3702	0
452	0	0.07	2.928	0	0	IPI:IPI00537796.1	Gene_Symbol=- T30E16.9	3702	0
452	0.07	0.07	3.557	0	0	IPI:IPI00891887.1	Gene_Symbol=ZCF125 ZCF125; ATP binding / microtubule motor	3702	0
452	0	0.07	3.159	0	0	IPI:IPI00523973.1	Gene_Symbol=ZCF125 ZCF125; ATP binding / microtubule motor	3702	0
453	0.07	0.07	3.067	0	0	IPI:IPI00548383.1	Gene_Symbol=NAC014 no apical meristem (NAM) family protein	3702	0
453	0	0.07	3.086	0	0	IPI:IPI00540854.1	Gene_Symbol=NAC014 no apical meristem (NAM) family protein	3702	0
454	0.07	0.07	8.757	0	0	IPI:IPI00547955.1	Gene_Symbol=AT4G34330 UPF0496 protein At4g34330	3702	0
455	0.07	0.07	3.474	0	0	IPI:IPI00542272.1	Gene_Symbol=AT3G55100 ABC transporter G family member 17	3702	0
456	0.07	0.07	4.552	0	0	IPI:IPI00519805.2	Gene_Symbol=AT5G18510 Putative uncharacterized protein (Fragment)	3702	0
465	0.07	0.07	2.71	0	0	IPI:IPI00892295.1	Gene_Symbol=AT5G16120 hydrolase, alpha/beta fold family protein	3702	0
465	0	0.07	2.849	0	0	IPI:IPI00531727.1	Gene_Symbol=AT5G16120 hydrolase, alpha/beta fold family protein	3702	0
466	0.07	0.07	1.144	0	0	IPI:IPI00657600.1	Gene_Symbol=YAK1 protein kinase family protein	3702	0
466	0	0.07	0.9414	0	0	IPI:IPI00524378.1	Gene_Symbol=YAK1 protein kinase family protein	3702	0
467	0.07	0.07	1.768	0	0	IPI:IPI00656718.1	Gene_Symbol=ARF11 Isoform 1 of Auxin response factor 11	3702	0
467	0	0.07	1.83	0	0	IPI:IPI00547357.3	Gene_Symbol=ARF11 Isoform 2 of Auxin response factor 11	3702	0
467	0	0.07	2.14	0	0	IPI:IPI00544804.1	Gene_Symbol=ARF11 Isoform 3 of Auxin response factor 11	3702	0
468	0.07	0.07	3.704	0	0	IPI:IPI00539567.1	Gene_Symbol=IQD27 IQD27 (IQ-domain 27); calmodulin binding	3702	0
469	0.07	0.07	2.632	0	0	IPI:IPI00535227.1	Gene_Symbol=- Putative uncharacterized protein	3702	0
469	0	0.07	0.8307	0	0	IPI:IPI00528887.1	Gene_Symbol=AT5G58510 unknown protein	3702	0
470	0.07	0.07	0.9105	0	0	IPI:IPI00532774.1	Gene_Symbol=- Putative uncharacterized protein AT4g27210	3702	0
471	0.07	0.07	4.025	0	0	IPI:IPI00527019.1	Gene_Symbol=AT2G18980 Peroxidase 16	3702	0
472	0.07	0.07	4.455	0	0	IPI:IPI00526995.1	Gene_Symbol=AT3G47380 invertase/pectin methylesterase inhibitor family protein	3702	0
473	0.07	0.07	2.469	0	0	IPI:IPI00526217.1	Gene_Symbol=AT5G28160 Putative F-box/kelch-repeat protein At5g28160	3702	0
474	0.07	0.07	2.844	0	0	IPI:IPI00525742.1	Gene_Symbol=- MuDR transposable element-like protein	3702	0
475	0.07	0.07	2.995	0	0	IPI:IPI00523279.1	Gene_Symbol=FIP2 Putative uncharacterized protein At4g17060/dl4560c	3702	0
476	0.07	0.07	3.636	0	0	IPI:IPI00519147.1	Gene_Symbol=GSTU23 ATGSTU23 (GLUTATHIONE S-TRANSFERASE TAU 23); glutathione transferase	3702	0
480	0.06	0.06	4.172	0	0	IPI:IPI01020013.1	Gene_Symbol=AT4G32970 Putative uncharacterized protein AT4g32970	3702	0
480	0	0.06	4.859	0	0	IPI:IPI00541525.2	Gene_Symbol=AT4G32970 unknown protein	3702	0
481	0.06	0.06	15.17	0	0	IPI:IPI00543640.1	Gene_Symbol=AT3G54210 50S ribosomal protein L17, chloroplastic	3702	0
488	0.06	0.06	4.721	0	0	IPI:IPI01020278.1	Gene_Symbol=- T19F6.21 protein	3702	0
488	0	0.06	3.915	0	0	IPI:IPI00992305.1	Gene_Symbol=AT4G23950 Galactose-binding protein	3702	0
488	0	0.06	3.922	0	0	IPI:IPI00533876.2	Gene_Symbol=AT4G23950 unknown protein	3702	0
489	0.06	0.06	9.737	0	0	IPI:IPI00530968.1	Gene_Symbol=- Magnesium transporter MRS2-8	3702	0
508	0	0.06	0.4637	0	0	IPI:IPI00522359.2	Gene_Symbol=AT3G60920 beige/BEACH domain-containing protein	3702	0
508	0.06	0.06	0.4847	0	0	IPI:IPI01020216.1	Gene_Symbol=AT3G60920 Putative uncharacterized protein T27I15_10	3702	0
509	0.06	0.06	3.347	0	0	IPI:IPI01019859.1	Gene_Symbol=- T1N24.2 protein	3702	0
509	0	0.06	2.089	0	0	IPI:IPI00518257.2	Gene_Symbol=AT5G25920 unknown protein	3702	0
510	0	0.06	1.404	0	0	IPI:IPI00992250.1	Gene_Symbol=AT2G30600 BTB/POZ domain-containing protein	3702	0
510	0	0.06	1.483	0	0	IPI:IPI00546681.3	Gene_Symbol=AT2G30600 Isoform 1 of BTB/POZ domain-containing protein At2g30600	3702	0
510	0.06	0.06	2.495	0	0	IPI:IPI01007562.1	Gene_Symbol=AT2G30600 Isoform 2 of BTB/POZ domain-containing protein At2g30600	3702	0
511	0.06	0.06	1.286	0	0	IPI:IPI00992552.1	Gene_Symbol=AT5G16280 Tetratricopeptide repeat (TPR)-like superfamily protein	3702	0
511	0	0.06	1.258	0	0	IPI:IPI00537324.2	Gene_Symbol=AT5G16280 unknown protein	3702	0
512	0	0.06	2.362	0	0	IPI:IPI00544284.1	Gene_Symbol=AT4G04460 aspartyl protease family protein	3702	0
512	0.06	0.06	2.381	0	0	IPI:IPI00992477.1	Gene_Symbol=AT4G04460 Saposin-like aspartyl protease family protein	3702	0
513	0	0.06	4.857	0	0	IPI:IPI00525687.1	Gene_Symbol=SGT1A Isoform 1 of Protein SGT1 homolog A	3702	0
513	0.06	0.06	4.843	0	0	IPI:IPI00657348.1	Gene_Symbol=SGT1A Isoform 2 of Protein SGT1 homolog A	3702	0
514	0	0.06	5.83	0	0	IPI:IPI00543312.1	Gene_Symbol=- Putative uncharacterized protein	3702	0
514	0.06	0.06	2.814	0	0	IPI:IPI00656772.1	Gene_Symbol=AT1G44780 unknown protein	3702	0
514	0	0.06	2.808	0	0	IPI:IPI00544759.2	Gene_Symbol=AT1G44780 unknown protein	3702	0
515	0.06	0.06	3.966	0	0	IPI:IPI00541462.1	Gene_Symbol=- Putative calmodulin-binding protein	3702	0
515	0	0.06	2.251	0	0	IPI:IPI00527336.1	Gene_Symbol=AT2G18750 calmodulin-binding protein	3702	0
516	0.06	0.06	1.997	0	0	IPI:IPI00541306.2	Gene_Symbol=AT4G19890 Pentatricopeptide repeat-containing protein At4g19890	3702	0
517	0.06	0.06	2.703	0	0	IPI:IPI00541138.1	Gene_Symbol=AT-HF Imidazole glycerol phosphate synthase hisHF, chloroplastic	3702	0
518	0.06	0.06	0.4186	0	0	IPI:IPI00540999.2	Gene_Symbol=CSI1 binding	3702	0
519	0.06	0.06	0.7147	0	0	IPI:IPI00532126.2	Gene_Symbol=AT5G35210 peptidase M50 family protein / sterol-regulatory element binding protein (SREBP) site 2 protease family protein	3702	0
519	0	0.06	0.6448	0	0	IPI:IPI00523080.2	Gene_Symbol=AT5G35210 peptidase M50 family protein / sterol-regulatory element binding protein (SREBP) site 2 protease family protein	3702	0
520	0.06	0.06	0.9737	0	0	IPI:IPI00531054.1	Gene_Symbol=AT5G50170 C2 and GRAM domain-containing protein At5g50170	3702	0
521	0.06	0.06	1.711	0	0	IPI:IPI00529121.1	Gene_Symbol=VIP5 VIP5 (vernalization independence 5); DNA binding	3702	0
522	0.06	0.06	3.146	0	0	IPI:IPI00528456.1	Gene_Symbol=CIPK5 CBL-interacting serine/threonine-protein kinase 5	3702	0
523	0.06	0.06	5.263	0	0	IPI:IPI00527333.1	Gene_Symbol=PDLP3 Cysteine-rich repeat secretory protein 11	3702	0
524	0.06	0.06	1.413	0	0	IPI:IPI00523577.1	Gene_Symbol=AT5G43950 unknown protein	3702	0
525	0.06	0.06	2.228	0	0	IPI:IPI00521798.1	Gene_Symbol=- Putative uncharacterized protein AT4g08820	3702	0
530	0.05	0.05	7.018	0	0	IPI:IPI00535851.1	Gene_Symbol=GLUR2 Glutamate receptor 3.2	3702	0
533	0.05	0.05	3.634	0	0	IPI:IPI00533978.1	Gene_Symbol=AT3G49490 Putative uncharacterized protein T1G12.19	3702	0
547	0.05	0.05	6.071	0	0	IPI:IPI01019728.1	Gene_Symbol=QWRF4 Putative uncharacterized protein At2g24070	3702	0
547	0	0.05	5.583	0	0	IPI:IPI00523218.1	Gene_Symbol=QWRF4 unknown protein	3702	0
548	0.05	0.05	6.013	0	0	IPI:IPI00548447.1	Gene_Symbol=AT3G18420 tetratricopeptide repeat (TPR)-containing protein	3702	0
549	0.05	0.05	2.034	0	0	IPI:IPI00543242.1	Gene_Symbol=AT5G51850 unknown protein	3702	0
550	0.05	0.05	1.316	0	0	IPI:IPI00535462.1	Gene_Symbol=AT3G48770 ATP binding / DNA binding	3702	0
551	0.05	0.05	3.566	0	0	IPI:IPI00518585.1	Gene_Symbol=CSLC04 Xyloglucan glycosyltransferase 4	3702	0
552	0.05	0.05	1.815	0	0	IPI:IPI00516520.1	Gene_Symbol=- F9D12.11 protein	3702	0
553	0.05	0.05	9.176	0	0	IPI:IPI00516253.1	Gene_Symbol=AT4G38040 exostosin family protein	3702	0
581	0.05	0.05	2.163	0	0	IPI:IPI01019701.1	Gene_Symbol=- T32E20.31	3702	0
581	0	0.05	2.05	0	0	IPI:IPI00538524.1	Gene_Symbol=AT1G36970 unknown protein	3702	0
582	0	0.05	1.148	0	0	IPI:IPI00546436.1	Gene_Symbol=AT1G51810 Isoform 1 of Probable LRR receptor-like serine/threonine-protein kinase At1g51810	3702	0
582	0.05	0.05	1.344	0	0	IPI:IPI00953809.1	Gene_Symbol=AT1G51810 Isoform 2 of Probable LRR receptor-like serine/threonine-protein kinase At1g51810	3702	0
583	0.05	0.05	2.844	0	0	IPI:IPI00846131.1	Gene_Symbol=AT1G07200 ATP-dependent Clp protease ClpB protein-related	3702	0
583	0	0.05	1.226	0	0	IPI:IPI00542322.1	Gene_Symbol=AT1G07200 ATP-dependent Clp protease ClpB protein-related	3702	0
584	0	0.05	1.106	0	0	IPI:IPI00540809.1	Gene_Symbol=- F23N19.13	3702	0
584	0	0.05	1.213	0	0	IPI:IPI00525629.1	Gene_Symbol=- Putative transposase	3702	0
584	0.05	0.05	0.7991	0	0	IPI:IPI00544008.1	Gene_Symbol=- T10O22.20	3702	0
584	0	0.05	0.9396	0	0	IPI:IPI00535988.1	Gene_Symbol=- T6D22.19	3702	0
585	0.05	0.05	7.534	0	0	IPI:IPI00542657.1	Gene_Symbol=AT3G04230 40S ribosomal protein S16-2	3702	0
586	0.05	0.05	9.677	0	0	IPI:IPI00541403.1	Gene_Symbol=- LEA D34-like protein (Fragment)	3702	0
587	0.05	0.05	1.196	0	0	IPI:IPI00537368.1	Gene_Symbol=AT5G48780 disease resistance protein (TIR-NBS class), putative	3702	0
588	0.05	0.05	2.544	0	0	IPI:IPI00535691.1	Gene_Symbol=emb1796 Pentatricopeptide repeat-containing protein At3g49240	3702	0
589	0.05	0.05	4.545	0	0	IPI:IPI00533003.1	Gene_Symbol=AT1G71250 GDSL esterase/lipase At1g71250	3702	0
590	0	0.05	4.255	0	0	IPI:IPI00518705.1	Gene_Symbol=HY2 Isoform 1 of Phytochromobilin:ferredoxin oxidoreductase, chloroplastic	3702	0
590	0.05	0.05	4.281	0	0	IPI:IPI00531995.1	Gene_Symbol=HY2 Isoform 2 of Phytochromobilin:ferredoxin oxidoreductase, chloroplastic	3702	0
591	0.05	0.05	3.234	0	0	IPI:IPI00531403.1	Gene_Symbol=AT2G04400 Indole-3-glycerol phosphate synthase, chloroplastic	3702	0
592	0.05	0.05	2.282	0	0	IPI:IPI00531014.1	Gene_Symbol=AT1G09440 F14J9.10 protein	3702	0
593	0.05	0.05	1.748	0	0	IPI:IPI00527698.1	Gene_Symbol=AT1G67780 F12A21.9	3702	0
594	0.05	0.05	2.191	0	0	IPI:IPI00521943.1	Gene_Symbol=AT2G03270 DNA-binding protein, putative	3702	0
595	0.05	0.05	7.282	0	0	IPI:IPI00520172.1	Gene_Symbol=AT5G28090 unknown protein	3702	0
596	0.05	0.05	2.216	0	0	IPI:IPI00518636.1	Gene_Symbol=AT3G25460 Putative F-box protein At3g25460	3702	0
597	0.05	0.05	4.839	0	0	IPI:IPI00518404.1	Gene_Symbol=AT3G22730 Putative F-box/kelch-repeat protein At3g22730	3702	0

## Sheet: 0R_3
N	Unused	Total	%Cov	%Cov(50)	%Cov(95)	Accession	Name	Species	Peptides(95%)			Biological Processes	Molecular Function	PANTHER ID
1	37.55	37.55	45.92	39.56	39.56	IPI:IPI00528923.1	Gene_Symbol=CINV1 CINV1 (cytosolic invertase 1); beta-fructofuranosidase	3702	24
2	8.53	8.53	67.25	32.16	32.16	IPI:IPI00527286.1	Gene_Symbol=AT2G30560 glycine-rich protein	3702	5
3	4.41	4.41	7.407	5.653	2.339	IPI:IPI00529914.1	Gene_Symbol=AT5G64430 octicosapeptide/Phox/Bem1p (PB1) domain-containing protein	3702	2
4	0	4.28	28.3	22.01	22.01	IPI:IPI00542179.1	Gene_Symbol=FBR12 Eukaryotic translation initiation factor 5A-2	3702	2
4	4.28	4.28	32.61	25.36	25.36	IPI:IPI00846719.1	Gene_Symbol=FBR12 FBR12 (FUMONISIN B1-RESISTANT12); translation initiation factor	3702	2
6	0	4	27.34	8.614	8.614	IPI:IPI00518769.1	Gene_Symbol=GF14 PHI 14-3-3-like protein GF14 phi	3702	2
6	4	4	24.75	7.797	7.797	IPI:IPI00991864.1	Gene_Symbol=GF14 PHI GF14 protein phi chain	3702	2
7	0	4	7.726	7.726	7.726	IPI:IPI00520529.1	Gene_Symbol=CRU3 CRU3 (CRUCIFERIN 3); nutrient reservoir	3702	2
7	0	4	8.779	6.679	6.679	IPI:IPI00521539.1	Gene_Symbol=CRU3 Isoform 1 of 12S seed storage protein CRU1	3702	2
7	4	4	25.34	15.84	15.84	IPI:IPI00971326.1	Gene_Symbol=CRU3 Isoform 2 of 12S seed storage protein CRU1	3702	2
7	0	4	11.62	8.838	8.838	IPI:IPI00846782.1	Gene_Symbol=CRU3 Isoform 3 of 12S seed storage protein CRU1	3702	2
7	0	4	11.68	8.883	8.883	IPI:IPI00543385.1	Gene_Symbol=CRU3 Isoform 4 of 12S seed storage protein CRU1	3702	2
8	0	2	4.865	4.865	4.865	IPI:IPI00930956.1	Gene_Symbol=- AT4G27150 protein	3702	1
8	0	4	13.53	13.53	13.53	IPI:IPI00533885.1	Gene_Symbol=SESA2 2S seed storage protein 2	3702	2
8	4	4	21.34	14.02	14.02	IPI:IPI00516983.1	Gene_Symbol=SESA3 2S seed storage protein 3	3702	2
9	3.42	3.42	16.31	5.438	3.021	IPI:IPI00522620.1	Gene_Symbol=AT5G64100 Peroxidase 69	3702	1
12	2.41	2.41	17.02	9.574	9.043	IPI:IPI00531177.1	Gene_Symbol=AT2G05430 unknown protein	3702	1
14	2.09	7.66	23.05	7.415	7.415	IPI:IPI00539811.1	Gene_Symbol=AT1G72000 beta-fructofuranosidase, putative / invertase, putative / saccharase, putative / beta-fructosidase, putative	3702	4
14	0	12.16	32.75	12.36	12.36	IPI:IPI00542672.1	Gene_Symbol=CINV2 beta-fructofuranosidase, putative / invertase, putative / saccharase, putative / beta-fructosidase, putative	3702	8
14	0	15.72	31.45	13.25	13.25	IPI:IPI00531622.1	Gene_Symbol=CINV2 Neutral invertase like protein	3702	10
16	2.05	2.05	5.176	1.656	1.656	IPI:IPI01019507.1	Gene_Symbol=- Putative uncharacterized protein At2g43470	3702	1
16	0	2.05	11.9	3.81	3.81	IPI:IPI00938953.1	Gene_Symbol=AT2G43470 unknown protein	3702	1
17	2	9.63	21.54	8.406	8.406	IPI:IPI00543928.1	Gene_Symbol=AT4G34860 beta-fructofuranosidase, putative / invertase, putative / saccharase, putative / beta-fructosidase, putative	3702	7
18	2	2.02	12.65	7.229	7.229	IPI:IPI00544510.1	Gene_Symbol=SESA4 2S seed storage protein 4	3702	1
19	0	2.01	12.31	6.343	6.343	IPI:IPI00530001.1	Gene_Symbol=GRF5 14-3-3-like protein GF14 upsilon	3702	1
19	2	2.01	16.6	6.415	6.415	IPI:IPI00536399.1	Gene_Symbol=GRF7 14-3-3-like protein GF14 nu	3702	1
20	0	2	13.79	1.94	1.94	IPI:IPI01019723.1	Gene_Symbol=AT2G39435 Phosphatidylinositol N-acetyglucosaminlytransferase subunit P-related	3702	2
20	2	2	11.9	1.164	1.164	IPI:IPI00895615.1	Gene_Symbol=AT2G39435 Putative uncharacterized protein At2g39440	3702	2
21	2	2	25.15	6.061	6.061	IPI:IPI01019826.1	Gene_Symbol=- Putative uncharacterized protein	3702	1
21	0	2	18.21	6.39	6.39	IPI:IPI00545180.1	Gene_Symbol=AT3G27600 RNA binding	3702	1
22	2	2	6.751	2.174	2.174	IPI:IPI00529418.2	Gene_Symbol=SWI2 F11M21.32 protein	3702	1
27	2	2	6.667	3.478	3.478	IPI:IPI00545454.1	Gene_Symbol=AT3G03330 T21P5.25 protein	3702	1
28	2	2	1.594	1.594	1.594	IPI:IPI00541096.1	Gene_Symbol=AT5G12010 unknown protein	3702	1
31	1.85	1.85	5.652	1.003	1.003	IPI:IPI00542996.2	Gene_Symbol=AT4G18820 ATP binding / DNA binding / DNA-directed DNA polymerase/ nucleoside-triphosphatase/ nucleotide binding	3702	1
33	1.72	1.72	11.78	3.704	0	IPI:IPI00547659.1	Gene_Symbol=- ATFP3 (Fragment)	3702	0
34	0	1.7	6.958	1.456	1.456	IPI:IPI00992520.1	Gene_Symbol=HCF107 High chlorophyll fluorescent 107	3702	1
34	1.7	1.7	6.855	1.21	1.21	IPI:IPI00517465.1	Gene_Symbol=HCF107 Similarity to O-linked GlcNAc transferase	3702	1
35	1.7	1.7	36.72	6.78	6.78	IPI:IPI00534954.1	Gene_Symbol=- Putative uncharacterized protein	3702	1
35	0	1.7	25.85	5.854	5.854	IPI:IPI00519333.1	Gene_Symbol=AT5G42330 unknown protein	3702	1
36	1.7	1.7	6.545	1.674	1.674	IPI:IPI00540587.1	Gene_Symbol=AT5G44230 Pentatricopeptide repeat-containing protein At5g44230	3702	1
38	1.7	1.7	5.022	1.722	1.722	IPI:IPI00529256.1	Gene_Symbol=AT2G13600 Pentatricopeptide repeat-containing protein At2g13600	3702	1
39	1.7	1.7	7.649	1.983	1.983	IPI:IPI00535593.1	Gene_Symbol=- GTP-binding protein-like	3702	1
39	0	1.7	6.323	1.639	1.639	IPI:IPI00521579.1	Gene_Symbol=AT5G66470 GTP binding / RNA binding	3702	1
43	0	1.53	9.289	0.9881	0.9881	IPI:IPI00519950.1	Gene_Symbol=XRN2 5'-3' exoribonuclease 2	3702	1
43	1.53	1.53	9.189	0.9775	0.9775	IPI:IPI00991521.1	Gene_Symbol=XRN2 Exoribonuclease 2	3702	1
48	1.42	1.42	7.166	7.166	0	IPI:IPI00544629.1	Gene_Symbol=AT5G62460 zinc finger (C3HC4-type RING finger) family protein	3702	0
49	1.41	1.41	8.763	1.338	0	IPI:IPI00538581.1	Gene_Symbol=AT5G04020 calmodulin binding	3702	0
50	1.4	1.4	11.47	2.4	0	IPI:IPI00518314.1	Gene_Symbol=ATRPAC42 ATRPAC42; DNA binding / DNA-directed RNA polymerase/ protein dimerization	3702	0
52	1.31	1.31	18.71	9.032	9.032	IPI:IPI00542532.2	Gene_Symbol=MLP423 MLP-like protein 423	3702	1
54	1.23	1.23	1.787	0.4874	0	IPI:IPI00527430.4	Gene_Symbol=AT2G48060 unknown protein	3702	0
55	1.22	1.22	8.263	6.144	0	IPI:IPI01020434.1	Gene_Symbol=AT5G22610 F-box family protein	3702	0
55	0	1.22	7.769	5.777	0	IPI:IPI00532142.2	Gene_Symbol=AT5G22610 Putative F-box/FBD/LRR-repeat protein At5g22610	3702	0
56	1.22	1.22	10.66	4.098	0	IPI:IPI00536860.1	Gene_Symbol=- Putative ubiquitin-conjugating enzyme	3702	0
59	1.14	1.14	22.16	5.946	0	IPI:IPI00533685.1	Gene_Symbol=AT5G09530 hydroxyproline-rich glycoprotein family protein	3702	0
60	1.1	1.1	5.572	3.226	0	IPI:IPI00532007.3	Gene_Symbol=AT5G23170 Serine/threonine-protein kinase-like protein At5g23170	3702	0
70	0.93	0.93	10.35	1.959	0	IPI:IPI00530881.3	Gene_Symbol=AT2G27980 protein binding / zinc ion binding	3702	0
74	0.92	0.92	14.38	7.534	0	IPI:IPI00542657.1	Gene_Symbol=AT3G04230 40S ribosomal protein S16-2	3702	0
77	0	0.89	5.998	2.275	0	IPI:IPI00548618.1	Gene_Symbol=AT1G07930;AT1G07940;AT5G60390;AT1G07920 Elongation factor 1-alpha	3702	0
77	0.89	0.89	7.796	2.957	0	IPI:IPI00846137.1	Gene_Symbol=AT1G07930;AT1G07940;AT5G60390;AT1G07920 elongation factor 1-alpha / EF-1-alpha	3702	0
77	0	0.89	7.25	2.75	0	IPI:IPI00657100.1	Gene_Symbol=AT1G07930;AT1G07940;AT5G60390;AT1G07920 elongation factor 1-alpha / EF-1-alpha	3702	0
78	0.89	0.89	2.676	1.549	0	IPI:IPI00534027.2	Gene_Symbol=- Putative uncharacterized protein T26N6.16	3702	0
80	0.89	0.89	8.333	8.333	0	IPI:IPI00529549.1	Gene_Symbol=SGP1 SGP1; GTP binding	3702	0
80	0	0.89	11.16	11.16	0	IPI:IPI00528754.1	Gene_Symbol=SGP1 SGP1; GTP binding	3702	0
82	0.82	0.82	3.352	1.117	0	IPI:IPI00528272.1	Gene_Symbol=AT2G01210 leucine-rich repeat transmembrane protein kinase, putative	3702	0
83	0.8	0.8	9.069	1.767	0	IPI:IPI00535047.1	Gene_Symbol=AT2G17000 mechanosensitive ion channel domain-containing protein / MS ion channel domain-containing protein	3702	0
84	0.8	0.8	13.47	4.194	0	IPI:IPI00544188.1	Gene_Symbol=CIPK9 Isoform 1 of CBL-interacting serine/threonine-protein kinase 9	3702	0
84	0	0.8	13.59	4.232	0	IPI:IPI00534947.1	Gene_Symbol=CIPK9 Isoform 2 of CBL-interacting serine/threonine-protein kinase 9	3702	0
85	0.77	0.77	12.59	4.762	0	IPI:IPI01023328.1	Gene_Symbol=AT5G09720 Putative inactive magnesium transporter MRS2-8	3702	0
87	0.74	0.74	4.361	1.203	0	IPI:IPI00521692.1	Gene_Symbol=CRK41 Cysteine-rich receptor-like protein kinase 41	3702	0
88	0.72	0.72	9.428	3.367	0	IPI:IPI00530061.1	Gene_Symbol=ZML1 Isoform 1 of GATA transcription factor 24	3702	0
93	0.68	0.68	6.04	2.237	0	IPI:IPI00541680.1	Gene_Symbol=GAPB Glyceraldehyde-3-phosphate dehydrogenase B, chloroplastic	3702	0
94	0.68	0.68	7.266	7.266	0	IPI:IPI00529622.1	Gene_Symbol=AT4G17920 RING-H2 finger protein ATL29	3702	0
95	0.67	0.67	3.284	1.94	0	IPI:IPI00530587.1	Gene_Symbol=B73 Molybdopterin biosynthesis protein CNX1	3702	0
96	0.66	0.66	5.882	2.941	0	IPI:IPI00520747.1	Gene_Symbol=ILR1 IAA-amino acid hydrolase ILR1	3702	0
98	0.64	0.64	7.83	1.374	0	IPI:IPI00531922.1	Gene_Symbol=ATM3 ABC transporter B family member 25, mitochondrial	3702	0
99	0.63	0.63	11.72	2.542	0	IPI:IPI00938690.1	Gene_Symbol=AT4G26450 Uncharacterized protein At4g26450	3702	0
103	0.6	0.6	5.613	1.777	0	IPI:IPI00992726.1	Gene_Symbol=PREP1 Presequence protease 1	3702	0
103	0	0.6	5.556	1.759	0	IPI:IPI00547030.1	Gene_Symbol=PREP1 Presequence protease 1, chloroplastic/mitochondrial	3702	0
104	0.59	0.59	9.931	3.695	0	IPI:IPI00992422.1	Gene_Symbol=CGL1 Alpha-1	3702	0
104	0	0.59	9.685	3.604	0	IPI:IPI00545584.1	Gene_Symbol=CGL1 Alpha-1,3-mannosyl-glycoprotein 2-beta-N-acetylglucosaminyltransferase	3702	0
105	0.59	0.59	5.27	1.799	0	IPI:IPI00518095.1	Gene_Symbol=- Putative polyprotein	3702	0
106	0.57	0.57	12.08	1.932	0	IPI:IPI00529267.1	Gene_Symbol=AT1G55690 SEC14 cytosolic factor family protein / phosphoglyceride transfer family protein	3702	0
106	0	0.57	12	1.92	0	IPI:IPI00522505.1	Gene_Symbol=AT1G55690 SEC14 cytosolic factor family protein / phosphoglyceride transfer family protein	3702	0
108	0.57	0.57	2.254	1.352	0	IPI:IPI00533471.1	Gene_Symbol=- F26K24.25 protein	3702	0
108	0	0.57	2.175	1.305	0	IPI:IPI00530914.1	Gene_Symbol=AT3G11960 cleavage and polyadenylation specificity factor (CPSF) A subunit C-terminal domain-containing protein	3702	0
108	0	0.57	2.257	1.354	0	IPI:IPI00519864.1	Gene_Symbol=AT3G11960 cleavage and polyadenylation specificity factor (CPSF) A subunit C-terminal domain-containing protein	3702	0
112	0.52	0.52	6.067	0.9414	0	IPI:IPI00524378.1	Gene_Symbol=YAK1 protein kinase family protein	3702	0
115	0.51	0.51	9.241	1.519	0	IPI:IPI00517511.1	Gene_Symbol=ATK5 ATK5 (ARABIDOPSIS THALIANA KINESIN 5); microtubule motor	3702	0
116	0.51	0.51	5.473	0.8955	0	IPI:IPI00529952.1	Gene_Symbol=AT5G25930 leucine-rich repeat family protein / protein kinase family protein	3702	0
120	0.48	0.48	5.845	1.738	0	IPI:IPI00531361.1	Gene_Symbol=AT2G46850 Probably inactive receptor-like protein kinase At2g46850	3702	0
123	0.48	0.48	7.527	7.527	0	IPI:IPI00529276.1	Gene_Symbol=AT2G41835 Zinc finger AN1 and C2H2 domain-containing stress-associated protein 11	3702	0
124	0.47	0.47	7.846	1.569	0	IPI:IPI00524133.1	Gene_Symbol=AT4G15980 Putative pectinesterase/pectinesterase inhibitor 43	3702	0
127	0.46	0.46	5.62	0.7423	0	IPI:IPI00544281.3	Gene_Symbol=AT1G78280 F-box protein At1g78280	3702	0
128	0	0.46	3.122	1.226	0	IPI:IPI00541079.1	Gene_Symbol=EMB2753 EMB2753 (EMBRYO DEFECTIVE 2753); binding	3702	0
128	0.46	0.46	3.074	1.207	0	IPI:IPI00992844.1	Gene_Symbol=EMB2753 Tetratricopeptide repeat (TPR)-containing protein	3702	0
129	0.44	0.44	5.004	0.8482	0	IPI:IPI01019999.1	Gene_Symbol=- DNA topoisomerase like-protein	3702	0
129	0	0.44	4.595	0.7788	0	IPI:IPI00546404.2	Gene_Symbol=AT4G31210 DNA topoisomerase family protein	3702	0
130	0.44	0.44	2.521	2.521	0	IPI:IPI00991715.1	Gene_Symbol=AT3G17680 Kinase interacting (KIP1-like) family protein	3702	0
130	0	0.44	2.609	2.609	0	IPI:IPI00516355.1	Gene_Symbol=AT3G17680 Similarity to unknown protein	3702	0
131	0	0.43	4.545	1.039	0	IPI:IPI00545804.1	Gene_Symbol=- Putative uncharacterized protein AT4g00440	3702	0
131	0.43	0.43	4.192	0.9581	0	IPI:IPI00846749.1	Gene_Symbol=AT4G00440 unknown protein	3702	0
131	0	0.43	4.207	0.9615	0	IPI:IPI00846685.1	Gene_Symbol=AT4G00440 unknown protein	3702	0
131	0	0.43	4.212	0.9627	0	IPI:IPI00540891.1	Gene_Symbol=AT4G00440 unknown protein	3702	0
132	0.43	0.43	2.469	2.469	0	IPI:IPI00526217.1	Gene_Symbol=AT5G28160 Putative F-box/kelch-repeat protein At5g28160	3702	0
133	0	0.42	7.81	1.714	0	IPI:IPI00518803.1	Gene_Symbol=- F12G12.20 protein	3702	0
133	0.42	0.42	8.471	1.86	0	IPI:IPI00890991.1	Gene_Symbol=UPF3 Smg-4/UPF3 family protein	3702	0
133	0	0.42	8.506	1.867	0	IPI:IPI00523434.1	Gene_Symbol=UPF3 Smg-4/UPF3 family protein	3702	0
135	0.42	0.42	3.376	1.768	0	IPI:IPI00656718.1	Gene_Symbol=ARF11 Isoform 1 of Auxin response factor 11	3702	0
135	0	0.42	3.494	1.83	0	IPI:IPI00547357.3	Gene_Symbol=ARF11 Isoform 2 of Auxin response factor 11	3702	0
135	0	0.42	4.086	2.14	0	IPI:IPI00544804.1	Gene_Symbol=ARF11 Isoform 3 of Auxin response factor 11	3702	0
136	0.42	0.42	11.4	11.4	0	IPI:IPI00517841.1	Gene_Symbol=AT1G53400 unknown protein	3702	0
137	0.41	0.41	3.869	0.9105	0	IPI:IPI00532774.1	Gene_Symbol=- Putative uncharacterized protein AT4g27210	3702	0
138	0.4	0.4	5.955	0	0	IPI:IPI00852372.1	Gene_Symbol=- Putative uncharacterized protein T7P1.14	3702	0
146	0	0.36	13.68	3.343	0	IPI:IPI00523699.1	Gene_Symbol=RBP31 Isoform 1 of 31 kDa ribonucleoprotein, chloroplastic	3702	0
146	0.36	0.36	14.29	3.492	0	IPI:IPI00760320.1	Gene_Symbol=RBP31 Isoform 2 of 31 kDa ribonucleoprotein, chloroplastic	3702	0
147	0.36	0.36	8.368	4.184	0	IPI:IPI00536154.2	Gene_Symbol=AT4G32270 unknown protein	3702	0
148	0.36	0.36	6.439	6.439	0	IPI:IPI01019410.1	Gene_Symbol=- Putative uncharacterized protein T13K14.110	3702	0
148	0	0.36	3.602	3.602	0	IPI:IPI00524569.1	Gene_Symbol=- Putative uncharacterized protein T9L3_140 (Fragment)	3702	0
150	0.35	0.35	10.27	3.901	0	IPI:IPI00534053.4	Gene_Symbol=AT5G58000 Reticulon-like protein B21	3702	0
153	0.32	0.32	4.501	1.647	0	IPI:IPI00531888.1	Gene_Symbol=AK-HSDH I Bifunctional aspartokinase/homoserine dehydrogenase 1, chloroplastic	3702	0
154	0.32	0.32	3.276	3.276	0	IPI:IPI00546572.1	Gene_Symbol=AT2G30380 unknown protein	3702	0
157	0.31	0.31	11.95	1.967	0	IPI:IPI00519828.1	Gene_Symbol=AT3G04750 Pentatricopeptide repeat-containing protein At3g04750, mitochondrial	3702	0
158	0.31	0.31	4.945	2.747	0	IPI:IPI00541292.1	Gene_Symbol=- Pseudouridine synthase	3702	0
160	0.3	0.3	4.525	4.525	0	IPI:IPI00516661.1	Gene_Symbol=CYP705A6 CYP705A6; electron carrier/ heme binding / iron ion binding / monooxygenase/ oxygen binding	3702	0
161	0.29	0.29	6.299	0	0	IPI:IPI00547554.1	Gene_Symbol=- F21J9.30	3702	0
162	0.29	0.29	1.75	0	0	IPI:IPI00520149.1	Gene_Symbol=SPI WD-40 repeat family protein / beige-related	3702	0
163	0	0.28	5.87	0	0	IPI:IPI00516310.1	Gene_Symbol=JMJ14 Isoform 1 of Probable lysine-specific demethylase JMJ14	3702	0
163	0.28	0.28	6.243	0	0	IPI:IPI00656704.1	Gene_Symbol=JMJ14 Isoform 2 of Probable lysine-specific demethylase JMJ14	3702	0
166	0	0.28	4.457	0	0	IPI:IPI00518567.1	Gene_Symbol=- F1N21.20	3702	0
166	0.28	0.28	2.685	0	0	IPI:IPI00531496.1	Gene_Symbol=ASY1 ASY1 (ASYNAPTIC 1); DNA binding	3702	0
173	0.26	0.26	4.633	0	0	IPI:IPI00992020.1	Gene_Symbol=ARC5 P-loop containing nucleoside triphosphate hydrolases superfamily protein	3702	0
175	0.26	0.26	1.721	0	0	IPI:IPI00545115.1	Gene_Symbol=AT3G04850 tesmin/TSO1-like CXC domain-containing protein	3702	0
185	0.24	0.24	7.547	0	0	IPI:IPI00547031.1	Gene_Symbol=AT5G05600 oxidoreductase, 2OG-Fe(II) oxygenase family protein	3702	0
186	0.24	0.24	12.87	0	0	IPI:IPI00545062.1	Gene_Symbol=AT5G49600 unknown protein	3702	0
187	0.24	0.24	6.23	0	0	IPI:IPI00526212.1	Gene_Symbol=BFN1 BFN1 (BIFUNCTIONAL NUCLEASE I); T/G mismatch-specific endonuclease/ endoribonuclease, producing 5'-phosphomonoesters / nucleic acid binding / single-stranded DNA specific endodeoxyribonuclease	3702	0
191	0.24	0.24	2.664	0	0	IPI:IPI00546369.1	Gene_Symbol=AT5G18220 glycosyl hydrolase family 17 protein	3702	0
192	0	0.23	9.234	0	0	IPI:IPI00537796.1	Gene_Symbol=- T30E16.9	3702	0
192	0.23	0.23	11.22	0	0	IPI:IPI00891887.1	Gene_Symbol=ZCF125 ZCF125; ATP binding / microtubule motor	3702	0
192	0	0.23	9.964	0	0	IPI:IPI00523973.1	Gene_Symbol=ZCF125 ZCF125; ATP binding / microtubule motor	3702	0
193	0.23	0.23	12.2	0	0	IPI:IPI00545564.1	Gene_Symbol=AGD6 Probable ADP-ribosylation factor GTPase-activating protein AGD6	3702	0
195	0.23	0.23	2.954	0	0	IPI:IPI00544017.2	Gene_Symbol=AT4G10730 ATP binding / kinase/ protein kinase/ protein serine/threonine kinase/ protein tyrosine kinase	3702	0
196	0.23	0.23	6.013	0	0	IPI:IPI00543786.1	Gene_Symbol=- Putative uncharacterized protein	3702	0
196	0	0.23	5.864	0	0	IPI:IPI00524636.1	Gene_Symbol=AT5G63220 unknown protein	3702	0
198	0.22	0.22	4.869	0	0	IPI:IPI00532787.2	Gene_Symbol=AT1G53390 ABC transporter G family member 24	3702	0
199	0.22	0.22	7.33	0	0	IPI:IPI00548273.1	Gene_Symbol=- F12F1.29 protein	3702	0
199	0	0.22	10.45	0	0	IPI:IPI00545359.1	Gene_Symbol=SRS SRS (SERYL-TRNA SYNTHETASE); serine-tRNA ligase	3702	0
199	0	0.22	8.203	0	0	IPI:IPI00542276.1	Gene_Symbol=SRS SRS (SERYL-TRNA SYNTHETASE); serine-tRNA ligase	3702	0
199	0	0.22	8.171	0	0	IPI:IPI00523407.1	Gene_Symbol=SRS SRS (SERYL-TRNA SYNTHETASE); serine-tRNA ligase	3702	0
202	0.22	0.22	5.433	0	0	IPI:IPI00534798.2	Gene_Symbol=AT5G49500 Signal recognition particle 54 kDa protein 2	3702	0
209	0.21	0.21	9.87	0	0	IPI:IPI00517585.1	Gene_Symbol=AT5G52250 transducin family protein / WD-40 repeat family protein	3702	0
211	0.2	0.2	16.47	0	0	IPI:IPI00517222.1	Gene_Symbol=TOC64-III atToc64-III (Arabidopsis thaliana translocon at the outer membrane of chloroplasts 64-III); binding / carbon-nitrogen ligase, with glutamine as amido-N-donor	3702	0
212	0	0.2	4.693	0	0	IPI:IPI00540056.1	Gene_Symbol=AT2G43160 Isoform 1 of Clathrin interactor EPSIN 2	3702	0
212	0.2	0.2	6.502	0	0	IPI:IPI00657181.1	Gene_Symbol=AT2G43160 Isoform 2 of Clathrin interactor EPSIN 2	3702	0
214	0.2	0.2	12.62	0	0	IPI:IPI00525436.1	Gene_Symbol=AT5G06450 Uncharacterized protein At5g06450	3702	0
217	0.19	0.19	5.311	0	0	IPI:IPI00534369.1	Gene_Symbol=AT4G02710 kinase interacting family protein	3702	0
218	0.19	0.19	13.33	0	0	IPI:IPI00533598.1	Gene_Symbol=AT2G41840 40S ribosomal protein S2-3	3702	0
220	0.19	0.19	4.475	0	0	IPI:IPI00516379.1	Gene_Symbol=UNE9 UNE9 (UNFERTILIZED EMBRYO SAC 9); electron carrier/ heme binding / iron ion binding / monooxygenase/ oxygen binding	3702	0
221	0.19	0.19	2.432	0	0	IPI:IPI00546900.2	Gene_Symbol=AT3G05340 Pentatricopeptide repeat-containing protein At3g05340	3702	0
225	0.18	0.18	8.458	0	0	IPI:IPI00521239.1	Gene_Symbol=AT4G28230 unknown protein	3702	0
226	0.18	0.18	12.65	0	0	IPI:IPI00547641.1	Gene_Symbol=AT1G55460 Kin17 DNA-binding protein-related	3702	0
228	0.17	0.17	6.317	0	0	IPI:IPI00537417.1	Gene_Symbol=KIPK Serine/threonine-protein kinase KIPK	3702	0
231	0.17	0.17	11.21	0	0	IPI:IPI00548593.1	Gene_Symbol=HSFC1 Heat stress transcription factor C-1	3702	0
232	0.17	0.17	8.647	0	0	IPI:IPI00548571.2	Gene_Symbol=AT1G24230 F3I6.16 protein	3702	0
233	0.17	0.17	4.842	0	0	IPI:IPI00530021.1	Gene_Symbol=ACD1 Pheophorbide a oxygenase, chloroplastic	3702	0
234	0	0.17	3.083	0	0	IPI:IPI00519551.1	Gene_Symbol=- T25N20.17	3702	0
234	0.17	0.17	3.193	0	0	IPI:IPI00529074.1	Gene_Symbol=AT1G05520 Sec23/Sec24 protein transport family protein	3702	0
235	0.17	0.17	4.622	0	0	IPI:IPI00524240.1	Gene_Symbol=AT2G22450 riboflavin biosynthesis protein, putative	3702	0
241	0.16	0.16	6.022	0	0	IPI:IPI00785817.1	Gene_Symbol=- CDS	3702	0
241	0	0.16	5.668	0	0	IPI:IPI00527668.1	Gene_Symbol=AT1G33090 MATE efflux family protein	3702	0
242	0.16	0.16	7.246	0	0	IPI:IPI00543077.2	Gene_Symbol=AT1G53290 Probable beta-1,3-galactosyltransferase 14	3702	0
243	0.15	0.15	16.9	0	0	IPI:IPI00528173.1	Gene_Symbol=AT1G59359;AT1G58684;AT1G58983 40S ribosomal protein S2-2	3702	0
245	0.15	0.15	4.506	0	0	IPI:IPI00542148.1	Gene_Symbol=- IRE homolog	3702	0
245	0	0.15	4.861	0	0	IPI:IPI00517634.1	Gene_Symbol=AT3G17850 protein kinase, putative	3702	0
247	0.15	0.15	5.556	0	0	IPI:IPI00541213.1	Gene_Symbol=AT3G61300 C2 domain-containing protein	3702	0
251	0.15	0.15	12.57	0	0	IPI:IPI01019838.1	Gene_Symbol=- Putative uncharacterized protein	3702	0
252	0.15	0.15	4.29	0	0	IPI:IPI00535373.1	Gene_Symbol=QUL2 Isoform 1 of Probable methyltransferase PMT5	3702	0
252	0	0.15	4.37	0	0	IPI:IPI00518265.1	Gene_Symbol=QUL2 Isoform 2 of Probable methyltransferase PMT5	3702	0
253	0.15	0.15	3.72	0	0	IPI:IPI00516365.1	Gene_Symbol=AT1G51610 Metal tolerance protein C4	3702	0
256	0.15	0.15	2.697	0	0	IPI:IPI00657220.1	Gene_Symbol=AT2G44210 unknown protein	3702	0
256	0	0.15	2.892	0	0	IPI:IPI00518977.1	Gene_Symbol=AT2G44210 unknown protein	3702	0
257	0.15	0.15	4.839	0	0	IPI:IPI00518404.1	Gene_Symbol=AT3G22730 Putative F-box/kelch-repeat protein At3g22730	3702	0
261	0.14	0.14	12.43	0	0	IPI:IPI00530538.1	Gene_Symbol=AT1G45207 remorin family protein	3702	0
262	0.14	0.14	5.861	0	0	IPI:IPI00545769.1	Gene_Symbol=AT3G21650 Serine/threonine protein phosphatase 2A 59 kDa regulatory subunit B' zeta isoform	3702	0
263	0.14	0.14	9.091	0	0	IPI:IPI00539347.1	Gene_Symbol=AT1G03340 unknown protein	3702	0
265	0.14	0.14	7.692	0	0	IPI:IPI00527864.1	Gene_Symbol=- Mutator-like transposase	3702	0
267	0.13	0.13	15.06	0	0	IPI:IPI00533122.1	Gene_Symbol=AT1G16500 unknown protein	3702	0
271	0	0.13	3.881	0	0	IPI:IPI00519970.1	Gene_Symbol=CIB1 Transcription factor bHLH63	3702	0
271	0.13	0.13	3.333	0	0	IPI:IPI00547855.1	Gene_Symbol=CIB5 Isoform 1 of Transcription factor bHLH76	3702	0
271	0	0.13	3.835	0	0	IPI:IPI00529982.1	Gene_Symbol=CIB5 Isoform 2 of Transcription factor bHLH76	3702	0
274	0.12	0.12	6.775	0	0	IPI:IPI00527871.1	Gene_Symbol=AT4G13780 Probable methionyl-tRNA synthetase	3702	0
279	0.12	0.12	5.053	0	0	IPI:IPI00657461.2	Gene_Symbol=FBA1 Fructose-bisphosphate aldolase	3702	0
279	0	0.12	4.884	0	0	IPI:IPI00656779.1	Gene_Symbol=FBA1 fructose-bisphosphate aldolase, putative	3702	0
279	0	0.12	4.762	0	0	IPI:IPI00549111.1	Gene_Symbol=FBA1 Probable fructose-bisphosphate aldolase 1, chloroplastic	3702	0
280	0.12	0.12	11.46	0	0	IPI:IPI00547547.2	Gene_Symbol=AT1G66245 Putative uncharacterized protein (Fragment)	3702	0
281	0	0.12	2.047	0	0	IPI:IPI00522974.1	Gene_Symbol=- Non-lysosomal glucosylceramidase	3702	0
281	0.12	0.12	1.985	0	0	IPI:IPI00540805.1	Gene_Symbol=AT5G49900 catalytic/ glucosylceramidase	3702	0
282	0.12	0.12	2.439	0	0	IPI:IPI00537392.1	Gene_Symbol=AT5G19920 transducin family protein / WD-40 repeat family protein	3702	0
283	0.12	0.12	8.989	0	0	IPI:IPI00529678.1	Gene_Symbol=AT2G33850 unknown protein	3702	0
286	0	0.12	6.711	0	0	IPI:IPI00546033.1	Gene_Symbol=AT5G23405 Isoform 1 of High mobility group B protein 12	3702	0
286	0.12	0.12	6.757	0	0	IPI:IPI00547115.1	Gene_Symbol=AT5G23405 Isoform 2 of High mobility group B protein 12	3702	0
287	0.12	0.12	2.778	0	0	IPI:IPI00531107.1	Gene_Symbol=AT5G39250 F-box protein At5g39250	3702	0
288	0.12	0.12	3.734	0	0	IPI:IPI00523442.2	Gene_Symbol=AT4G32175 RNA binding	3702	0
289	0.11	0.11	7.993	0	0	IPI:IPI00539907.1	Gene_Symbol=AT5G06970 unknown protein	3702	0
292	0.11	0.11	6.006	0	0	IPI:IPI00518805.1	Gene_Symbol=FTSH1 ATP-dependent zinc metalloprotease FTSH 1, chloroplastic	3702	0
298	0.11	0.11	8.373	0	0	IPI:IPI00846955.1	Gene_Symbol=MUR4 MUR4 (MURUS 4); UDP-arabinose 4-epimerase/ catalytic	3702	0
298	0	0.11	8.353	0	0	IPI:IPI00521995.1	Gene_Symbol=MUR4 UDP-arabinose 4-epimerase 1	3702	0
299	0.11	0.11	2.706	0	0	IPI:IPI00536034.1	Gene_Symbol=AT5G39020 Probable receptor-like protein kinase At5g39020	3702	0
303	0.11	0.11	2.235	0	0	IPI:IPI00526740.1	Gene_Symbol=GLR2.3 Glutamate receptor 2.3	3702	0
307	0.11	0.11	3.188	0	0	IPI:IPI00544960.1	Gene_Symbol=AT5G18940 Mo25 family protein	3702	0
307	0	0.11	3.207	0	0	IPI:IPI00530980.2	Gene_Symbol=AT5G18940 Mo25 family protein	3702	0
308	0.11	0.11	4.831	0	0	IPI:IPI00542378.1	Gene_Symbol=AT4G26555 immunophilin / FKBP-type peptidyl-prolyl cis-trans isomerase family protein	3702	0
309	0.11	0.11	1.558	0	0	IPI:IPI00534932.1	Gene_Symbol=AT5G12850 Zinc finger CCCH domain-containing protein 56	3702	0
310	0.11	0.11	3.425	0	0	IPI:IPI00518030.1	Gene_Symbol=AT5G51570 Hypersensitive-induced response protein 4	3702	0
322	0.1	0.1	9.383	0	0	IPI:IPI00547681.1	Gene_Symbol=AT1G56670 GDSL esterase/lipase LIP-4	3702	0
323	0.1	0.1	10.08	0	0	IPI:IPI00542244.1	Gene_Symbol=AT5G04120 phosphoglycerate/bisphosphoglycerate mutase family protein	3702	0
324	0.1	0.1	3.125	0	0	IPI:IPI00530437.1	Gene_Symbol=AT5G54700 ankyrin repeat family protein	3702	0
329	0.1	0.1	2.529	0	0	IPI:IPI01019475.1	Gene_Symbol=AT4G17505 Carboxyl-terminal proteinase like protein	3702	0
329	0	0.1	4.701	0	0	IPI:IPI00525054.1	Gene_Symbol=UCH3 UCH3 (UBIQUITIN C-TERMINAL HYDROLASE 3); ubiquitin thiolesterase	3702	0
330	0.1	0.1	2.174	0	0	IPI:IPI00520132.2	Gene_Symbol=AT2G07681 cytochrome c biogenesis protein, putative	3702	0
333	0.09	0.09	5.612	0	0	IPI:IPI00527903.2	Gene_Symbol=AT3G44690 unknown protein	3702	0
339	0.09	0.09	4.262	0	0	IPI:IPI00541721.1	Gene_Symbol=- Mutator-like transposase	3702	0
340	0.09	0.09	17.2	0	0	IPI:IPI00537399.1	Gene_Symbol=- F24B9.7 protein	3702	0
344	0.09	0.09	7.862	0	0	IPI:IPI00544218.1	Gene_Symbol=AT3G58840 unknown protein	3702	0
348	0.09	0.09	6.075	0	0	IPI:IPI00521420.1	Gene_Symbol=- F5K24.11 protein	3702	0
352	0.09	0.09	4.046	0	0	IPI:IPI00846877.1	Gene_Symbol=RBL14 ATRBL14 (ARABIDOPSIS RHOMBOID-LIKE PROTEIN 14); zinc ion binding	3702	0
352	0	0.09	2.929	0	0	IPI:IPI00539914.1	Gene_Symbol=RBL14 ATRBL14 (ARABIDOPSIS RHOMBOID-LIKE PROTEIN 14); zinc ion binding	3702	0
352	0	0.09	2.096	0	0	IPI:IPI00521732.1	Gene_Symbol=RBL14 Uncharacterized protein At3g17611	3702	0
353	0.09	0.09	1.741	0	0	IPI:IPI00547137.1	Gene_Symbol=AT4G12710 armadillo/beta-catenin repeat family protein	3702	0
354	0.09	0.09	6.316	0	0	IPI:IPI00527507.2	Gene_Symbol=AT1G32980 subtilisin-like serine protease-related	3702	0
355	0.08	0.08	4.228	0	0	IPI:IPI01027884.1	Gene_Symbol=- Autophagy-related protein 2	3702	0
355	0	0.08	4.35	0	0	IPI:IPI00546334.2	Gene_Symbol=ATG2 unknown protein	3702	0
359	0.08	0.08	4.892	0	0	IPI:IPI00546467.1	Gene_Symbol=VAR2 ATP-dependent zinc metalloprotease FTSH 2, chloroplastic	3702	0
360	0.08	0.08	6.329	0	0	IPI:IPI00540418.2	Gene_Symbol=AT5G20310 Putative uncharacterized protein (Fragment)	3702	0
368	0.08	0.08	2.496	0	0	IPI:IPI00991824.1	Gene_Symbol=AT4G30000 Dihydropterin pyrophosphokinase	3702	0
368	0	0.08	2.527	0	0	IPI:IPI00541333.1	Gene_Symbol=AT4G30000 dihydropterin pyrophosphokinase, putative / dihydropteroate synthase, putative / DHPS, putative	3702	0
369	0.08	0.08	11.05	0	0	IPI:IPI00656721.1	Gene_Symbol=ATP5 ATP synthase delta chain, mitochondrial, putative / H(+)-transporting two-sector ATPase, delta (OSCP) subunit, putative	3702	0
369	0	0.08	8.824	0	0	IPI:IPI00538064.1	Gene_Symbol=ATP5 ATP synthase subunit O, mitochondrial	3702	0
370	0.08	0.08	2.432	0	0	IPI:IPI00532358.1	Gene_Symbol=AT3G49960 Peroxidase 35	3702	0
371	0.07	0.07	6.577	0	0	IPI:IPI00518141.1	Gene_Symbol=- Putative uncharacterized protein T9L24.37	3702	0
372	0.07	0.07	4.046	0	0	IPI:IPI00529978.1	Gene_Symbol=AT5G41540 disease resistance protein (TIR-NBS-LRR class), putative	3702	0
374	0.07	0.07	4.821	0	0	IPI:IPI00542239.1	Gene_Symbol=P5CS2 Delta-1-pyrroline-5-carboxylate synthase B	3702	0
375	0.07	0.07	3.314	0	0	IPI:IPI00532240.1	Gene_Symbol=AT4G39270 leucine-rich repeat transmembrane protein kinase, putative	3702	0
375	0	0.07	2.662	0	0	IPI:IPI00521676.1	Gene_Symbol=AT4G39270 leucine-rich repeat transmembrane protein kinase, putative	3702	0
376	0.07	0.07	5.556	0	0	IPI:IPI00517104.1	Gene_Symbol=AT5G28830 calcium-binding EF hand family protein	3702	0
378	0	0.07	2.167	0	0	IPI:IPI00657533.1	Gene_Symbol=- T23G18.8	3702	0
378	0	0.07	2.555	0	0	IPI:IPI00516554.2	Gene_Symbol=AT1G08220 unknown protein	3702	0
395	0	0.07	3.422	0	0	IPI:IPI00517740.2	Gene_Symbol=AT5G03406 ATP binding / aminoacyl-tRNA ligase/ histidine-tRNA ligase/ nucleotide binding	3702	0
395	0.07	0.07	2.703	0	0	IPI:IPI01020454.1	Gene_Symbol=AT5G03406 Histidyl-tRNA synthetase-like protein	3702	0
395	0	0.07	1.852	0	0	IPI:IPI00521949.1	Gene_Symbol=HRS1 ATHRS1 (HISTIDYL-TRNA SYNTHETASE 1); histidine-tRNA ligase	3702	0
396	0.07	0.07	2.321	0	0	IPI:IPI01019728.1	Gene_Symbol=QWRF4 Putative uncharacterized protein At2g24070	3702	0
396	0	0.07	2.135	0	0	IPI:IPI00523218.1	Gene_Symbol=QWRF4 unknown protein	3702	0
397	0.07	0.07	1.146	0	0	IPI:IPI00545228.1	Gene_Symbol=AT4G02900 early-responsive to dehydration protein-related / ERD protein-related	3702	0
398	0.07	0.07	1.873	0	0	IPI:IPI00543624.2	Gene_Symbol=AT2G29060 Scarecrow-like protein 33	3702	0
399	0.07	0.07	6.557	0	0	IPI:IPI00537274.1	Gene_Symbol=AT2G22170 lipid-associated family protein	3702	0
400	0.07	0.07	1.524	0	0	IPI:IPI00533037.1	Gene_Symbol=AT4G09360 disease resistance protein (NBS-LRR class), putative	3702	0
401	0.07	0.07	7.755	0	0	IPI:IPI00532827.1	Gene_Symbol=AT2G28090 heavy-metal-associated domain-containing protein	3702	0
402	0.07	0.07	2.282	0	0	IPI:IPI00531014.1	Gene_Symbol=AT1G09440 F14J9.10 protein	3702	0
403	0.07	0.07	7.333	0	0	IPI:IPI00528190.1	Gene_Symbol=AT2G07110 unknown protein	3702	0
403	0	0.07	3.514	0	0	IPI:IPI00522564.1	Gene_Symbol=AT3G44130 Probable F-box protein At3g44130	3702	0
404	0.07	0.07	12.14	0	0	IPI:IPI00519984.1	Gene_Symbol=AT3G12510 unknown protein	3702	0
407	0.06	0.06	2.227	0	0	IPI:IPI00972808.1	Gene_Symbol=- Type II formin	3702	0
407	0	0.06	1.87	0	0	IPI:IPI00528747.3	Gene_Symbol=AFH14 Formin-like protein 14	3702	0
408	0.06	0.06	3.944	0	0	IPI:IPI00541011.1	Gene_Symbol=AT5G37380 DNAJ heat shock N-terminal domain-containing protein	3702	0
409	0.06	0.06	4.897	0	0	IPI:IPI00540809.1	Gene_Symbol=- F23N19.13	3702	0
409	0	0.06	5.373	0	0	IPI:IPI00525629.1	Gene_Symbol=- Putative transposase	3702	0
409	0	0.06	4.161	0	0	IPI:IPI00535988.1	Gene_Symbol=- T6D22.19	3702	0
410	0.06	0.06	0.68	0	0	IPI:IPI00535393.1	Gene_Symbol=AT5G23110 zinc finger (C3HC4-type RING finger) family protein	3702	0
432	0.06	0.06	1.918	0	0	IPI:IPI01020207.1	Gene_Symbol=- Emb|CAB91577.1	3702	0
432	0	0.06	1.677	0	0	IPI:IPI00545816.1	Gene_Symbol=AT1G32010 myosin heavy chain-related	3702	0
432	0	0.06	1.469	0	0	IPI:IPI00522099.2	Gene_Symbol=AT5G38190 myosin heavy chain-related	3702	0
433	0.06	0.06	3.347	0	0	IPI:IPI01019859.1	Gene_Symbol=- T1N24.2 protein	3702	0
433	0	0.06	2.089	0	0	IPI:IPI00518257.2	Gene_Symbol=AT5G25920 unknown protein	3702	0
434	0.06	0.06	3.285	0	0	IPI:IPI00760309.1	Gene_Symbol=- Disease resistance protein RPP13 variant (Fragment)	3702	0
435	0.06	0.06	4.545	0	0	IPI:IPI00547489.1	Gene_Symbol=- T9L6.7 protein	3702	0
436	0.06	0.06	1.164	0	0	IPI:IPI00546846.1	Gene_Symbol=MAPKKK9 MAPKKK9; ATP binding / kinase/ protein kinase/ protein serine/threonine kinase	3702	0
437	0.06	0.06	2.632	0	0	IPI:IPI00545391.1	Gene_Symbol=AT2G19610 zinc finger (C3HC4-type RING finger) family protein	3702	0
437	0	0.06	2.771	0	0	IPI:IPI00540109.1	Gene_Symbol=AT2G19610 zinc finger (C3HC4-type RING finger) family protein	3702	0
438	0.06	0.06	2.459	0	0	IPI:IPI00543490.2	Gene_Symbol=DL1B Dynamin-related protein 1B	3702	0
439	0.06	0.06	7.886	0	0	IPI:IPI00540350.1	Gene_Symbol=AT3G62730 unknown protein	3702	0
440	0.06	0.06	1.347	0	0	IPI:IPI00538347.1	Gene_Symbol=AT3G05430 PWWP domain-containing protein	3702	0
441	0.06	0.06	8.491	0	0	IPI:IPI00532411.1	Gene_Symbol=- Putative uncharacterized protein T6C23.15	3702	0
442	0.06	0.06	1.953	0	0	IPI:IPI00531495.1	Gene_Symbol=- F5J5.16	3702	0
443	0.06	0.06	10.64	0	0	IPI:IPI00529327.1	Gene_Symbol=AT5G39800 60S ribosomal protein-related	3702	0
444	0.06	0.06	2.37	0	0	IPI:IPI00529197.1	Gene_Symbol=APG3 APG3 (ALBINO AND PALE GREEN); translation release factor/ translation release factor, codon specific	3702	0
445	0.06	0.06	1.413	0	0	IPI:IPI00523577.1	Gene_Symbol=AT5G43950 unknown protein	3702	0
446	0.06	0.06	0.9267	0	0	IPI:IPI00522154.1	Gene_Symbol=SCD1 SCD1 (STOMATAL CYTOKINESIS-DEFECTIVE 1); protein binding	3702	0
447	0.06	0.06	1.368	0	0	IPI:IPI00519309.1	Gene_Symbol=RAD50 DNA repair protein RAD50	3702	0
449	0.05	0.05	8.719	0	0	IPI:IPI00534353.1	Gene_Symbol=AT2G22795 unknown protein	3702	0
453	0.05	0.05	6.013	0	0	IPI:IPI00548447.1	Gene_Symbol=AT3G18420 tetratricopeptide repeat (TPR)-containing protein	3702	0
454	0	0.05	1.761	0	0	IPI:IPI00525859.1	Gene_Symbol=AT1G52430 ubiquitin carboxyl-terminal hydrolase-related	3702	0
454	0.05	0.05	1.761	0	0	IPI:IPI00545725.1	Gene_Symbol=AT1G52450 ubiquitin carboxyl-terminal hydrolase-related	3702	0
455	0.05	0.05	9.057	0	0	IPI:IPI00543625.1	Gene_Symbol=COR47 Dehydrin COR47	3702	0
456	0.05	0.05	3.4	0	0	IPI:IPI00538485.1	Gene_Symbol=PDE247 Pentatricopeptide repeat-containing protein At1g05750, chloroplastic	3702	0
457	0.05	0.05	1.575	0	0	IPI:IPI00536377.2	Gene_Symbol=AT2G32240 unknown protein	3702	0
458	0.05	0.05	2.725	0	0	IPI:IPI00534639.1	Gene_Symbol=AT5G14580 polyribonucleotide nucleotidyltransferase, putative	3702	0
459	0.05	0.05	2.695	0	0	IPI:IPI00532812.1	Gene_Symbol=MSL9 MSL9 (MECHANOSENSITIVE CHANNEL OF SMALL CONDUCTANCE-LIKE 9); mechanically-gated ion channel	3702	0
460	0.05	0.05	3.097	0	0	IPI:IPI00520284.1	Gene_Symbol=AT1G04810 26S proteasome regulatory subunit, putative	3702	0
487	0	0.05	0.4435	0	0	IPI:IPI00531209.3	Gene_Symbol=AT2G46560 Putative uncharacterized protein At2g46560	3702	0
487	0.05	0.05	0.4377	0	0	IPI:IPI01020483.1	Gene_Symbol=AT2G46560 transducin family protein / WD-40 repeat family protein	3702	0
488	0.05	0.05	4.938	0	0	IPI:IPI01019879.1	Gene_Symbol=AT1G54070 F15I1.15 protein	3702	0
489	0.05	0.05	0.6517	0	0	IPI:IPI00992428.1	Gene_Symbol=DCL4 Dicer-like 4	3702	0
489	0	0.05	0.6463	0	0	IPI:IPI00521227.3	Gene_Symbol=DCL4 Dicer-like protein 4	3702	0
490	0	0.05	2.609	0	0	IPI:IPI00852305.1	Gene_Symbol=RING1B Putative E3 ubiquitin-protein ligase RING1b	3702	0
490	0.05	0.05	2.564	0	0	IPI:IPI00992080.1	Gene_Symbol=RING1B RING 1B	3702	0
490	0	0.05	2.575	0	0	IPI:IPI00991852.1	Gene_Symbol=RING1B RING 1B	3702	0
491	0.05	0.05	5	0	0	IPI:IPI00938607.2	Gene_Symbol=AT4G19850 ATPP2-A2; carbohydrate binding	3702	0
491	0	0.05	5.67	0	0	IPI:IPI00527131.1	Gene_Symbol=AT4G19850 Protein PHLOEM PROTEIN 2-LIKE A2	3702	0
492	0	0.05	1.459	0	0	IPI:IPI00537366.2	Gene_Symbol=AT1G48360 Isoform 1 of Fanconi-associated nuclease 1 homolog	3702	0
492	0.05	0.05	2.534	0	0	IPI:IPI00892157.1	Gene_Symbol=AT1G48360 Isoform 2 of Fanconi-associated nuclease 1 homolog	3702	0
492	0	0.05	1.743	0	0	IPI:IPI00518812.1	Gene_Symbol=AT1G48360 Isoform 3 of Fanconi-associated nuclease 1 homolog	3702	0
493	0	0.05	8.929	0	0	IPI:IPI00543682.1	Gene_Symbol=- Putative uncharacterized protein	3702	0
493	0.05	0.05	13.51	0	0	IPI:IPI00846546.1	Gene_Symbol=AT3G17300 unknown protein	3702	0
493	0	0.05	10.99	0	0	IPI:IPI00524762.1	Gene_Symbol=AT3G17300 unknown protein	3702	0
494	0	0.05	2.294	0	0	IPI:IPI00539957.1	Gene_Symbol=APO1 APO protein 1, chloroplastic	3702	0
494	0.05	0.05	2.174	0	0	IPI:IPI00657498.1	Gene_Symbol=APO1 Arabidopsis thaliana protein of unknown function (DUF794)	3702	0
495	0.05	0.05	2.892	0	0	IPI:IPI00544379.1	Gene_Symbol=AT5G66890 Probable disease resistance protein At5g66890	3702	0
496	0.05	0.05	3.766	0	0	IPI:IPI00539911.2	Gene_Symbol=AT2G23900 Putative uncharacterized protein (Fragment)	3702	0
497	0.05	0.05	3.185	0	0	IPI:IPI00533882.1	Gene_Symbol=AT5G27330 unknown protein	3702	0
498	0.05	0.05	1.822	0	0	IPI:IPI00529482.1	Gene_Symbol=AT1G31440 SH3 domain-containing protein 1	3702	0
499	0.05	0.05	1.515	0	0	IPI:IPI00528007.1	Gene_Symbol=- Putative uncharacterized protein AT4g03820	3702	0
500	0.05	0.05	1.438	0	0	IPI:IPI00516836.1	Gene_Symbol=- Similarity to reverse transcriptase	3702	0

## Sheet: 0I_1
N	Unused	Total	%Cov	%Cov(50)	%Cov(95)	Accession	Name	Species	Peptides(95%)			Biological Processes	Molecular Function	PANTHER ID
1	45.89	45.89	93.21	80.38	77.74	IPI:IPI00536399.1	Gene_Symbol=GRF7 14-3-3-like protein GF14 nu	3702	51
2	37.85	37.85	52.81	38.84	38.84	IPI:IPI00528923.1	Gene_Symbol=CINV1 CINV1 (cytosolic invertase 1); beta-fructofuranosidase	3702	26
3	26.71	43.51	82.4	82.4	72.28	IPI:IPI00518769.1	Gene_Symbol=GF14 PHI 14-3-3-like protein GF14 phi	3702	51
4	0	25.25	74.42	50.78	48.06	IPI:IPI00991458.1	Gene_Symbol=GRF6 G-box regulating factor 6	3702	29
4	0	25.25	70.33	53.25	50.41	IPI:IPI00657241.1	Gene_Symbol=GRF6 GRF6 (G-box regulating factor 6); protein binding / protein phosphorylated amino acid binding	3702	29
4	18.56	25.28	76.21	52.82	50	IPI:IPI00517027.1	Gene_Symbol=GRF6 Isoform 1 of 14-3-3-like protein GF14 lambda	3702	29
4	0	25.25	71.43	47.99	45.42	IPI:IPI00991683.1	Gene_Symbol=GRF6 Isoform 2 of 14-3-3-like protein GF14 lambda	3702	29
5	16.89	16.89	47.21	26.53	23.08	IPI:IPI00535813.1	Gene_Symbol=ACT1;ACT3 Actin-1	3702	9
6	12.19	12.19	23.37	13.86	12.2	IPI:IPI00548618.1	Gene_Symbol=AT1G07930;AT1G07940;AT5G60390;AT1G07920 Elongation factor 1-alpha	3702	6
6	0	12.19	26	16.75	14.75	IPI:IPI00657100.1	Gene_Symbol=AT1G07930;AT1G07940;AT5G60390;AT1G07920 elongation factor 1-alpha / EF-1-alpha	3702	6
6	0	11.4	24.46	15.86	15.86	IPI:IPI00846137.1	Gene_Symbol=AT1G07930;AT1G07940;AT5G60390;AT1G07920 elongation factor 1-alpha / EF-1-alpha	3702	6
7	10.18	10.18	33.48	16.85	13.93	IPI:IPI00527751.1	Gene_Symbol=VIK F16A14.22	3702	5
8	10.17	10.17	45.2	32.4	32.4	IPI:IPI00516644.1	Gene_Symbol=PHOS32 Putative uncharacterized protein	3702	5
9	0	25.13	66.54	53.46	50.77	IPI:IPI00991588.1	Gene_Symbol=GRF8 General regulatory factor 8	3702	26
9	9.7	25.16	76.21	56.05	53.23	IPI:IPI00525835.1	Gene_Symbol=GRF8 Isoform 1 of 14-3-3-like protein GF14 kappa	3702	26
9	0	25.13	70.33	56.5	53.66	IPI:IPI00548253.1	Gene_Symbol=GRF8 Isoform 2 of 14-3-3-like protein GF14 kappa	3702	26
10	9.7	9.7	51.57	38.36	38.36	IPI:IPI00542179.1	Gene_Symbol=FBR12 Eukaryotic translation initiation factor 5A-2	3702	6
11	9.3	33.09	79.85	64.93	62.31	IPI:IPI00530001.1	Gene_Symbol=GRF5 14-3-3-like protein GF14 upsilon	3702	39
12	9.3	16.07	41.64	23.08	23.08	IPI:IPI00540686.1	Gene_Symbol=ACT2 Actin-2	3702	9
12	0	16.07	41.64	23.08	23.08	IPI:IPI00524040.1	Gene_Symbol=ACT8 Actin-8	3702	9
13	8.37	8.37	22.46	22.46	19.57	IPI:IPI00656728.1	Gene_Symbol=UREG UREG (UREASE ACCESSORY PROTEIN G); ATP binding / metal ion binding / nickel ion binding / nucleotide binding	3702	5
13	0	8.37	22.55	22.55	19.64	IPI:IPI00518907.1	Gene_Symbol=UREG UREG (UREASE ACCESSORY PROTEIN G); ATP binding / metal ion binding / nickel ion binding / nucleotide binding	3702	5
14	0	5.41	29.14	10.6	10.6	IPI:IPI00520529.1	Gene_Symbol=CRU3 CRU3 (CRUCIFERIN 3); nutrient reservoir	3702	3
14	7.41	7.41	32.82	11.07	11.07	IPI:IPI00521539.1	Gene_Symbol=CRU3 Isoform 1 of 12S seed storage protein CRU1	3702	4
14	0	7.4	38.64	14.65	14.65	IPI:IPI00846782.1	Gene_Symbol=CRU3 Isoform 3 of 12S seed storage protein CRU1	3702	4
14	0	7.4	36.04	14.72	14.72	IPI:IPI00543385.1	Gene_Symbol=CRU3 Isoform 4 of 12S seed storage protein CRU1	3702	4
15	6.68	8.68	26.15	22.31	19.62	IPI:IPI00545659.1	Gene_Symbol=PHOS34 universal stress protein (USP) family protein	3702	4
16	6.64	6.64	20.08	9.11	7.453	IPI:IPI00543370.1	Gene_Symbol=- Putative uncharacterized protein F4D11.80	3702	3
16	0	6.64	20.55	10.16	8.314	IPI:IPI00530410.1	Gene_Symbol=La1 AtLa1 (Arabidopsis thaliana La protein 1); RNA binding	3702	3
16	0	6.64	16.83	10.89	8.911	IPI:IPI00657248.1	Gene_Symbol=La1 AtLa1 (Arabidopsis thaliana La protein 1); RNA binding	3702	3
17	0	6.25	25.98	4.571	4.571	IPI:IPI00541079.1	Gene_Symbol=EMB2753 EMB2753 (EMBRYO DEFECTIVE 2753); binding	3702	3
17	6.25	6.25	25.58	4.501	4.501	IPI:IPI00992844.1	Gene_Symbol=EMB2753 Tetratricopeptide repeat (TPR)-containing protein	3702	3
18	0	3.72	9.639	2.582	1.807	IPI:IPI00921718.1	Gene_Symbol=- Disease resistance protein RPP1-like protein R2	3702	2
18	4.32	4.32	13.2	4.542	1.766	IPI:IPI00521825.1	Gene_Symbol=- Disease resistance protein RPP1-WsA	3702	2
18	0	3.36	13.31	1.726	1.726	IPI:IPI00527479.1	Gene_Symbol=- Disease resistance protein RPP1-WsC (Fragment)	3702	2
18	0	3.72	14.3	2.6	1.82	IPI:IPI00969747.1	Gene_Symbol=- Recognition of Peronospora parasitica 1	3702	2
18	0	3.91	11.22	2.979	2.085	IPI:IPI00517708.1	Gene_Symbol=AT3G44400 disease resistance protein (TIR-NBS-LRR class), putative	3702	2
18	0	3.72	9.677	2.419	1.694	IPI:IPI00538062.1	Gene_Symbol=AT3G44630 disease resistance protein RPP1-WsB-like (TIR-NBS-LRR class), putative	3702	2
18	0	3.72	9.885	2.471	1.73	IPI:IPI00520208.1	Gene_Symbol=AT3G44630 disease resistance protein RPP1-WsB-like (TIR-NBS-LRR class), putative	3702	2
18	0	3.36	10.82	1.721	1.721	IPI:IPI00546557.1	Gene_Symbol=RPP1 Disease resistance protein-like	3702	2
19	4.3	4.3	76.61	26.9	26.9	IPI:IPI00527286.1	Gene_Symbol=AT2G30560 glycine-rich protein	3702	2
21	0	2	11.35	4.865	4.865	IPI:IPI00930956.1	Gene_Symbol=- AT4G27150 protein	3702	1
21	4	4	20.59	13.53	13.53	IPI:IPI00533885.1	Gene_Symbol=SESA2 2S seed storage protein 2	3702	2
21	0	4	25.61	14.02	14.02	IPI:IPI00516983.1	Gene_Symbol=SESA3 2S seed storage protein 3	3702	2
23	3.32	12.25	32.75	12.43	10.68	IPI:IPI00543928.1	Gene_Symbol=AT4G34860 beta-fructofuranosidase, putative / invertase, putative / saccharase, putative / beta-fructosidase, putative	3702	7
24	3.01	3.01	5.998	2.617	1.2	IPI:IPI00518959.1	Gene_Symbol=NIA1 Nitrate reductase [NADH] 1	3702	1
25	2.96	2.96	4.779	2.164	1.082	IPI:IPI00532787.2	Gene_Symbol=AT1G53390 ABC transporter G family member 24	3702	2
26	2.62	2.62	15.93	15.93	7.522	IPI:IPI00532751.1	Gene_Symbol=RBE Probable transcriptional regulator RABBIT EARS	3702	1
28	2.52	2.52	16.54	9.449	4.331	IPI:IPI00535079.1	Gene_Symbol=AT5G12310 zinc finger (C3HC4-type RING finger) family protein	3702	1
29	2.5	2.5	8.203	3.613	1.66	IPI:IPI00531495.1	Gene_Symbol=- F5J5.16	3702	1
30	2.4	2.4	19.94	7.855	5.136	IPI:IPI00522620.1	Gene_Symbol=AT5G64100 Peroxidase 69	3702	1
31	2.31	2.31	10.46	7.143	4.082	IPI:IPI00516267.1	Gene_Symbol=AT1G73870 Zinc finger protein CONSTANS-LIKE 7	3702	1
33	2.3	2.3	30.04	15.02	0	IPI:IPI00891536.1	Gene_Symbol=FIB1 FIB1 (FIBRILLARIN 1); snoRNA binding	3702	0
33	0	2.3	26.62	13.31	0	IPI:IPI00525904.2	Gene_Symbol=FIB1 rRNA 2'-O-methyltransferase fibrillarin 1	3702	0
34	2.2	2.2	33.17	12.98	7.212	IPI:IPI00535673.1	Gene_Symbol=AT5G46300 unknown protein	3702	1
38	2.12	2.12	4.823	4.823	4.823	IPI:IPI00538587.1	Gene_Symbol=AT1G31090 Putative F-box protein At1g31090	3702	1
40	2.02	2.02	14.38	2.614	2.614	IPI:IPI00533887.1	Gene_Symbol=AT4G18950 ankyrin protein kinase, putative	3702	1
42	2	14.1	39.52	19.1	19.1	IPI:IPI00524611.1	Gene_Symbol=ACT7 Actin-7	3702	7
45	2	2	8.824	2.941	2.941	IPI:IPI00992142.1	Gene_Symbol=BGLU34 Beta glucosidase 34	3702	1
45	0	2	8.806	2.935	2.935	IPI:IPI00522382.1	Gene_Symbol=BGLU34 Myrosinase 4	3702	1
45	0	2	8.806	2.935	2.935	IPI:IPI00520777.1	Gene_Symbol=BGLU35 Myrosinase 5	3702	1
48	2	2	12.05	4.418	4.418	IPI:IPI00545914.1	Gene_Symbol=AT2G28790 osmotin-like protein, putative	3702	1
51	1.91	1.91	15.81	2.432	1.368	IPI:IPI00519309.1	Gene_Symbol=RAD50 DNA repair protein RAD50	3702	1
52	1.86	1.86	12.94	2.259	0	IPI:IPI00539485.1	Gene_Symbol=scpl37 Serine carboxypeptidase-like 37	3702	0
58	1.7	1.7	11.71	5.38	5.38	IPI:IPI00534477.1	Gene_Symbol=AT3G05170 phosphoglycerate/bisphosphoglycerate mutase family protein	3702	1
61	1.52	1.52	20.52	2.069	0	IPI:IPI00529766.1	Gene_Symbol=AT1G76380 DNA-binding bromodomain-containing protein	3702	0
61	0	1.52	18.48	2.073	0	IPI:IPI00538932.1	Gene_Symbol=AT1G76380 DNA-binding bromodomain-containing protein	3702	0
61	0	1.52	18.48	2.073	0	IPI:IPI00526458.1	Gene_Symbol=AT1G76380 DNA-binding bromodomain-containing protein	3702	0
62	1.52	1.52	8.017	2.391	2.391	IPI:IPI00532642.1	Gene_Symbol=RLP43 AtRLP43 (Receptor Like Protein 43); kinase/ protein binding	3702	1
63	0	1.52	7.365	1.983	1.983	IPI:IPI00535593.1	Gene_Symbol=- GTP-binding protein-like	3702	1
63	1.52	1.52	11.24	1.639	1.639	IPI:IPI00521579.1	Gene_Symbol=AT5G66470 GTP binding / RNA binding	3702	1
64	1.52	1.52	4.566	1.674	1.674	IPI:IPI00540587.1	Gene_Symbol=AT5G44230 Pentatricopeptide repeat-containing protein At5g44230	3702	1
65	1.52	1.52	4.295	2.55	2.55	IPI:IPI00518141.1	Gene_Symbol=- Putative uncharacterized protein T9L24.37	3702	1
65	0	1.52	4.082	2.423	2.423	IPI:IPI00517428.1	Gene_Symbol=AT1G73430 sec34-like family protein	3702	1
67	1.45	1.45	15.97	2.083	2.083	IPI:IPI00944312.1	Gene_Symbol=- Putative uncharacterized protein At2g27980	3702	1
67	0	1.45	15.02	1.959	1.959	IPI:IPI00530881.3	Gene_Symbol=AT2G27980 protein binding / zinc ion binding	3702	1
68	0	1.42	25.46	2.625	2.625	IPI:IPI00516335.1	Gene_Symbol=- Putative uncharacterized protein K3M16_10	3702	1
68	1.42	1.42	24.01	2.475	2.475	IPI:IPI00516944.1	Gene_Symbol=AT5G17440 LUC7 N_terminus domain-containing protein	3702	1
69	1.42	1.42	8.983	3.699	0	IPI:IPI00548537.1	Gene_Symbol=- Putative uncharacterized protein T9L3_130	3702	0
70	1.4	20.59	74.52	40.93	33.98	IPI:IPI00517524.1	Gene_Symbol=GRF2 14-3-3-like protein GF14 omega	3702	28
73	1.4	1.4	2.751	1.456	1.456	IPI:IPI00992520.1	Gene_Symbol=HCF107 High chlorophyll fluorescent 107	3702	1
73	0	1.4	2.285	1.21	1.21	IPI:IPI00517465.1	Gene_Symbol=HCF107 Similarity to O-linked GlcNAc transferase	3702	1
74	1.4	1.4	11.11	11.11	11.11	IPI:IPI00527636.1	Gene_Symbol=AT5G37960 oxidoreductase-related	3702	1
75	1.4	1.4	11.4	11.4	11.4	IPI:IPI00517841.1	Gene_Symbol=AT1G53400 unknown protein	3702	1
77	1.35	1.35	4.954	0.4224	0.4224	IPI:IPI00975271.2	Gene_Symbol=AT1G58230 WD-40 repeat family protein / beige-related	3702	1
79	1.3	1.3	24.71	1.164	0	IPI:IPI00895615.1	Gene_Symbol=AT2G39435 Putative uncharacterized protein At2g39440	3702	0
80	1.3	1.3	16.65	3.114	3.114	IPI:IPI00521243.1	Gene_Symbol=PRP40C FF domain-containing protein / WW domain-containing protein	3702	1
81	1.3	1.3	8.017	1.688	1.688	IPI:IPI00544017.2	Gene_Symbol=AT4G10730 ATP binding / kinase/ protein kinase/ protein serine/threonine kinase/ protein tyrosine kinase	3702	1
84	1.3	1.3	5.405	2.51	2.51	IPI:IPI00518848.1	Gene_Symbol=APL2 Glucose-1-phosphate adenylyltransferase large subunit 2, chloroplastic	3702	1
85	1.27	1.27	11.59	0.8442	0	IPI:IPI01019314.1	Gene_Symbol=AT1G77600 Putative uncharacterized protein T5M16.19	3702	0
91	1.18	1.18	23.13	4.907	0	IPI:IPI00521420.1	Gene_Symbol=- F5K24.11 protein	3702	0
92	1.16	3.16	10.95	1.564	1.152	IPI:IPI00529099.1	Gene_Symbol=AT2G14080 disease resistance protein (TIR-NBS-LRR class), putative	3702	1
93	1.16	1.16	3.52	3.52	0	IPI:IPI01019507.1	Gene_Symbol=- Putative uncharacterized protein At2g43470	3702	0
95	1.15	1.15	13.88	5.263	0	IPI:IPI00544649.1	Gene_Symbol=AT2G44000 unknown protein	3702	0
97	1.12	1.12	7.757	2.53	0	IPI:IPI00518244.1	Gene_Symbol=ARI2 Probable E3 ubiquitin-protein ligase ARI2	3702	0
104	1.05	1.05	5.498	0.2777	0	IPI:IPI00520149.1	Gene_Symbol=SPI WD-40 repeat family protein / beige-related	3702	0
108	1.02	1.02	14.06	2.41	0	IPI:IPI00523414.2	Gene_Symbol=AT4G36120 Filament-like plant protein 5	3702	0
109	1.01	1.01	14.1	1.783	0	IPI:IPI00534729.2	Gene_Symbol=AT5G48520 unknown protein	3702	0
110	1	14.96	39.26	21.22	17.77	IPI:IPI00538017.1	Gene_Symbol=ACT11 Actin-11	3702	7
112	0.99	0.99	7.532	1.815	0	IPI:IPI00526512.1	Gene_Symbol=AT3G63460 WD-40 repeat family protein	3702	0
113	0.96	24.04	71.16	42.7	38.58	IPI:IPI00533295.2	Gene_Symbol=GRF1 14-3-3-like protein GF14 chi	3702	33
114	0.96	0.96	11.13	1.203	0	IPI:IPI00521692.1	Gene_Symbol=CRK41 Cysteine-rich receptor-like protein kinase 41	3702	0
116	0.92	0.92	10.34	1.208	0	IPI:IPI00523260.2	Gene_Symbol=GCP4 Gamma-tubulin complex component 4 homolog	3702	0
118	0.92	0.92	7.333	2	0	IPI:IPI00529143.1	Gene_Symbol=TUA3;TUA5 Tubulin alpha-3/alpha-5 chain	3702	0
119	0.91	0.91	25.47	8.491	0	IPI:IPI00532411.1	Gene_Symbol=- Putative uncharacterized protein T6C23.15	3702	0
124	0	0.86	8.404	0.8526	0	IPI:IPI00521433.1	Gene_Symbol=AT1G61360 Isoform 1 of G-type lectin S-receptor-like serine/threonine-protein kinase At1g61360	3702	0
124	0.86	0.86	9.324	0.9459	0	IPI:IPI00938657.1	Gene_Symbol=AT1G61360 Isoform 2 of G-type lectin S-receptor-like serine/threonine-protein kinase At1g61360	3702	0
126	0.85	0.85	7.229	2.41	0	IPI:IPI01019477.1	Gene_Symbol=UBP8 UBP8 (UBIQUITIN-SPECIFIC PROTEASE 8); ubiquitin thiolesterase/ ubiquitin-specific protease	3702	0
127	0.82	0.82	13.01	2.397	0	IPI:IPI00536395.1	Gene_Symbol=GSTL2 GSTL2	3702	0
128	0.8	0.8	19.9	5.038	0	IPI:IPI00527416.1	Gene_Symbol=AT2G46550 unknown protein	3702	0
129	0.79	0.79	22.31	7.874	0	IPI:IPI00534812.2	Gene_Symbol=AT5G39570 Uncharacterized protein At5g39570	3702	0
130	0.77	0.77	6.218	1.523	0	IPI:IPI00529649.1	Gene_Symbol=FRS5 Protein FAR1-RELATED SEQUENCE 5	3702	0
132	0	0.77	3.502	3.502	0	IPI:IPI00759395.1	Gene_Symbol=MCT2 MCT2 (mei2 C-Terminal RRM only like 2); nucleic acid binding	3702	0
132	0	0.77	3.191	3.191	0	IPI:IPI00547572.1	Gene_Symbol=MCT2 MCT2 (mei2 C-Terminal RRM only like 2); nucleic acid binding	3702	0
132	0.77	0.77	3.061	3.061	0	IPI:IPI00991986.1	Gene_Symbol=MCT2 MEI2 C-terminal RRM only like 2	3702	0
137	0.74	0.74	2.545	0.7423	0	IPI:IPI00544281.3	Gene_Symbol=AT1G78280 F-box protein At1g78280	3702	0
139	0.73	0.73	21.23	4	0	IPI:IPI00523153.1	Gene_Symbol=AT1G04230 unknown protein	3702	0
141	0.72	0.72	9.942	2.924	0	IPI:IPI00542494.1	Gene_Symbol=AT4G03620 myosin heavy chain-related	3702	0
143	0.72	0.72	6.488	3.132	0	IPI:IPI00546770.1	Gene_Symbol=AT3G50690 Acidic leucine-rich nuclear phosphoprotein 32-related protein	3702	0
144	0.71	0.71	9.103	1.517	0	IPI:IPI00534750.2	Gene_Symbol=FRS8 Protein FAR1-RELATED SEQUENCE 8	3702	0
146	0.7	0.7	10.7	0.6689	0	IPI:IPI00538581.1	Gene_Symbol=AT5G04020 calmodulin binding	3702	0
147	0.7	0.7	11.38	1.388	0	IPI:IPI00536785.1	Gene_Symbol=CESA1 Cellulose synthase A catalytic subunit 1 [UDP-forming]	3702	0
148	0.7	0.7	5.517	1.379	0	IPI:IPI00656932.1	Gene_Symbol=AT5G35170 adenylate kinase family protein	3702	0
148	0	0.7	5.442	1.361	0	IPI:IPI00547477.1	Gene_Symbol=AT5G35170 adenylate kinase family protein	3702	0
154	0.68	0.68	7.813	2.812	0	IPI:IPI00539115.1	Gene_Symbol=ACO2 1-aminocyclopropane-1-carboxylate oxidase 2	3702	0
157	0.66	0.66	10.16	1.129	0	IPI:IPI00527871.1	Gene_Symbol=AT4G13780 Probable methionyl-tRNA synthetase	3702	0
165	0.61	0.61	20.59	5.042	0	IPI:IPI01020450.1	Gene_Symbol=AT1G49015 F27J15.19	3702	0
168	0.6	0.6	6.865	2.288	0	IPI:IPI00846323.1	Gene_Symbol=AT5G48370 thioesterase family protein	3702	0
168	0	0.6	6.849	2.283	0	IPI:IPI00518700.1	Gene_Symbol=AT5G48370 thioesterase family protein	3702	0
171	0.59	0.59	3.279	3.279	0	IPI:IPI00517368.1	Gene_Symbol=SSP5 NLI interacting factor (NIF) family protein	3702	0
176	0.57	0.57	8.271	3.008	0	IPI:IPI00539277.1	Gene_Symbol=AGL97 Agamous-like MADS-box protein AGL97	3702	0
181	0.54	0.54	11.68	1.374	0	IPI:IPI00531922.1	Gene_Symbol=ATM3 ABC transporter B family member 25, mitochondrial	3702	0
182	0.54	0.54	6.692	0	0	IPI:IPI01019509.2	Gene_Symbol=AT2G24690 B3 domain-containing protein REM-like 1	3702	0
183	0.52	0.52	17.13	2.388	0	IPI:IPI00517242.1	Gene_Symbol=GDAP1 Golgin candidate 3	3702	0
184	0.52	0.52	14.01	2.749	0	IPI:IPI00546046.1	Gene_Symbol=AT5G35690 Similarity to zinc metalloproteinase	3702	0
185	0.52	0.52	8.71	1.357	0	IPI:IPI00651114.1	Gene_Symbol=SIZ1 Isoform 1 of E3 SUMO-protein ligase SIZ1	3702	0
185	0	0.52	8.82	1.375	0	IPI:IPI00548950.1	Gene_Symbol=SIZ1 Isoform 3 of E3 SUMO-protein ligase SIZ1	3702	0
185	0	0.52	8.701	1.356	0	IPI:IPI00541361.1	Gene_Symbol=SIZ1 Isoform 4 of E3 SUMO-protein ligase SIZ1	3702	0
188	0.52	0.52	9.369	2.294	0	IPI:IPI00532580.1	Gene_Symbol=CKX3 Cytokinin dehydrogenase 3	3702	0
190	0.52	0.52	19.21	6.78	0	IPI:IPI00534954.1	Gene_Symbol=- Putative uncharacterized protein	3702	0
190	0	0.52	16.59	5.854	0	IPI:IPI00519333.1	Gene_Symbol=AT5G42330 unknown protein	3702	0
193	0.51	0.51	9.773	1.416	0	IPI:IPI00992462.1	Gene_Symbol=NTMC2T6.2 Calcium-dependent lipid-binding (CaLB domain) family protein	3702	0
193	0	0.51	9.362	1.357	0	IPI:IPI00891324.1	Gene_Symbol=NTMC2T6.2 unknown protein	3702	0
193	0	0.51	9.971	1.445	0	IPI:IPI00524246.2	Gene_Symbol=NTMC2T6.2 unknown protein	3702	0
195	0.51	0.51	14.05	1.86	0	IPI:IPI00890991.1	Gene_Symbol=UPF3 Smg-4/UPF3 family protein	3702	0
195	0	0.51	14.11	1.867	0	IPI:IPI00523434.1	Gene_Symbol=UPF3 Smg-4/UPF3 family protein	3702	0
197	0.51	0.51	9.322	9.322	0	IPI:IPI00535862.1	Gene_Symbol=CXXS1 Thioredoxin-like protein CXXS1	3702	0
198	0.5	0.5	8.217	1.24	0	IPI:IPI00516959.1	Gene_Symbol=ERS2 Ethylene response sensor 2	3702	0
201	0.49	0.49	10.32	0.7752	0	IPI:IPI00523511.1	Gene_Symbol=AT5G49430 transducin family protein / WD-40 repeat family protein	3702	0
203	0.49	0.49	4.059	0.984	0	IPI:IPI00536034.1	Gene_Symbol=AT5G39020 Probable receptor-like protein kinase At5g39020	3702	0
204	0.49	0.49	2.865	2.865	0	IPI:IPI00892100.1	Gene_Symbol=AT5G54130 calcium-binding EF hand family protein	3702	0
204	0	0.49	2.849	2.849	0	IPI:IPI00891860.1	Gene_Symbol=AT5G54130 calcium-binding EF hand family protein	3702	0
204	0	0.49	2.294	2.294	0	IPI:IPI00546782.1	Gene_Symbol=AT5G54130 calcium-binding EF hand family protein	3702	0
208	0.46	0.46	5.979	1.943	0	IPI:IPI00866778.1	Gene_Symbol=NAD5B;NAD5A;NAD5C;nad5 NADH dehydrogenase subunit 5C	3702	0
209	0.46	0.46	11.88	3.478	0	IPI:IPI00545454.1	Gene_Symbol=AT3G03330 T21P5.25 protein	3702	0
212	0.45	0.45	16.67	5.208	0	IPI:IPI00517409.1	Gene_Symbol=ARFB1B ATARFB1B; GTP binding	3702	0
213	0.44	0.44	18.48	1.63	0	IPI:IPI00991960.1	Gene_Symbol=ARK3 Armadillo repeat kinesin 3	3702	0
214	0.44	0.44	8.636	0	0	IPI:IPI00526893.2	Gene_Symbol=emb2458 emb2458 (embryo defective 2458); ATP binding / ATPase/ metalloendopeptidase/ nucleoside-triphosphatase/ nucleotide binding	3702	0
218	0	0.43	2.742	0.4435	0	IPI:IPI00531209.3	Gene_Symbol=AT2G46560 Putative uncharacterized protein At2g46560	3702	0
218	0.43	0.43	2.706	0.4377	0	IPI:IPI01020483.1	Gene_Symbol=AT2G46560 transducin family protein / WD-40 repeat family protein	3702	0
219	0	0.43	7.191	1.839	0	IPI:IPI00533873.1	Gene_Symbol=AT3G18670 ankyrin repeat family protein	3702	0
219	0.43	0.43	6.585	1.685	0	IPI:IPI01020148.1	Gene_Symbol=AT3G18670 Emb|CAB70981.1	3702	0
221	0.42	0.42	6.569	4.38	0	IPI:IPI00520169.1	Gene_Symbol=AT3G26950 unknown protein	3702	0
222	0.41	0.41	20.26	3.117	0	IPI:IPI00542568.1	Gene_Symbol=AT3G45950 splicing factor-related	3702	0
228	0.39	0.39	18.85	3.341	0	IPI:IPI00525423.1	Gene_Symbol=- Putative N-acetylglucosaminyltransferase	3702	0
229	0.39	0.39	13.93	2.985	0	IPI:IPI00521239.1	Gene_Symbol=AT4G28230 unknown protein	3702	0
231	0.39	0.39	8.689	2.896	0	IPI:IPI00528283.1	Gene_Symbol=EDA30 EDA30	3702	0
232	0.39	0.39	6.26	1.318	0	IPI:IPI00516480.1	Gene_Symbol=PDC2 PDC2 (pyruvate decarboxylase-2); carboxy-lyase/ catalytic/ magnesium ion binding / pyruvate decarboxylase/ thiamin pyrophosphate binding	3702	0
233	0.39	0.39	7.933	0	0	IPI:IPI00533875.1	Gene_Symbol=AT2G37440 endonuclease/exonuclease/phosphatase family protein	3702	0
234	0.39	0.39	10.88	2.387	0	IPI:IPI00532254.1	Gene_Symbol=AT5G60080 protein kinase family protein	3702	0
235	0.39	0.39	8.761	5.136	0	IPI:IPI00523912.1	Gene_Symbol=AT5G25600 unknown protein	3702	0
237	0.38	0.38	9.1	1.431	0	IPI:IPI00516972.1	Gene_Symbol=EMB1030 Probable alanyl-tRNA synthetase, chloroplastic	3702	0
238	0.38	0.38	10.6	3.373	0	IPI:IPI00529360.1	Gene_Symbol=AT2G31290 ubiquitin thiolesterase	3702	0
241	0.36	0.36	7.196	0	0	IPI:IPI01020079.1	Gene_Symbol=- ATM-like protein	3702	0
242	0.36	0.36	5.246	0.8197	0	IPI:IPI00991653.1	Gene_Symbol=AT2G05120 Nucleoporin, Nup133/Nup155-like	3702	0
242	0	0.36	4.981	0.7782	0	IPI:IPI00542080.2	Gene_Symbol=AT2G05120 unknown protein	3702	0
245	0.36	0.36	4.873	1.559	0	IPI:IPI01019772.1	Gene_Symbol=AT1G48400 F-box family protein	3702	0
245	0	0.36	5.133	1.643	0	IPI:IPI00570399.2	Gene_Symbol=AT1G48400 F-box/LRR-repeat protein At1g48400	3702	0
246	0.36	0.36	8.523	3.977	0	IPI:IPI00532908.1	Gene_Symbol=ALDH5F1 Succinate-semialdehyde dehydrogenase, mitochondrial	3702	0
248	0.35	0.35	8.037	1.869	0	IPI:IPI00542892.1	Gene_Symbol=APRR2 Isoform 1 of Two-component response regulator-like APRR2	3702	0
248	0	0.35	8.83	2.053	0	IPI:IPI00524902.1	Gene_Symbol=APRR2 Isoform 2 of Two-component response regulator-like APRR2	3702	0
249	0.35	0.35	2.747	2.747	0	IPI:IPI00852297.1	Gene_Symbol=- Putative uncharacterized protein F10M6.90	3702	0
249	0	0.35	4.184	4.184	0	IPI:IPI00536154.2	Gene_Symbol=AT4G32270 unknown protein	3702	0
251	0	0.34	10.98	1.078	0	IPI:IPI00527213.2	Gene_Symbol=WAVE2 Protein SCAR3	3702	0
251	0.34	0.34	11.44	1.124	0	IPI:IPI00892338.1	Gene_Symbol=WAVE2 WAVE2	3702	0
251	0	0.34	11.51	1.131	0	IPI:IPI00891882.1	Gene_Symbol=WAVE2 WAVE2	3702	0
258	0.32	0.32	15.49	3.367	0	IPI:IPI00530061.1	Gene_Symbol=ZML1 Isoform 1 of GATA transcription factor 24	3702	0
258	0	0.32	15.59	3.39	0	IPI:IPI00528960.1	Gene_Symbol=ZML1 Isoform 2 of GATA transcription factor 24	3702	0
260	0.32	0.32	11.36	1.782	0	IPI:IPI00545413.1	Gene_Symbol=TUB7 Tubulin beta-7 chain	3702	0
260	0	0.32	11.36	1.782	0	IPI:IPI00539093.1	Gene_Symbol=TUB8 Tubulin beta-8 chain	3702	0
263	0.31	0.31	10.85	4.068	0	IPI:IPI00992006.1	Gene_Symbol=AT3G54750 Unknown protein	3702	0
263	0	0.31	10.87	4.075	0	IPI:IPI00544483.1	Gene_Symbol=AT3G54750 unknown protein	3702	0
264	0.31	0.31	5.486	0	0	IPI:IPI00518876.1	Gene_Symbol=AT2G37420 kinesin motor protein-related	3702	0
269	0.3	0.3	28.9	0	0	IPI:IPI00519681.1	Gene_Symbol=AT5G25840 unknown protein	3702	0
270	0.3	0.3	6.405	2.066	0	IPI:IPI00526807.1	Gene_Symbol=AT5G63290 coproporphyrinogen oxidase-related	3702	0
275	0.28	0.28	6.724	0	0	IPI:IPI00547602.2	Gene_Symbol=AT1G69710 zinc finger protein, putative / regulator of chromosome condensation (RCC1) family protein	3702	0
276	0.28	0.28	9.793	0	0	IPI:IPI00938689.1	Gene_Symbol=AT5G63550 unknown protein	3702	0
277	0.28	0.28	8.799	0	0	IPI:IPI00528272.1	Gene_Symbol=AT2G01210 leucine-rich repeat transmembrane protein kinase, putative	3702	0
278	0.28	0.28	8.152	0	0	IPI:IPI00520132.2	Gene_Symbol=AT2G07681 cytochrome c biogenesis protein, putative	3702	0
282	0	0.28	5.376	0	0	IPI:IPI00543293.1	Gene_Symbol=HSC70-1 Heat shock cognate 70 kDa protein 1	3702	0
282	0.28	0.28	6.718	0	0	IPI:IPI00891079.1	Gene_Symbol=HSC70-1 HSC70-1 (HEAT SHOCK COGNATE PROTEIN 70-1); ATP binding	3702	0
283	0.28	0.28	7.353	0	0	IPI:IPI00541734.1	Gene_Symbol=AT5G21900 unknown protein	3702	0
286	0.28	0.28	3.586	0	0	IPI:IPI00541096.1	Gene_Symbol=AT5G12010 unknown protein	3702	0
287	0.28	0.28	6.54	0	0	IPI:IPI00525861.1	Gene_Symbol=PME38 Putative pectinesterase/pectinesterase inhibitor 38	3702	0
292	0.28	0.28	2.619	0	0	IPI:IPI00528640.1	Gene_Symbol=CSK CSK (CHLOROPLAST SENSOR KINASE); ATP binding / kinase	3702	0
293	0	0.27	10.49	0	0	IPI:IPI00992631.1	Gene_Symbol=TTN8 Structural maintenance of chromosomes (SMC) family protein	3702	0
293	0	0.27	10.67	0	0	IPI:IPI00545562.3	Gene_Symbol=TTN8 Structural maintenance of chromosomes 1 protein	3702	0
293	0.27	0.27	10.5	0	0	IPI:IPI01019616.1	Gene_Symbol=TTN8 TTN8 (TITAN8); ATP binding / transporter	3702	0
297	0.27	0.27	12.75	0	0	IPI:IPI00535797.1	Gene_Symbol=RPA70B RPA70B (RPA70-KDA SUBUNIT B); DNA binding / nucleic acid binding	3702	0
298	0.27	0.27	6.044	0	0	IPI:IPI00542168.1	Gene_Symbol=AT5G20660 24 kDa vacuolar protein, putative	3702	0
299	0.27	0.27	5.263	0	0	IPI:IPI00529914.1	Gene_Symbol=AT5G64430 octicosapeptide/Phox/Bem1p (PB1) domain-containing protein	3702	0
300	0.27	0.27	2.086	0	0	IPI:IPI00522521.1	Gene_Symbol=ATCHX5 Cation/H(+) antiporter 5	3702	0
303	0	0.26	13.04	0	0	IPI:IPI00852305.1	Gene_Symbol=RING1B Putative E3 ubiquitin-protein ligase RING1b	3702	0
303	0.26	0.26	12.88	0	0	IPI:IPI00991852.1	Gene_Symbol=RING1B RING 1B	3702	0
304	0.26	0.26	4.928	0	0	IPI:IPI00852372.1	Gene_Symbol=- Putative uncharacterized protein T7P1.14	3702	0
308	0.26	0.26	7.635	0	0	IPI:IPI00538936.1	Gene_Symbol=AT1G32160 unknown protein	3702	0
310	0.26	0.26	18.83	0	0	IPI:IPI00528595.1	Gene_Symbol=- Putative uncharacterized protein At5g08770 (Fragment)	3702	0
311	0.25	0.25	8.505	0	0	IPI:IPI00541513.1	Gene_Symbol=- F1L3.28	3702	0
312	0	0.25	9.509	0	0	IPI:IPI00526085.1	Gene_Symbol=- Putative uncharacterized protein T30N20_70	3702	0
312	0.25	0.25	9.609	0	0	IPI:IPI01019487.1	Gene_Symbol=AT5G10800 RNA recognition motif (RRM)-containing protein	3702	0
318	0.25	0.25	11.23	0	0	IPI:IPI00545398.1	Gene_Symbol=GP ALPHA 1 Guanine nucleotide-binding protein alpha-1 subunit	3702	0
321	0.24	0.24	23.76	0	0	IPI:IPI00525607.1	Gene_Symbol=AT3G02065 Isoform 1 of DEAD-box ATP-dependent RNA helicase 41	3702	0
322	0.24	0.24	6.837	0	0	IPI:IPI00542996.2	Gene_Symbol=AT4G18820 ATP binding / DNA binding / DNA-directed DNA polymerase/ nucleoside-triphosphatase/ nucleotide binding	3702	0
323	0.24	0.24	7.722	0	0	IPI:IPI00517511.1	Gene_Symbol=ATK5 ATK5 (ARABIDOPSIS THALIANA KINESIN 5); microtubule motor	3702	0
324	0.24	0.24	6.364	0	0	IPI:IPI00529816.1	Gene_Symbol=- Putative uncharacterized protein F17N18.10 (Fragment)	3702	0
329	0.24	0.24	2.188	0	0	IPI:IPI00516365.1	Gene_Symbol=AT1G51610 Metal tolerance protein C4	3702	0
332	0.23	0.23	10.91	0	0	IPI:IPI00534041.1	Gene_Symbol=- Putative uncharacterized protein T4K22.11	3702	0
336	0.22	0.22	7.907	0	0	IPI:IPI00528464.2	Gene_Symbol=AT2G01130 ATP binding / ATP-dependent helicase/ RNA binding / double-stranded RNA binding / helicase/ nucleic acid binding	3702	0
339	0.22	0.22	7.52	0	0	IPI:IPI00524402.1	Gene_Symbol=AT3G06660 Putative uncharacterized protein T8E24.3	3702	0
344	0.21	3.86	13.08	2.515	1.76	IPI:IPI00921693.1	Gene_Symbol=- Disease resistance protein RPP1-like protein R3	3702	2
345	0.21	0.21	8.855	0	0	IPI:IPI00546025.2	Gene_Symbol=AT2G16485 DNA binding / nucleic acid binding / protein binding / zinc ion binding	3702	0
346	0.21	0.21	8.53	0	0	IPI:IPI00517035.1	Gene_Symbol=- Putative retroelement pol polyprotein	3702	0
352	0.21	0.21	10.63	0	0	IPI:IPI00545735.1	Gene_Symbol=DWA1 WD repeat-containing protein DWA1	3702	0
354	0.21	0.21	5.722	0	0	IPI:IPI00520197.1	Gene_Symbol=AT3G21120 Putative F-box protein At3g21120	3702	0
357	0.21	0.21	3.472	0	0	IPI:IPI00538846.1	Gene_Symbol=AT4G35660 unknown protein	3702	0
363	0.2	0.2	4.508	0	0	IPI:IPI00543595.1	Gene_Symbol=- Putative proton pump	3702	0
363	0	0.2	4.629	0	0	IPI:IPI00525158.1	Gene_Symbol=VHA-A3 VHA-A3 (VACUOLAR PROTON ATPASE A3); ATPase	3702	0
365	0.2	0.2	1.039	0	0	IPI:IPI00540638.1	Gene_Symbol=APG9 APG9	3702	0
368	0.19	0.19	11.07	0	0	IPI:IPI00938670.1	Gene_Symbol=AT4G20310 metalloendopeptidase	3702	0
368	0	0.19	13.74	0	0	IPI:IPI00526421.2	Gene_Symbol=AT4G20310 metalloendopeptidase	3702	0
369	0.19	0.19	6.481	0	0	IPI:IPI00541213.1	Gene_Symbol=AT3G61300 C2 domain-containing protein	3702	0
370	0.19	0.19	15.92	0	0	IPI:IPI00528045.1	Gene_Symbol=AT4G02800 unknown protein	3702	0
372	0.19	0.19	6.825	0	0	IPI:IPI00542977.2	Gene_Symbol=AT4G15080 Probable S-acyltransferase At4g15080	3702	0
373	0.19	0.19	35.71	0	0	IPI:IPI00548884.1	Gene_Symbol=AT5G54940 eukaryotic translation initiation factor SUI1, putative	3702	0
374	0.19	0.19	3.025	0	0	IPI:IPI00548337.1	Gene_Symbol=AT2G33170 Probable leucine-rich repeat receptor-like protein kinase At2g33170	3702	0
375	0.19	0.19	10.82	0	0	IPI:IPI00537204.1	Gene_Symbol=AT2G42030 zinc finger (C3HC4-type RING finger) family protein	3702	0
376	0.19	0.19	8.207	0	0	IPI:IPI00534237.1	Gene_Symbol=AT5G25260 Flotillin-like protein 2	3702	0
382	0.19	0.19	2.521	0	0	IPI:IPI00524240.1	Gene_Symbol=AT2G22450 riboflavin biosynthesis protein, putative	3702	0
385	0.19	0.19	5.263	0	0	IPI:IPI01019548.1	Gene_Symbol=AT4G36000 Thaumatin-like protein	3702	0
386	0.18	0.18	8.598	0	0	IPI:IPI00535047.1	Gene_Symbol=AT2G17000 mechanosensitive ion channel domain-containing protein / MS ion channel domain-containing protein	3702	0
388	0.18	0.18	9.633	0	0	IPI:IPI00522886.1	Gene_Symbol=AT5G24080 G-type lectin S-receptor-like serine/threonine-protein kinase At5g24080	3702	0
390	0.18	0.18	6.757	0	0	IPI:IPI00533685.1	Gene_Symbol=AT5G09530 hydroxyproline-rich glycoprotein family protein	3702	0
391	0.18	0.18	4.8	0	0	IPI:IPI00518314.1	Gene_Symbol=ATRPAC42 ATRPAC42; DNA binding / DNA-directed RNA polymerase/ protein dimerization	3702	0
392	0.17	0.17	18.1	0	0	IPI:IPI00539233.1	Gene_Symbol=AT3G10040 transcription factor	3702	0
398	0.17	0.17	13.89	0	0	IPI:IPI00523045.1	Gene_Symbol=CKL13 CKL13 (CASEIN KINASE LIKE 13); ATP binding / kinase/ protein kinase/ protein serine/threonine kinase	3702	0
399	0.17	0.17	12.62	0	0	IPI:IPI00521939.2	Gene_Symbol=MYB98 Putative uncharacterized protein (Fragment)	3702	0
403	0.17	0.17	6.53	0	0	IPI:IPI00528458.2	Gene_Symbol=BMY3 Inactive beta-amylase 9	3702	0
407	0.16	0.16	3.004	0	0	IPI:IPI00846652.1	Gene_Symbol=SYD SYD (SPLAYED); ATPase/ chromatin binding	3702	0
407	0	0.16	2.992	0	0	IPI:IPI00532288.3	Gene_Symbol=SYD SYD (SPLAYED); ATPase/ chromatin binding	3702	0
407	0	0.16	2.966	0	0	IPI:IPI00516285.1	Gene_Symbol=SYD SYD (SPLAYED); ATPase/ chromatin binding	3702	0
410	0.16	0.16	5.655	0	0	IPI:IPI00535272.1	Gene_Symbol=AT3G20150 kinesin motor family protein	3702	0
411	0.16	0.16	7.522	0	0	IPI:IPI00539665.1	Gene_Symbol=CNGC15 Putative cyclic nucleotide-gated ion channel 15	3702	0
415	0.16	0.16	6.061	0	0	IPI:IPI00527880.1	Gene_Symbol=AT5G40320 DC1 domain-containing protein	3702	0
416	0.15	0.15	12.12	0	0	IPI:IPI00546411.1	Gene_Symbol=AT1G70430 protein kinase family protein	3702	0
419	0.15	0.15	7.598	0	0	IPI:IPI00540056.1	Gene_Symbol=AT2G43160 Isoform 1 of Clathrin interactor EPSIN 2	3702	0
421	0.15	0.15	4.584	0	0	IPI:IPI00992726.1	Gene_Symbol=PREP1 Presequence protease 1	3702	0
421	0	0.15	4.537	0	0	IPI:IPI00547030.1	Gene_Symbol=PREP1 Presequence protease 1, chloroplastic/mitochondrial	3702	0
422	0.15	0.15	6.658	0	0	IPI:IPI00540289.1	Gene_Symbol=PRHA Pathogenesis-related homeodomain protein	3702	0
423	0.15	0.15	10.77	0	0	IPI:IPI00529814.1	Gene_Symbol=- Transposase, putative	3702	0
424	0.15	0.15	4.441	0	0	IPI:IPI00523115.1	Gene_Symbol=AT5G64420 DNA polymerase V family	3702	0
425	0.15	0.15	7.763	0	0	IPI:IPI00522660.1	Gene_Symbol=ATSEC1A ATSEC1A; FAD binding / catalytic/ electron carrier/ oxidoreductase	3702	0
428	0.15	0.15	3.92	0	0	IPI:IPI00519039.2	Gene_Symbol=- Putative uncharacterized protein F20D21.24	3702	0
431	0.15	0.15	13.74	0	0	IPI:IPI00529921.1	Gene_Symbol=AT1G29660 GDSL esterase/lipase At1g29660	3702	0
432	0.15	0.15	5.119	0	0	IPI:IPI00519605.1	Gene_Symbol=AT2G26440 Probable pectinesterase/pectinesterase inhibitor 12	3702	0
436	0	0.15	3.956	0	0	IPI:IPI00544926.1	Gene_Symbol=AT5G58980 ceramidase family protein	3702	0
436	0.15	0.15	4.113	0	0	IPI:IPI01019921.1	Gene_Symbol=AT5G58980 Neutral ceramidase	3702	0
437	0.15	0.15	8.377	0	0	IPI:IPI00546881.1	Gene_Symbol=AT3G51980 binding	3702	0
438	0.15	0.15	9.718	0	0	IPI:IPI00535299.1	Gene_Symbol=AT5G39580 Peroxidase 62	3702	0
445	0.14	0.14	3.142	0	0	IPI:IPI01019454.1	Gene_Symbol=- F2D10.21	3702	0
445	0	0.14	3.404	0	0	IPI:IPI00524588.3	Gene_Symbol=AT1G20720 ATP binding / ATP-dependent DNA helicase/ ATP-dependent helicase/ DNA binding / hydrolase, acting on acid anhydrides, in phosphorus-containing anhydrides / nucleic acid binding	3702	0
446	0.14	0.14	3.902	0	0	IPI:IPI00532720.3	Gene_Symbol=AT5G21080 unknown protein	3702	0
447	0.14	0.14	8.686	0	0	IPI:IPI01020434.1	Gene_Symbol=AT5G22610 F-box family protein	3702	0
447	0	0.14	8.167	0	0	IPI:IPI00532142.2	Gene_Symbol=AT5G22610 Putative F-box/FBD/LRR-repeat protein At5g22610	3702	0
448	0	0.14	1.376	0	0	IPI:IPI00544750.3	Gene_Symbol=- Nuclear pore protein-like	3702	0
448	0.14	0.14	1.404	0	0	IPI:IPI01019449.1	Gene_Symbol=EMB3012 EMB3012	3702	0
449	0.14	0.14	6.751	0	0	IPI:IPI00529380.1	Gene_Symbol=GSA1 Glutamate-1-semialdehyde 2,1-aminomutase 1, chloroplastic	3702	0
454	0.14	0.14	5.85	0	0	IPI:IPI00535074.1	Gene_Symbol=SPDS3 Spermine synthase	3702	0
455	0.14	0.14	5.967	0	0	IPI:IPI00517790.1	Gene_Symbol=AT5G49200 Zinc finger CCCH domain-containing protein 62	3702	0
456	0.14	0.14	2.682	0	0	IPI:IPI00527124.1	Gene_Symbol=AT4G27900 unknown protein	3702	0
457	0.13	0.13	7.164	0	0	IPI:IPI00532249.2	Gene_Symbol=POK1 POK1 (PHRAGMOPLAST ORIENTING KINESIN 1); ATP binding / microtubule motor	3702	0
460	0.13	0.13	4.791	0	0	IPI:IPI00519107.3	Gene_Symbol=LDL3 LDL3 (LSD1-LIKE3); amine oxidase/ electron carrier/ oxidoreductase	3702	0
464	0.13	0.13	8.312	0	0	IPI:IPI00533404.1	Gene_Symbol=AT3G22270 unknown protein	3702	0
465	0.13	0.13	4.401	0	0	IPI:IPI00532774.1	Gene_Symbol=- Putative uncharacterized protein AT4g27210	3702	0
466	0.13	0.13	8.52	0	0	IPI:IPI00518805.1	Gene_Symbol=FTSH1 ATP-dependent zinc metalloprotease FTSH 1, chloroplastic	3702	0
467	0.13	0.13	10.15	0	0	IPI:IPI00539103.1	Gene_Symbol=AT5G10070 RNase L inhibitor protein-related	3702	0
467	0	0.13	10.23	0	0	IPI:IPI00533823.1	Gene_Symbol=AT5G10070 RNase L inhibitor protein-related	3702	0
469	0.13	0.13	2.406	0	0	IPI:IPI00541061.1	Gene_Symbol=AT5G01720 F-box/LRR-repeat protein 3	3702	0
474	0.12	0.12	16.11	0	0	IPI:IPI00991956.1	Gene_Symbol=ATBCAT-5 Branched-chain amino acid aminotransferase 5	3702	0
474	0	0.12	16.24	0	0	IPI:IPI00938820.1	Gene_Symbol=LINC4 LINC4	3702	0
474	0	0.12	15.74	0	0	IPI:IPI00536631.1	Gene_Symbol=LINC4 Putative nuclear matrix constituent protein 1-like protein	3702	0
475	0.12	0.12	3.041	0	0	IPI:IPI00533117.3	Gene_Symbol=AT1G67120 ATP binding / ATPase/ nucleoside-triphosphatase/ nucleotide binding / transcription factor binding	3702	0
476	0.12	0.12	13.04	0	0	IPI:IPI00656704.1	Gene_Symbol=JMJ14 Isoform 2 of Probable lysine-specific demethylase JMJ14	3702	0
479	0.12	0.12	7.313	0	0	IPI:IPI00522242.1	Gene_Symbol=- Putative uncharacterized protein F19C24.27	3702	0
482	0.12	0.12	4.974	0	0	IPI:IPI00534625.1	Gene_Symbol=FRS7 Protein FAR1-RELATED SEQUENCE 7	3702	0
486	0.12	0.12	5.777	0	0	IPI:IPI00546793.1	Gene_Symbol=AT4G23030 MATE efflux protein-related	3702	0
487	0.12	0.12	8.345	0	0	IPI:IPI00546467.1	Gene_Symbol=VAR2 ATP-dependent zinc metalloprotease FTSH 2, chloroplastic	3702	0
493	0	0.12	4.034	0	0	IPI:IPI00656851.1	Gene_Symbol=- Putative uncharacterized protein T2I1_90	3702	0
493	0.12	0.12	3.744	0	0	IPI:IPI00846562.1	Gene_Symbol=AT5G07380 unknown protein	3702	0
493	0	0.12	3.738	0	0	IPI:IPI00535453.3	Gene_Symbol=AT5G07380 unknown protein	3702	0
494	0	0.12	18.79	0	0	IPI:IPI00546033.1	Gene_Symbol=AT5G23405 Isoform 1 of High mobility group B protein 12	3702	0
494	0.12	0.12	18.92	0	0	IPI:IPI00547115.1	Gene_Symbol=AT5G23405 Isoform 2 of High mobility group B protein 12	3702	0
495	0.12	0.12	3.55	0	0	IPI:IPI00546488.1	Gene_Symbol=AT3G02270 eIF4-gamma/eIF5/eIF2-epsilon domain-containing protein	3702	0
496	0.12	0.12	10.63	0	0	IPI:IPI00542378.1	Gene_Symbol=AT4G26555 immunophilin / FKBP-type peptidyl-prolyl cis-trans isomerase family protein	3702	0
497	0.12	0.12	18.93	0	0	IPI:IPI00541282.1	Gene_Symbol=AT5G03750 unknown protein	3702	0
500	0.12	0.12	1.721	0	0	IPI:IPI00545115.1	Gene_Symbol=AT3G04850 tesmin/TSO1-like CXC domain-containing protein	3702	0
501	0.12	0.12	3.559	0	0	IPI:IPI00543855.3	Gene_Symbol=AT4G18660 Putative uncharacterized protein F28A21.70	3702	0
502	0.11	0.11	20.47	0	0	IPI:IPI00529572.1	Gene_Symbol=- SRM102	3702	0
503	0.11	0.11	5.721	0	0	IPI:IPI00525751.1	Gene_Symbol=AT5G49680 cell expansion protein, putative	3702	0
504	0.11	0.11	8.188	0	0	IPI:IPI00547396.1	Gene_Symbol=TRN1 TRN1	3702	0
505	0.11	0.11	4.689	0	0	IPI:IPI00526079.1	Gene_Symbol=- Reverse transcriptase, putative	3702	0
509	0.11	0.11	12.89	0	0	IPI:IPI00544218.1	Gene_Symbol=AT3G58840 unknown protein	3702	0
510	0.11	0.11	6.789	0	0	IPI:IPI00527602.1	Gene_Symbol=TCP-1 T-complex protein 1 subunit alpha	3702	0
511	0.11	0.11	3.577	0	0	IPI:IPI00520929.1	Gene_Symbol=- Putative helicase	3702	0
512	0.11	0.11	7.466	0	0	IPI:IPI00541735.2	Gene_Symbol=VTC2 GDP-L-galactose phosphorylase 1	3702	0
515	0.11	0.11	3.846	0	0	IPI:IPI01019646.1	Gene_Symbol=AT1G13500 F13B4.2 protein	3702	0
516	0.11	0.11	8.599	0	0	IPI:IPI00992057.1	Gene_Symbol=AT4G21450 PapD-like superfamily protein	3702	0
517	0.11	0.11	6.41	0	0	IPI:IPI00547855.1	Gene_Symbol=CIB5 Isoform 1 of Transcription factor bHLH76	3702	0
517	0	0.11	7.375	0	0	IPI:IPI00529982.1	Gene_Symbol=CIB5 Isoform 2 of Transcription factor bHLH76	3702	0
518	0.11	0.11	3.657	0	0	IPI:IPI00528738.1	Gene_Symbol=AT3G46370 leucine-rich repeat protein kinase, putative	3702	0
519	0.11	0.11	7.008	0	0	IPI:IPI00524714.1	Gene_Symbol=CPSUFE SufE-like protein, chloroplastic	3702	0
520	0.11	0.11	3.135	0	0	IPI:IPI00519372.1	Gene_Symbol=AT4G24290 unknown protein	3702	0
521	0.11	0.11	3.789	0	0	IPI:IPI00519266.1	Gene_Symbol=DELTA-OAT delta-OAT; ornithine-oxo-acid transaminase	3702	0
527	0.1	0.1	5.025	0	0	IPI:IPI00517101.2	Gene_Symbol=DML1 Protein ROS1	3702	0
530	0	0.1	13.63	0	0	IPI:IPI00516992.1	Gene_Symbol=AT5G46610 Isoform 1 of Aluminum-activated malate transporter 14	3702	0
530	0	0.1	14.26	0	0	IPI:IPI00657509.1	Gene_Symbol=AT5G46610 Isoform 2 of Aluminum-activated malate transporter 14	3702	0
530	0.1	0.1	14.92	0	0	IPI:IPI00891238.1	Gene_Symbol=AT5G46610 Isoform 3 of Aluminum-activated malate transporter 14	3702	0
531	0.1	0.1	9.688	0	0	IPI:IPI00544838.1	Gene_Symbol=AT1G03540 Pentatricopeptide repeat-containing protein At1g03540	3702	0
532	0.1	0.1	21.3	0	0	IPI:IPI00534558.1	Gene_Symbol=RABA1c Ras-related protein RABA1c	3702	0
533	0.1	0.1	10.08	0	0	IPI:IPI00531693.1	Gene_Symbol=- Putative disease resistance protein	3702	0
534	0.1	0.1	6.667	0	0	IPI:IPI00528683.1	Gene_Symbol=SDP1 Triacylglycerol lipase SDP1	3702	0
535	0.1	0.1	8.199	0	0	IPI:IPI00527336.1	Gene_Symbol=AT2G18750 calmodulin-binding protein	3702	0
539	0.1	0.1	9.325	0	0	IPI:IPI00543909.2	Gene_Symbol=AT5G09430 hydrolase	3702	0
540	0.1	0.1	7.762	0	0	IPI:IPI00539774.1	Gene_Symbol=- Transposase-like protein	3702	0
541	0.1	0.1	6.257	0	0	IPI:IPI00521759.3	Gene_Symbol=AT1G53350 ATP binding	3702	0
548	0.1	0.1	9.195	0	0	IPI:IPI01019475.1	Gene_Symbol=AT4G17505 Carboxyl-terminal proteinase like protein	3702	0
549	0	0.1	7.903	0	0	IPI:IPI00535466.1	Gene_Symbol=AT4G37520 Peroxidase 50	3702	0
549	0.1	0.1	7.975	0	0	IPI:IPI00991859.1	Gene_Symbol=AT4G37520 Peroxidase superfamily protein	3702	0
550	0	0.1	14.49	0	0	IPI:IPI00759269.1	Gene_Symbol=- RNA-binding protein	3702	0
550	0.1	0.1	14.85	0	0	IPI:IPI00759300.1	Gene_Symbol=MCT1 MCT1 (mei2 C-Terminal RRM only like 1); RNA binding	3702	0
550	0	0.1	12.88	0	0	IPI:IPI00521142.1	Gene_Symbol=MCT1 MCT1 (mei2 C-Terminal RRM only like 1); RNA binding	3702	0
551	0.1	0.1	7.332	0	0	IPI:IPI00542357.1	Gene_Symbol=XPL1 Phosphoethanolamine N-methyltransferase 1	3702	0
554	0.1	0.1	9.474	0	0	IPI:IPI00527382.1	Gene_Symbol=AT4G38700 disease resistance-responsive family protein	3702	0
555	0.1	0.1	6.25	0	0	IPI:IPI00521340.1	Gene_Symbol=AT2G41040 Uncharacterized methyltransferase At2g41040, chloroplastic	3702	0
559	0.1	0.1	1.942	0	0	IPI:IPI00541042.1	Gene_Symbol=GH9B5 Endoglucanase 2	3702	0
560	0.1	0.1	6.536	0	0	IPI:IPI00533853.1	Gene_Symbol=AT1G45015 MD-2-related lipid recognition domain-containing protein / ML domain-containing protein	3702	0
561	0.1	0.1	4.918	0	0	IPI:IPI00532123.1	Gene_Symbol=- Putative uncharacterized protein F7M19_30	3702	0
562	0.1	0.1	2.853	0	0	IPI:IPI00529651.1	Gene_Symbol=AT3G19430 Similarity to late embryogenesis abundant protein	3702	0
563	0.1	0.1	3.734	0	0	IPI:IPI00523442.2	Gene_Symbol=AT4G32175 RNA binding	3702	0
564	0.09	0.09	15.07	0	0	IPI:IPI00538032.1	Gene_Symbol=AGO9 Protein argonaute 9	3702	0
565	0.09	0.09	8.944	0	0	IPI:IPI01020536.1	Gene_Symbol=- Putative uncharacterized protein T6G15.100	3702	0
565	0	0.09	10.07	0	0	IPI:IPI00521588.2	Gene_Symbol=AT4G13550 triacylglycerol lipase	3702	0
568	0.09	0.09	5.453	0	0	IPI:IPI00540311.1	Gene_Symbol=AT2G46520 Exportin-2	3702	0
569	0.09	0.09	3.764	0	0	IPI:IPI00539342.3	Gene_Symbol=MLH3 MLH3 (MUTL PROTEIN HOMOLOG 3); ATP binding / mismatched DNA binding	3702	0
572	0.09	0.09	8.333	0	0	IPI:IPI01019485.1	Gene_Symbol=AT4G05540 T1J24.4 protein	3702	0
573	0.09	0.09	14.34	0	0	IPI:IPI00891267.1	Gene_Symbol=AT5G40700 unknown protein	3702	0
573	0	0.09	12.21	0	0	IPI:IPI00657524.1	Gene_Symbol=AT5G40700 unknown protein	3702	0
573	0	0.09	12.25	0	0	IPI:IPI00526238.2	Gene_Symbol=AT5G40700 unknown protein	3702	0
574	0.09	0.09	8.279	0	0	IPI:IPI00541066.1	Gene_Symbol=AT59 Probable pectate lyase 3	3702	0
579	0.09	0.09	10.7	0	0	IPI:IPI00539079.1	Gene_Symbol=AT5G60500 Dehydrodolichyl diphosphate synthase 7	3702	0
580	0.09	0.09	11.95	0	0	IPI:IPI00532413.1	Gene_Symbol=AT4G34170 Putative F-box/kelch-repeat protein At4g34170	3702	0
583	0.09	0.09	16.36	0	0	IPI:IPI00891506.1	Gene_Symbol=AT2G41600 unknown protein	3702	0
583	0	0.09	17.39	0	0	IPI:IPI00846750.1	Gene_Symbol=AT2G41600 unknown protein	3702	0
584	0.09	0.09	5.202	0	0	IPI:IPI00543551.1	Gene_Symbol=AT2G35450 catalytic/ hydrolase	3702	0
589	0.09	0.09	8	0	0	IPI:IPI00528190.1	Gene_Symbol=AT2G07110 unknown protein	3702	0
590	0.09	0.09	2.477	0	0	IPI:IPI00526753.1	Gene_Symbol=AT1G54300 Putative uncharacterized protein F20D21.12	3702	0
594	0.08	0.08	6.513	0	0	IPI:IPI00516704.1	Gene_Symbol=RPP27 RPP27 protein	3702	0
595	0.08	0.08	1.91	0	0	IPI:IPI00544563.1	Gene_Symbol=GSL05 Callose synthase 12	3702	0
597	0.08	0.08	4.336	0	0	IPI:IPI00541072.1	Gene_Symbol=PEX1 Peroxisome biogenesis protein 1	3702	0
601	0.08	0.08	9.195	0	0	IPI:IPI00522174.1	Gene_Symbol=RBP47B ATRBP47B (RNA-binding protein 47B); RNA binding	3702	0
602	0.08	0.08	7.941	0	0	IPI:IPI00520113.1	Gene_Symbol=AT3G50620 nodulation protein-related	3702	0
603	0.08	0.08	3.828	0	0	IPI:IPI00516768.2	Gene_Symbol=AT5G20170 unknown protein	3702	0
607	0.08	0.08	6.936	0	0	IPI:IPI00546572.1	Gene_Symbol=AT2G30380 unknown protein	3702	0
608	0.08	0.08	2.245	0	0	IPI:IPI00537887.2	Gene_Symbol=VPS41 Vacuolar protein sorting-associated protein 41 homolog	3702	0
609	0.08	0.08	9.052	0	0	IPI:IPI00531945.1	Gene_Symbol=AT1G27670 unknown protein	3702	0
610	0.08	0.08	8.247	0	0	IPI:IPI00522252.1	Gene_Symbol=AT3G02720 DJ-1 family protein / protease-related	3702	0
621	0.08	0.08	19.57	0	0	IPI:IPI00891822.1	Gene_Symbol=AT5G41109 unknown protein	3702	0
622	0.08	0.08	2.697	0	0	IPI:IPI00657220.1	Gene_Symbol=AT2G44210 unknown protein	3702	0
622	0	0.08	2.892	0	0	IPI:IPI00518977.1	Gene_Symbol=AT2G44210 unknown protein	3702	0
623	0.08	0.08	9.032	0	0	IPI:IPI00542532.2	Gene_Symbol=MLP423 MLP-like protein 423	3702	0
624	0.08	0.08	3.68	0	0	IPI:IPI00538113.1	Gene_Symbol=UGT88A1 Isoform 1 of UDP-glycosyltransferase 88A1	3702	0
624	0	0.08	3.769	0	0	IPI:IPI00523349.1	Gene_Symbol=UGT88A1 Isoform 2 of UDP-glycosyltransferase 88A1	3702	0
624	0	0.08	3.812	0	0	IPI:IPI00531283.1	Gene_Symbol=UGT88A1 Isoform 3 of UDP-glycosyltransferase 88A1	3702	0
625	0.08	0.08	3.54	0	0	IPI:IPI00535420.1	Gene_Symbol=IDD2 AtIDD2 (Arabidopsis thaliana Indeterminate(ID)-Domain 2); nucleic acid binding / transcription factor/ zinc ion binding	3702	0
626	0.08	0.08	2.174	0	0	IPI:IPI00529418.2	Gene_Symbol=SWI2 F11M21.32 protein	3702	0
627	0.08	0.08	4.839	0	0	IPI:IPI00518404.1	Gene_Symbol=AT3G22730 Putative F-box/kelch-repeat protein At3g22730	3702	0
629	0.07	0.07	5.254	0	0	IPI:IPI00543646.1	Gene_Symbol=PEPR1 Leucine-rich repeat receptor-like protein kinase PEPR1	3702	0
633	0.07	0.07	10.54	0	0	IPI:IPI01019728.1	Gene_Symbol=QWRF4 Putative uncharacterized protein At2g24070	3702	0
633	0	0.07	9.688	0	0	IPI:IPI00523218.1	Gene_Symbol=QWRF4 unknown protein	3702	0
644	0.07	0.07	3.854	0	0	IPI:IPI00524002.2	Gene_Symbol=AT2G37930 unknown protein	3702	0
660	0.07	0.07	4.938	0	0	IPI:IPI01019879.1	Gene_Symbol=AT1G54070 F15I1.15 protein	3702	0
661	0.07	0.07	1.714	0	0	IPI:IPI00991961.1	Gene_Symbol=AT4G22990 Major Facilitator Superfamily with SPX (SYG1/Pho81/XPR1) domain-containing protein	3702	0
661	0	0.07	1.717	0	0	IPI:IPI00527629.1	Gene_Symbol=AT4G22990 SPX domain-containing membrane protein At4g22990	3702	0
662	0.07	0.07	33.33	0	0	IPI:IPI00892116.1	Gene_Symbol=AT4G03827 unknown protein	3702	0
663	0	0.07	1.039	0	0	IPI:IPI00545804.1	Gene_Symbol=- Putative uncharacterized protein AT4g00440	3702	0
663	0.07	0.07	0.9581	0	0	IPI:IPI00846749.1	Gene_Symbol=AT4G00440 unknown protein	3702	0
663	0	0.07	0.9615	0	0	IPI:IPI00846685.1	Gene_Symbol=AT4G00440 unknown protein	3702	0
663	0	0.07	0.9627	0	0	IPI:IPI00540891.1	Gene_Symbol=AT4G00440 unknown protein	3702	0
664	0.07	0.07	2.664	0	0	IPI:IPI00546369.1	Gene_Symbol=AT5G18220 glycosyl hydrolase family 17 protein	3702	0
665	0.07	0.07	1.754	0	0	IPI:IPI00544587.1	Gene_Symbol=EX1 Protein EXECUTER 1, chloroplastic	3702	0
666	0.07	0.07	2.398	0	0	IPI:IPI00541595.1	Gene_Symbol=AT2G01900 endonuclease/exonuclease/phosphatase family protein	3702	0
667	0.07	0.07	1.087	0	0	IPI:IPI00527028.1	Gene_Symbol=AT5G44290 protein kinase family protein	3702	0
668	0.07	0.07	1.848	0	0	IPI:IPI00525949.1	Gene_Symbol=AT4G14480 protein kinase family protein	3702	0
669	0.07	0.07	2.228	0	0	IPI:IPI00521798.1	Gene_Symbol=- Putative uncharacterized protein AT4g08820	3702	0
670	0.07	0.07	3.091	0	0	IPI:IPI00517649.1	Gene_Symbol=AT5G40140 U-box domain-containing protein 40	3702	0
677	0.06	0.06	2.106	0	0	IPI:IPI00535462.1	Gene_Symbol=AT3G48770 ATP binding / DNA binding	3702	0
684	0.06	0.06	5.276	0	0	IPI:IPI00548547.1	Gene_Symbol=- Putative uncharacterized protein At2g11600	3702	0
684	0	0.06	6.885	0	0	IPI:IPI00524388.1	Gene_Symbol=AT2G11570 unknown protein	3702	0
685	0.06	0.06	7.979	0	0	IPI:IPI00527030.2	Gene_Symbol=CYCD3;1 Cyclin-D3-1	3702	0
686	0.06	0.06	7.547	0	0	IPI:IPI00516534.1	Gene_Symbol=AT1G48610 AT hook motif-containing protein	3702	0
697	0.06	0.06	7.186	0	0	IPI:IPI01019838.1	Gene_Symbol=- Putative uncharacterized protein	3702	0
698	0.06	0.06	2.62	0	0	IPI:IPI01019835.1	Gene_Symbol=AT5G20260 catalytic	3702	0
698	0	0.06	2.575	0	0	IPI:IPI00519024.3	Gene_Symbol=AT5G20260 Probable glycosyltransferase At5g20260	3702	0
699	0.06	0.06	3.695	0	0	IPI:IPI00992422.1	Gene_Symbol=CGL1 Alpha-1	3702	0
699	0	0.06	3.604	0	0	IPI:IPI00545584.1	Gene_Symbol=CGL1 Alpha-1,3-mannosyl-glycoprotein 2-beta-N-acetylglucosaminyltransferase	3702	0
700	0.06	0.06	5.714	0	0	IPI:IPI00547515.1	Gene_Symbol=AT3G63390 unknown protein	3702	0
701	0.06	0.06	4.194	0	0	IPI:IPI00544188.1	Gene_Symbol=CIPK9 Isoform 1 of CBL-interacting serine/threonine-protein kinase 9	3702	0
701	0	0.06	4.232	0	0	IPI:IPI00534947.1	Gene_Symbol=CIPK9 Isoform 2 of CBL-interacting serine/threonine-protein kinase 9	3702	0
702	0.06	0.06	4.237	0	0	IPI:IPI00539205.1	Gene_Symbol=AT5G54820 Putative F-box/LRR-repeat protein At5g54820	3702	0
703	0.06	0.06	3.308	0	0	IPI:IPI00537768.1	Gene_Symbol=- F3H7.10 protein	3702	0
703	0	0.06	3.073	0	0	IPI:IPI00537057.1	Gene_Symbol=IQD16 IQD16 (IQ-domain 16); calmodulin binding	3702	0
704	0.06	0.06	2.037	0	0	IPI:IPI00537480.1	Gene_Symbol=AT5G23400 disease resistance family protein / LRR family protein	3702	0
705	0.06	0.06	5.49	0	0	IPI:IPI00536175.1	Gene_Symbol=AT1G01630 SEC14 cytosolic factor, putative / phosphoglyceride transfer protein, putative	3702	0
706	0.06	0.06	1.639	0	0	IPI:IPI00535306.1	Gene_Symbol=AT1G50920 Nucleolar GTP-binding protein 1	3702	0
707	0.06	0.06	4.274	0	0	IPI:IPI00532822.1	Gene_Symbol=- Putative uncharacterized protein	3702	0
708	0.06	0.06	3.226	0	0	IPI:IPI00532007.3	Gene_Symbol=AT5G23170 Serine/threonine-protein kinase-like protein At5g23170	3702	0
709	0.06	0.06	3.371	0	0	IPI:IPI00529678.1	Gene_Symbol=AT2G33850 unknown protein	3702	0
710	0.06	0.06	26.37	0	0	IPI:IPI00527270.1	Gene_Symbol=AT1G58150 unknown protein	3702	0
711	0.06	0.06	1.806	0	0	IPI:IPI00526760.1	Gene_Symbol=SOL1 SOL1; transcription factor	3702	0
712	0.06	0.06	10.38	0	0	IPI:IPI00524143.1	Gene_Symbol=- Putative uncharacterized protein	3702	0
713	0.06	0.06	4.305	0	0	IPI:IPI00523793.1	Gene_Symbol=AT5G63350 unknown protein	3702	0
714	0.06	0.06	2.216	0	0	IPI:IPI00518636.1	Gene_Symbol=AT3G25460 Putative F-box protein At3g25460	3702	0
715	0.06	0.06	1.22	0	0	IPI:IPI00516526.2	Gene_Symbol=AT5G16680 PHD finger family protein	3702	0
716	0.05	15.84	28.98	13.43	13.43	IPI:IPI00531622.1	Gene_Symbol=CINV2 Neutral invertase like protein	3702	11
718	0.05	0.05	7.165	0	0	IPI:IPI00528887.1	Gene_Symbol=AT5G58510 unknown protein	3702	0
719	0.05	0.05	4.27	0	0	IPI:IPI00523356.1	Gene_Symbol=AT3G46920 protein kinase family protein	3702	0
722	0.05	0.05	4.428	0	0	IPI:IPI00542399.1	Gene_Symbol=AT4G38070 bHLH family protein	3702	0
723	0.05	0.05	3.707	0	0	IPI:IPI00534740.1	Gene_Symbol=CPL3 RNA polymerase II C-terminal domain phosphatase-like 3	3702	0
725	0.05	0.05	2.663	0	0	IPI:IPI00545962.1	Gene_Symbol=UPL4 E3 ubiquitin-protein ligase UPL4	3702	0
726	0.05	0.05	4.667	0	0	IPI:IPI00541280.1	Gene_Symbol=KT1 Potassium channel AKT1	3702	0
728	0.05	0.05	5.91	0	0	IPI:IPI00548129.1	Gene_Symbol=AT4G24900 Putative uncharacterized protein F13M23.40	3702	0
729	0.05	0.05	6.467	0	0	IPI:IPI00545448.1	Gene_Symbol=AT3G05130 unknown protein	3702	0
747	0.05	0.05	10.65	0	0	IPI:IPI00542069.1	Gene_Symbol=- Putative uncharacterized protein	3702	0
748	0.05	0.05	2.839	0	0	IPI:IPI00534444.1	Gene_Symbol=AT5G14080 Pentatricopeptide repeat-containing protein At5g14080	3702	0
749	0.05	0.05	5.185	0	0	IPI:IPI00532633.1	Gene_Symbol=AT5G65600 L-type lectin-domain containing receptor kinase IX.2	3702	0
750	0.05	0.05	1.716	0	0	IPI:IPI00530503.1	Gene_Symbol=AT3G25510 disease resistance protein (TIR-NBS-LRR class), putative	3702	0
751	0.05	0.05	4.233	0	0	IPI:IPI00517602.1	Gene_Symbol=RLP3 AtRLP3 (Receptor Like Protein 3); protein binding / protein kinase	3702	0
780	0.05	0.05	3.347	0	0	IPI:IPI01019859.1	Gene_Symbol=- T1N24.2 protein	3702	0
780	0	0.05	2.089	0	0	IPI:IPI00518257.2	Gene_Symbol=AT5G25920 unknown protein	3702	0
781	0	0.05	3.396	0	0	IPI:IPI00915592.9	Gene_Symbol=- Disease resistance protein Rpp8-like protein (Fragment)	3702	0
781	0	0.05	3.409	0	0	IPI:IPI00837471.1	Gene_Symbol=- Disease resistance protein Rpp8-like protein (Fragment)	3702	0
781	0	0.05	0.9923	0	0	IPI:IPI00523729.1	Gene_Symbol=- Resistance protein Ler3	3702	0
781	0.05	0.05	1.779	0	0	IPI:IPI00969288.1	Gene_Symbol=- Resistance protein RPP8-like protein (Fragment)	3702	0
781	0	0.05	1.779	0	0	IPI:IPI00544648.1	Gene_Symbol=- Resistance protein RPP8-like protein (Fragment)	3702	0
781	0	0.05	1.779	0	0	IPI:IPI00542454.1	Gene_Symbol=- Resistance protein RPP8-like protein (Fragment)	3702	0
781	0	0.05	1.779	0	0	IPI:IPI00525038.1	Gene_Symbol=- Resistance protein RPP8-like protein (Fragment)	3702	0
781	0	0.05	0.9879	0	0	IPI:IPI00529965.1	Gene_Symbol=- Resistance protein Sorb2	3702	0
781	0	0.05	0.9912	0	0	IPI:IPI00539106.1	Gene_Symbol=RPP8 Isoform 1 of Disease resistance protein RPP8	3702	0
782	0	0.05	2.212	0	0	IPI:IPI00539216.2	Gene_Symbol=CCB452 Cytochrome C biogenesis 452	3702	0
782	0.05	0.05	2.262	0	0	IPI:IPI00866760.1	Gene_Symbol=CCB452 Putative cytochrome c biogenesis ccmF-like mitochondrial protein	3702	0
783	0	0.05	3.584	0	0	IPI:IPI00525641.1	Gene_Symbol=AT2G39090 Isoform 1 of Anaphase-promoting complex subunit 7	3702	0
783	0.05	0.05	3.891	0	0	IPI:IPI00657464.1	Gene_Symbol=AT2G39090 Isoform 3 of Anaphase-promoting complex subunit 7	3702	0
784	0.05	0.05	1.362	0	0	IPI:IPI00656730.1	Gene_Symbol=NAI2 NAI2	3702	0
784	0	0.05	1.295	0	0	IPI:IPI00529189.1	Gene_Symbol=NAI2 NAI2	3702	0
785	0.05	0.05	1.488	0	0	IPI:IPI00547947.1	Gene_Symbol=- F15O4.15	3702	0
785	0	0.05	1.202	0	0	IPI:IPI00541721.1	Gene_Symbol=- Mutator-like transposase	3702	0
786	0.05	0.05	4.545	0	0	IPI:IPI00544445.1	Gene_Symbol=CYP94B3 CYP94B3; electron carrier/ heme binding / iron ion binding / monooxygenase/ oxygen binding	3702	0
787	0.05	0.05	1.193	0	0	IPI:IPI00532219.1	Gene_Symbol=- Putative Ty3-gypsy-like retroelement pol polyprotein	3702	0
788	0.05	0.05	1.647	0	0	IPI:IPI00531888.1	Gene_Symbol=AK-HSDH I Bifunctional aspartokinase/homoserine dehydrogenase 1, chloroplastic	3702	0
789	0.05	0.05	1.692	0	0	IPI:IPI00530671.1	Gene_Symbol=AT5G20600 unknown protein	3702	0
790	0.05	0.05	1.108	0	0	IPI:IPI00529668.4	Gene_Symbol=AT3G19740 ATP binding / ATPase/ nucleoside-triphosphatase/ nucleotide binding	3702	0
791	0.05	0.05	0.9045	0	0	IPI:IPI00528274.2	Gene_Symbol=ACO2 Aconitate hydratase 3, mitochondrial	3702	0
792	0.05	0.05	2.469	0	0	IPI:IPI00526217.1	Gene_Symbol=AT5G28160 Putative F-box/kelch-repeat protein At5g28160	3702	0
793	0.05	0.05	5.629	0	0	IPI:IPI00526192.1	Gene_Symbol=AT4G38150 Pentatricopeptide repeat-containing protein At4g38150	3702	0
794	0.05	0.05	3.636	0	0	IPI:IPI00520845.1	Gene_Symbol=HB21 Homeobox-leucine zipper protein ATHB-21	3702	0
795	0.05	0.05	13.45	0	0	IPI:IPI00520611.1	Gene_Symbol=- Fructose 1,6- biphosphatase (Fragment)	3702	0
796	0.05	0.05	1.479	0	0	IPI:IPI00520247.1	Gene_Symbol=AT3G11380 pentatricopeptide (PPR) repeat-containing protein	3702	0
797	0.05	0.05	4.31	0	0	IPI:IPI00519156.2	Gene_Symbol=ULP1B ULP1B (UB-LIKE PROTEASE 1B); cysteine-type peptidase	3702	0
798	0.05	0.05	8.392	0	0	IPI:IPI00518415.1	Gene_Symbol=AT1G03810 DNA-binding protein-related	3702	0
799	0.05	0.05	4.021	0	0	IPI:IPI00517980.2	Gene_Symbol=CAO Signal recognition particle 43 kDa protein, chloroplastic	3702	0

## Sheet: 0I_2
N	Unused	Total	%Cov	%Cov(50)	%Cov(95)	Accession	Name	Species	Peptides(95%)			Biological Processes	Molecular Function	PANTHER ID
1	37.31	37.31	79.03	77.15	71.54	IPI:IPI00518769.1	Gene_Symbol=GF14 PHI 14-3-3-like protein GF14 phi	3702	44
1	0	35.31	65.08	63.39	58.31	IPI:IPI00991864.1	Gene_Symbol=GF14 PHI GF14 protein phi chain	3702	42
2	27.65	27.65	39.56	25.05	25.05	IPI:IPI00528923.1	Gene_Symbol=CINV1 CINV1 (cytosolic invertase 1); beta-fructofuranosidase	3702	19
3	23.08	35.56	83.02	67.17	61.51	IPI:IPI00536399.1	Gene_Symbol=GRF7 14-3-3-like protein GF14 nu	3702	36
4	17.41	17.41	24.2	16.13	14.48	IPI:IPI00548618.1	Gene_Symbol=AT1G07930;AT1G07940;AT5G60390;AT1G07920 Elongation factor 1-alpha	3702	9
4	0	17.41	24.5	19.5	17.5	IPI:IPI00657100.1	Gene_Symbol=AT1G07930;AT1G07940;AT5G60390;AT1G07920 elongation factor 1-alpha / EF-1-alpha	3702	9
4	0	17.12	29.3	20.97	18.82	IPI:IPI00846137.1	Gene_Symbol=AT1G07930;AT1G07940;AT5G60390;AT1G07920 elongation factor 1-alpha / EF-1-alpha	3702	9
5	0	22.41	65.12	46.9	44.19	IPI:IPI00991458.1	Gene_Symbol=GRF6 G-box regulating factor 6	3702	20
5	0	22.41	60.57	49.19	46.34	IPI:IPI00657241.1	Gene_Symbol=GRF6 GRF6 (G-box regulating factor 6); protein binding / protein phosphorylated amino acid binding	3702	20
5	0	22.41	60.08	48.79	45.97	IPI:IPI00517027.1	Gene_Symbol=GRF6 Isoform 1 of 14-3-3-like protein GF14 lambda	3702	20
5	16.27	22.41	61.54	44.32	41.76	IPI:IPI00991683.1	Gene_Symbol=GRF6 Isoform 2 of 14-3-3-like protein GF14 lambda	3702	20
6	13.94	13.94	20.9	15.96	15.96	IPI:IPI00527751.1	Gene_Symbol=VIK F16A14.22	3702	8
7	9.11	9.11	9.924	7.634	5.016	IPI:IPI00518959.1	Gene_Symbol=NIA1 Nitrate reductase [NADH] 1	3702	4
8	8.8	8.8	38	29.2	26.4	IPI:IPI00516644.1	Gene_Symbol=PHOS32 Putative uncharacterized protein	3702	4
9	0	8.25	18.06	6.132	6.132	IPI:IPI00541079.1	Gene_Symbol=EMB2753 EMB2753 (EMBRYO DEFECTIVE 2753); binding	3702	4
9	8.25	8.25	17.78	6.037	6.037	IPI:IPI00992844.1	Gene_Symbol=EMB2753 Tetratricopeptide repeat (TPR)-containing protein	3702	4
10	8	8	61.01	35.85	35.85	IPI:IPI00542179.1	Gene_Symbol=FBR12 Eukaryotic translation initiation factor 5A-2	3702	5
10	0	6	50	32.61	32.61	IPI:IPI00846719.1	Gene_Symbol=FBR12 FBR12 (FUMONISIN B1-RESISTANT12); translation initiation factor	3702	3
11	7.62	7.62	19.67	11.18	7.453	IPI:IPI00543370.1	Gene_Symbol=- Putative uncharacterized protein F4D11.80	3702	3
11	0	7.62	21.29	13.37	8.911	IPI:IPI00657248.1	Gene_Symbol=La1 AtLa1 (Arabidopsis thaliana La protein 1); RNA binding	3702	3
11	0	7.62	19.86	12.47	8.314	IPI:IPI00530410.1	Gene_Symbol=La1 AtLa1 (Arabidopsis thaliana La protein 1); RNA binding	3702	3
12	7.04	7.04	25.36	16.67	13.77	IPI:IPI00656728.1	Gene_Symbol=UREG UREG (UREASE ACCESSORY PROTEIN G); ATP binding / metal ion binding / nickel ion binding / nucleotide binding	3702	3
12	0	7.04	25.45	16.73	13.82	IPI:IPI00518907.1	Gene_Symbol=UREG UREG (UREASE ACCESSORY PROTEIN G); ATP binding / metal ion binding / nickel ion binding / nucleotide binding	3702	3
13	0	19.31	59.66	36.48	33.48	IPI:IPI00931036.1	Gene_Symbol=- AT5G16050 protein	3702	16
13	7	27.32	73.13	55.97	53.36	IPI:IPI00530001.1	Gene_Symbol=GRF5 14-3-3-like protein GF14 upsilon	3702	27
14	6.62	21.51	55	46.54	43.85	IPI:IPI00991588.1	Gene_Symbol=GRF8 General regulatory factor 8	3702	17
14	0	21.51	57.66	48.79	45.97	IPI:IPI00525835.1	Gene_Symbol=GRF8 Isoform 1 of 14-3-3-like protein GF14 kappa	3702	17
14	0	21.51	58.13	49.19	46.34	IPI:IPI00548253.1	Gene_Symbol=GRF8 Isoform 2 of 14-3-3-like protein GF14 kappa	3702	17
15	5.55	5.55	22.37	9.973	9.973	IPI:IPI00547926.1	Gene_Symbol=ACT2 ACT2 (ACTIN 2); structural constituent of cytoskeleton	3702	3
15	0	5.55	22.02	9.814	9.814	IPI:IPI00540686.1	Gene_Symbol=ACT2 Actin-2	3702	3
15	0	5.55	19.1	9.814	9.814	IPI:IPI00524611.1	Gene_Symbol=ACT7 Actin-7	3702	3
15	0	5.55	22.02	9.814	9.814	IPI:IPI00524040.1	Gene_Symbol=ACT8 Actin-8	3702	3
16	4.2	6.22	24.23	17.69	17.69	IPI:IPI00545659.1	Gene_Symbol=PHOS34 universal stress protein (USP) family protein	3702	3
17	0	2	10.63	2.249	2.249	IPI:IPI00785888.1	Gene_Symbol=- DNA/RNA binding protein-like	3702	1
17	0	2	14.16	2.472	2.472	IPI:IPI01019950.1	Gene_Symbol=RBP47A ATRBP47A (Arabidopsis thaliana RNA-binding protein 47a); RNA binding	3702	1
17	0	2	13.46	2.35	2.35	IPI:IPI00529085.1	Gene_Symbol=RBP47A Putative RNA binding protein	3702	1
17	0	2	7.586	2.529	2.529	IPI:IPI00522174.1	Gene_Symbol=RBP47B ATRBP47B (RNA-binding protein 47B); RNA binding	3702	1
17	4	4	12.5	5.556	5.556	IPI:IPI00543304.1	Gene_Symbol=RBP47C ATRBP47C (ARABIDOPSIS THALIANA RNA-BINDING PROTEIN 47C); RNA binding	3702	2
17	0	2	13.23	3.548	3.548	IPI:IPI00519360.1	Gene_Symbol=RBP47C ATRBP47C (ARABIDOPSIS THALIANA RNA-BINDING PROTEIN 47C); RNA binding	3702	1
17	0	2	9.447	2.535	2.535	IPI:IPI00530631.1	Gene_Symbol=RBP47C' ATRBP47C' (RNA-binding protein 47C'); RNA binding	3702	1
18	0	2	4.865	4.865	4.865	IPI:IPI00930956.1	Gene_Symbol=- AT4G27150 protein	3702	1
18	0	4	13.53	13.53	13.53	IPI:IPI00533885.1	Gene_Symbol=SESA2 2S seed storage protein 2	3702	2
18	4	4	26.22	14.02	14.02	IPI:IPI00516983.1	Gene_Symbol=SESA3 2S seed storage protein 3	3702	2
19	0	2	2.889	2	2	IPI:IPI00522495.1	Gene_Symbol=TUA1 Tubulin alpha-1 chain	3702	1
19	4	4	6.444	5.556	5.556	IPI:IPI00529143.1	Gene_Symbol=TUA3;TUA5 Tubulin alpha-3/alpha-5 chain	3702	2
19	0	2	2.889	2	2	IPI:IPI00547933.1	Gene_Symbol=TUA4;TUA2 Tubulin alpha-2/alpha-4 chain	3702	1
19	0	2	2.889	2	2	IPI:IPI00520226.1	Gene_Symbol=TUA6 Tubulin alpha-6 chain	3702	1
19	0	2	3.044	2.108	2.108	IPI:IPI00542693.1	Gene_Symbol=TUA6 Tubulin/FtsZ family protein	3702	1
20	3.45	12.09	24.87	10.68	10.68	IPI:IPI00543928.1	Gene_Symbol=AT4G34860 beta-fructofuranosidase, putative / invertase, putative / saccharase, putative / beta-fructosidase, putative	3702	7
21	3.15	5.7	28.48	28.48	28.48	IPI:IPI00527220.1	Gene_Symbol=ELF5A-3 Eukaryotic translation initiation factor 5A-3	3702	3
25	0	2	4.474	1.79	1.79	IPI:IPI00518034.1	Gene_Symbol=TUB1 Tubulin beta-1 chain	3702	1
25	0	2	8.889	1.778	1.778	IPI:IPI00525001.1	Gene_Symbol=TUB2;TUB3 Tubulin beta-2/beta-3 chain	3702	1
25	0	2	7.207	1.802	1.802	IPI:IPI00542050.1	Gene_Symbol=TUB4 Tubulin beta-4 chain	3702	1
25	2.08	2.08	7.127	1.782	1.782	IPI:IPI00516743.1	Gene_Symbol=TUB5 Tubulin beta-5 chain	3702	1
25	0	2	8.909	1.782	1.782	IPI:IPI00545934.1	Gene_Symbol=TUB6 Tubulin beta-6 chain	3702	1
25	0	2	14.7	1.782	1.782	IPI:IPI00545413.1	Gene_Symbol=TUB7 Tubulin beta-7 chain	3702	1
25	0	2	14.7	1.782	1.782	IPI:IPI00539093.1	Gene_Symbol=TUB8 Tubulin beta-8 chain	3702	1
25	0	2	7.207	1.802	1.802	IPI:IPI00517561.1	Gene_Symbol=TUB9 Tubulin beta-9 chain	3702	1
27	2.03	2.03	10.02	2.073	2.073	IPI:IPI00538932.1	Gene_Symbol=AT1G76380 DNA-binding bromodomain-containing protein	3702	1
27	0	2.03	10	2.069	2.069	IPI:IPI00529766.1	Gene_Symbol=AT1G76380 DNA-binding bromodomain-containing protein	3702	1
27	0	2.03	10.02	2.073	2.073	IPI:IPI00526458.1	Gene_Symbol=AT1G76380 DNA-binding bromodomain-containing protein	3702	1
28	2.02	2.02	8.467	2.174	2.174	IPI:IPI00529418.2	Gene_Symbol=SWI2 F11M21.32 protein	3702	2
29	2.01	2.01	9.552	2.339	2.339	IPI:IPI00529914.1	Gene_Symbol=AT5G64430 octicosapeptide/Phox/Bem1p (PB1) domain-containing protein	3702	1
30	2	2.02	16.87	7.229	7.229	IPI:IPI00544510.1	Gene_Symbol=SESA4 2S seed storage protein 4	3702	1
31	0	2	11.42	1.94	1.94	IPI:IPI01019723.1	Gene_Symbol=AT2G39435 Phosphatidylinositol N-acetyglucosaminlytransferase subunit P-related	3702	2
31	2	2	12.55	1.164	1.164	IPI:IPI00895615.1	Gene_Symbol=AT2G39435 Putative uncharacterized protein At2g39440	3702	2
32	2	2	9.915	1.416	1.416	IPI:IPI00992462.1	Gene_Symbol=NTMC2T6.2 Calcium-dependent lipid-binding (CaLB domain) family protein	3702	1
32	0	2	9.498	1.357	1.357	IPI:IPI00891324.1	Gene_Symbol=NTMC2T6.2 unknown protein	3702	1
32	0	2	10.12	1.445	1.445	IPI:IPI00524246.2	Gene_Symbol=NTMC2T6.2 unknown protein	3702	1
34	2	2	10.37	3.111	3.111	IPI:IPI00532633.1	Gene_Symbol=AT5G65600 L-type lectin-domain containing receptor kinase IX.2	3702	3
37	2	2	14.36	9.043	9.043	IPI:IPI00531177.1	Gene_Symbol=AT2G05430 unknown protein	3702	1
40	2	2	26.45	9.032	9.032	IPI:IPI00542532.2	Gene_Symbol=MLP423 MLP-like protein 423	3702	1
42	2	2	5.973	2.697	2.697	IPI:IPI00517212.1	Gene_Symbol=AT1G47670 Lysine histidine transporter-like 8	3702	1
44	2	2	7.623	7.623	7.623	IPI:IPI00542926.1	Gene_Symbol=- F14N23.8	3702	1
44	0	2	8.947	8.947	8.947	IPI:IPI00519977.1	Gene_Symbol=WLIM1 WLIM1; transcription factor/ zinc ion binding	3702	1
45	1.72	1.72	5.41	1.082	1.082	IPI:IPI00532787.2	Gene_Symbol=AT1G53390 ABC transporter G family member 24	3702	2
48	0	1.7	6.98	2.55	2.55	IPI:IPI00518141.1	Gene_Symbol=- Putative uncharacterized protein T9L24.37	3702	1
48	1.7	1.7	8.036	2.423	2.423	IPI:IPI00517428.1	Gene_Symbol=AT1G73430 sec34-like family protein	3702	1
50	1.56	1.56	52.05	17.54	17.54	IPI:IPI00527286.1	Gene_Symbol=AT2G30560 glycine-rich protein	3702	1
52	1.5	1.5	17.3	1.688	1.688	IPI:IPI00544017.2	Gene_Symbol=AT4G10730 ATP binding / kinase/ protein kinase/ protein serine/threonine kinase/ protein tyrosine kinase	3702	1
53	1.49	1.49	3.901	2.259	0	IPI:IPI00539485.1	Gene_Symbol=scpl37 Serine carboxypeptidase-like 37	3702	0
54	1.49	1.49	5.946	2.703	2.703	IPI:IPI00533685.1	Gene_Symbol=AT5G09530 hydroxyproline-rich glycoprotein family protein	3702	1
56	1.41	1.41	3.262	0.5992	0.5992	IPI:IPI00545962.1	Gene_Symbol=UPL4 E3 ubiquitin-protein ligase UPL4	3702	1
58	1.4	1.4	5.666	1.983	1.983	IPI:IPI00535593.1	Gene_Symbol=- GTP-binding protein-like	3702	1
58	0	1.4	4.684	1.639	1.639	IPI:IPI00521579.1	Gene_Symbol=AT5G66470 GTP binding / RNA binding	3702	1
61	1.22	19.39	67.79	40.07	34.46	IPI:IPI00533295.2	Gene_Symbol=GRF1 14-3-3-like protein GF14 chi	3702	21
62	1.22	1.22	9.249	2.011	0	IPI:IPI00534876.1	Gene_Symbol=UNE17 UNE17 (UNFERTILIZED EMBRYO SAC 17); identical protein binding / serine-type endopeptidase	3702	0
65	1.15	1.15	14.97	7.186	0	IPI:IPI01019838.1	Gene_Symbol=- Putative uncharacterized protein	3702	0
66	1.13	1.13	4.552	1.655	0	IPI:IPI00534750.2	Gene_Symbol=FRS8 Protein FAR1-RELATED SEQUENCE 8	3702	0
68	1.1	1.1	4.115	0.4914	0	IPI:IPI00519107.3	Gene_Symbol=LDL3 LDL3 (LSD1-LIKE3); amine oxidase/ electron carrier/ oxidoreductase	3702	0
69	1.1	1.1	13.72	2.916	0	IPI:IPI00523545.1	Gene_Symbol=NCED2 9-cis-epoxycarotenoid dioxygenase NCED2, chloroplastic	3702	0
70	1.09	1.09	11.21	1.066	0	IPI:IPI00742541.1	Gene_Symbol=- Kinesin-related centromere protein-like	3702	0
70	0	1.09	11.71	1.113	0	IPI:IPI00532249.2	Gene_Symbol=POK1 POK1 (PHRAGMOPLAST ORIENTING KINESIN 1); ATP binding / microtubule motor	3702	0
73	1.03	1.03	7.379	0.8482	0	IPI:IPI01019999.1	Gene_Symbol=- DNA topoisomerase like-protein	3702	0
73	0	1.03	6.776	0.7788	0	IPI:IPI00546404.2	Gene_Symbol=AT4G31210 DNA topoisomerase family protein	3702	0
74	1	1	14.5	2.345	0	IPI:IPI00526884.1	Gene_Symbol=AT5G67630 DNA helicase, putative	3702	0
76	0.97	0.97	11.33	1.456	0	IPI:IPI00992520.1	Gene_Symbol=HCF107 High chlorophyll fluorescent 107	3702	0
76	0	0.97	9.409	1.21	0	IPI:IPI00517465.1	Gene_Symbol=HCF107 Similarity to O-linked GlcNAc transferase	3702	0
77	0.96	0.96	13.95	3.061	0	IPI:IPI00991986.1	Gene_Symbol=MCT2 MEI2 C-terminal RRM only like 2	3702	0
78	0.96	0.96	7.682	1.117	0	IPI:IPI00528272.1	Gene_Symbol=AT2G01210 leucine-rich repeat transmembrane protein kinase, putative	3702	0
82	0.95	0.95	5.925	1.914	0	IPI:IPI00542996.2	Gene_Symbol=AT4G18820 ATP binding / DNA binding / DNA-directed DNA polymerase/ nucleoside-triphosphatase/ nucleotide binding	3702	0
85	0.89	0.89	13.14	2.568	0	IPI:IPI00531475.2	Gene_Symbol=SEC1B Protein transport Sec1b	3702	0
89	0.85	0.85	7.458	1.674	0	IPI:IPI00540587.1	Gene_Symbol=AT5G44230 Pentatricopeptide repeat-containing protein At5g44230	3702	0
90	0.85	0.85	8.682	4.823	0	IPI:IPI00538587.1	Gene_Symbol=AT1G31090 Putative F-box protein At1g31090	3702	0
91	0.85	0.85	6.754	3.002	0	IPI:IPI00531136.1	Gene_Symbol=PAO5 Probable polyamine oxidase 5	3702	0
94	0.79	0.79	7.625	0.6689	0	IPI:IPI00538581.1	Gene_Symbol=AT5G04020 calmodulin binding	3702	0
97	0.77	0.77	4.762	1.656	0	IPI:IPI01019507.1	Gene_Symbol=- Putative uncharacterized protein At2g43470	3702	0
98	0.74	0.74	16.67	4.762	0	IPI:IPI01023328.1	Gene_Symbol=AT5G09720 Putative inactive magnesium transporter MRS2-8	3702	0
99	0.72	0.72	8.115	1.047	0	IPI:IPI00534625.1	Gene_Symbol=FRS7 Protein FAR1-RELATED SEQUENCE 7	3702	0
100	0.72	0.72	7.152	1.129	0	IPI:IPI00527871.1	Gene_Symbol=AT4G13780 Probable methionyl-tRNA synthetase	3702	0
101	0.7	0.7	6.111	6.111	0	IPI:IPI00992676.1	Gene_Symbol=AT2G24020 Uncharacterised BCR, YbaB family COG0718	3702	0
101	0	0.7	6.044	6.044	0	IPI:IPI00520224.1	Gene_Symbol=AT2G24020 unknown protein	3702	0
102	0	0.68	7.407	3.367	0	IPI:IPI00530061.1	Gene_Symbol=ZML1 Isoform 1 of GATA transcription factor 24	3702	0
102	0	0.68	7.458	3.39	0	IPI:IPI00528960.1	Gene_Symbol=ZML1 Isoform 2 of GATA transcription factor 24	3702	0
102	0.68	0.68	10.19	4.63	0	IPI:IPI00891262.1	Gene_Symbol=ZML1 ZML1 (ZIM-LIKE 1); transcription factor	3702	0
104	0.66	0.66	10.07	3.282	0	IPI:IPI00535573.1	Gene_Symbol=AT1G66320 FBD-associated F-box protein At1g66320	3702	0
105	0.66	0.66	7.839	1.907	0	IPI:IPI01020434.1	Gene_Symbol=AT5G22610 F-box family protein	3702	0
105	0	0.66	7.371	1.793	0	IPI:IPI00532142.2	Gene_Symbol=AT5G22610 Putative F-box/FBD/LRR-repeat protein At5g22610	3702	0
108	0.64	0.64	7.216	1.718	0	IPI:IPI00526567.1	Gene_Symbol=INT4 Inositol transporter 4	3702	0
110	0.64	0.64	12.98	5.769	0	IPI:IPI00535673.1	Gene_Symbol=AT5G46300 unknown protein	3702	0
116	0.55	0.55	8.108	1.03	0	IPI:IPI00992020.1	Gene_Symbol=ARC5 P-loop containing nucleoside triphosphate hydrolases superfamily protein	3702	0
117	0.55	0.55	5.311	0.9105	0	IPI:IPI00532774.1	Gene_Symbol=- Putative uncharacterized protein AT4g27210	3702	0
118	0.54	0.54	4.121	1.374	0	IPI:IPI00531922.1	Gene_Symbol=ATM3 ABC transporter B family member 25, mitochondrial	3702	0
119	0.52	0.52	4.456	0.564	0	IPI:IPI00546025.2	Gene_Symbol=AT2G16485 DNA binding / nucleic acid binding / protein binding / zinc ion binding	3702	0
122	0.51	0.51	11.22	0.8503	0	IPI:IPI00527903.2	Gene_Symbol=AT3G44690 unknown protein	3702	0
124	0.51	0.51	5.778	2.889	0	IPI:IPI00533862.1	Gene_Symbol=AT1G34200 F23M19.12 protein	3702	0
128	0.5	0.5	7.595	1.519	0	IPI:IPI00517511.1	Gene_Symbol=ATK5 ATK5 (ARABIDOPSIS THALIANA KINESIN 5); microtubule motor	3702	0
132	0.48	0.48	2.35	2.35	0	IPI:IPI00528108.1	Gene_Symbol=AT1G68820 membrane protein, putative	3702	0
133	0.47	0.47	11.06	1.907	0	IPI:IPI00522289.1	Gene_Symbol=AT3G21000 Similarity to retroelement pol polyprotein	3702	0
135	0.47	0.47	7.341	1.794	0	IPI:IPI00544886.1	Gene_Symbol=PGI1 PGI1 (PHOSPHOGLUCOSE ISOMERASE 1); glucose-6-phosphate isomerase	3702	0
136	0.47	0.47	5.545	2.486	0	IPI:IPI00538503.1	Gene_Symbol=AT5G65470 Similarity to auxin-independent growth promoter	3702	0
137	0.46	0.46	14.75	2.401	0	IPI:IPI00524479.1	Gene_Symbol=AT1G65710 F1E22.8	3702	0
139	0.46	0.46	12.57	6.557	0	IPI:IPI00537274.1	Gene_Symbol=AT2G22170 lipid-associated family protein	3702	0
142	0.44	0.44	18.67	2.4	0	IPI:IPI00538368.1	Gene_Symbol=AT4G39580 F-box/kelch-repeat protein At4g39580	3702	0
143	0.44	0.44	2.529	2.529	0	IPI:IPI01019475.1	Gene_Symbol=AT4G17505 Carboxyl-terminal proteinase like protein	3702	0
143	0	0.44	4.701	4.701	0	IPI:IPI00525054.1	Gene_Symbol=UCH3 UCH3 (UBIQUITIN C-TERMINAL HYDROLASE 3); ubiquitin thiolesterase	3702	0
147	0.43	0.43	3.478	3.478	0	IPI:IPI00545454.1	Gene_Symbol=AT3G03330 T21P5.25 protein	3702	0
148	0.43	0.43	3.734	3.734	0	IPI:IPI00523442.2	Gene_Symbol=AT4G32175 RNA binding	3702	0
149	0.42	0.42	13.64	1.86	0	IPI:IPI00890991.1	Gene_Symbol=UPF3 Smg-4/UPF3 family protein	3702	0
149	0	0.42	13.69	1.867	0	IPI:IPI00523434.1	Gene_Symbol=UPF3 Smg-4/UPF3 family protein	3702	0
150	0.42	0.42	3.782	3.782	0	IPI:IPI01020450.1	Gene_Symbol=AT1G49015 F27J15.19	3702	0
151	0.41	0.41	14.24	4.305	0	IPI:IPI00523793.1	Gene_Symbol=AT5G63350 unknown protein	3702	0
152	0.41	0.41	3.158	1.203	0	IPI:IPI00521692.1	Gene_Symbol=CRK41 Cysteine-rich receptor-like protein kinase 41	3702	0
153	0.4	0.4	3.986	0.2675	0	IPI:IPI01020079.1	Gene_Symbol=- ATM-like protein	3702	0
158	0.37	0.37	14.62	4.408	0	IPI:IPI00539233.1	Gene_Symbol=AT3G10040 transcription factor	3702	0
159	0.37	0.37	33.33	33.33	0	IPI:IPI00892116.1	Gene_Symbol=AT4G03827 unknown protein	3702	0
160	0.36	0.36	9.146	2.896	0	IPI:IPI00528283.1	Gene_Symbol=EDA30 EDA30	3702	0
162	0.36	0.36	5.263	5.263	0	IPI:IPI00544649.1	Gene_Symbol=AT2G44000 unknown protein	3702	0
163	0.35	0.35	3.499	0.2777	0	IPI:IPI00520149.1	Gene_Symbol=SPI WD-40 repeat family protein / beige-related	3702	0
165	0.35	0.35	11.45	4.819	0	IPI:IPI00532654.1	Gene_Symbol=AT1G63840 zinc finger (C3HC4-type RING finger) family protein	3702	0
166	0.34	0.34	19.14	3.11	0	IPI:IPI00846955.1	Gene_Symbol=MUR4 MUR4 (MURUS 4); UDP-arabinose 4-epimerase/ catalytic	3702	0
166	0	0.34	19.09	3.103	0	IPI:IPI00521995.1	Gene_Symbol=MUR4 UDP-arabinose 4-epimerase 1	3702	0
169	0.33	0.33	8.753	0	0	IPI:IPI00516365.1	Gene_Symbol=AT1G51610 Metal tolerance protein C4	3702	0
170	0	0.33	6.269	3.881	0	IPI:IPI00519970.1	Gene_Symbol=CIB1 Transcription factor bHLH63	3702	0
170	0.33	0.33	5.385	3.333	0	IPI:IPI00547855.1	Gene_Symbol=CIB5 Isoform 1 of Transcription factor bHLH76	3702	0
170	0	0.33	6.195	3.835	0	IPI:IPI00529982.1	Gene_Symbol=CIB5 Isoform 2 of Transcription factor bHLH76	3702	0
172	0.32	0.32	7.143	2.857	0	IPI:IPI00546867.1	Gene_Symbol=AT4G38980 unknown protein	3702	0
173	0	0.32	4.034	2.353	0	IPI:IPI00656851.1	Gene_Symbol=- Putative uncharacterized protein T2I1_90	3702	0
173	0.32	0.32	3.744	2.184	0	IPI:IPI00846562.1	Gene_Symbol=AT5G07380 unknown protein	3702	0
173	0	0.32	3.738	2.181	0	IPI:IPI00535453.3	Gene_Symbol=AT5G07380 unknown protein	3702	0
174	0.32	0.32	4.439	2.089	0	IPI:IPI00545398.1	Gene_Symbol=GP ALPHA 1 Guanine nucleotide-binding protein alpha-1 subunit	3702	0
181	0.29	0.29	9.388	0	0	IPI:IPI00545408.1	Gene_Symbol=AT5G12000 Putative receptor-like kinase	3702	0
182	0.28	0.28	3.149	0	0	IPI:IPI00975271.2	Gene_Symbol=AT1G58230 WD-40 repeat family protein / beige-related	3702	0
184	0.28	0.28	3.008	0	0	IPI:IPI00539277.1	Gene_Symbol=AGL97 Agamous-like MADS-box protein AGL97	3702	0
185	0.27	0.27	16.2	0	0	IPI:IPI00528173.1	Gene_Symbol=AT1G59359;AT1G58684;AT1G58983 40S ribosomal protein S2-2	3702	0
185	0	0.27	16.2	0	0	IPI:IPI00521681.1	Gene_Symbol=XW6 40S ribosomal protein S2-1	3702	0
189	0.26	0.26	13.08	0	0	IPI:IPI00537009.1	Gene_Symbol=ICR1 Interactor of constitutive active ROPs 1	3702	0
191	0.26	0.26	3.386	0	0	IPI:IPI00541096.1	Gene_Symbol=AT5G12010 unknown protein	3702	0
192	0.26	0.26	2.815	0	0	IPI:IPI00521947.1	Gene_Symbol=COP1 E3 ubiquitin-protein ligase COP1	3702	0
197	0.25	0.25	6.434	0	0	IPI:IPI00547681.1	Gene_Symbol=AT1G56670 GDSL esterase/lipase LIP-4	3702	0
198	0.25	0.25	3.75	0	0	IPI:IPI00528527.1	Gene_Symbol=AT3G47250 unknown protein	3702	0
200	0.24	0.24	7.187	0	0	IPI:IPI00852372.1	Gene_Symbol=- Putative uncharacterized protein T7P1.14	3702	0
201	0.24	0.24	11.83	0	0	IPI:IPI00522660.1	Gene_Symbol=ATSEC1A ATSEC1A; FAD binding / catalytic/ electron carrier/ oxidoreductase	3702	0
203	0.24	0.24	6.107	0	0	IPI:IPI00546553.1	Gene_Symbol=- Putative uncharacterized protein T26N6.14	3702	0
204	0.24	0.24	3.181	0	0	IPI:IPI00992726.1	Gene_Symbol=PREP1 Presequence protease 1	3702	0
204	0	0.24	3.148	0	0	IPI:IPI00547030.1	Gene_Symbol=PREP1 Presequence protease 1, chloroplastic/mitochondrial	3702	0
205	0.24	0.24	6.115	0	0	IPI:IPI00531982.1	Gene_Symbol=AT1G17340 phosphoinositide phosphatase family protein	3702	0
208	0.24	0.24	3.004	0	0	IPI:IPI00548886.1	Gene_Symbol=AT1G70250 receptor serine/threonine kinase, putative	3702	0
212	0.24	0.24	2.254	0	0	IPI:IPI00535822.1	Gene_Symbol=AT3G15430 regulator of chromosome condensation (RCC1) family protein	3702	0
215	0.23	0.23	8.214	0	0	IPI:IPI00846832.1	Gene_Symbol=CYP705A22 CYP705A22; electron carrier/ heme binding / iron ion binding / monooxygenase/ oxygen binding	3702	0
215	0	0.23	7.767	0	0	IPI:IPI00544955.1	Gene_Symbol=CYP705A22 CYP705A22; electron carrier/ heme binding / iron ion binding / monooxygenase/ oxygen binding	3702	0
217	0.23	0.23	1.484	0	0	IPI:IPI00543728.2	Gene_Symbol=AT3G28780 unknown protein	3702	0
219	0.22	0.22	7.539	0	0	IPI:IPI00524633.1	Gene_Symbol=SHT SHT (SPERMIDINE HYDROXYCINNAMOYL TRANSFERASE); N-acyltransferase/ hydroxycinnamoyltransferase/ spermidine:caffeoyl CoA N-acyltransferase/ spermidine:coumaroyl CoA N-acyltransferase/ spermidine:feruloyl CoA N-acyltransferase/ spermidine:sinapoyl CoA N-acyltransferase	3702	0
220	0.22	0.22	21.97	0	0	IPI:IPI00519681.1	Gene_Symbol=AT5G25840 unknown protein	3702	0
221	0.21	0.21	11.03	0	0	IPI:IPI00536377.2	Gene_Symbol=AT2G32240 unknown protein	3702	0
227	0.21	0.21	2.544	0	0	IPI:IPI00516836.1	Gene_Symbol=- Similarity to reverse transcriptase	3702	0
228	0.2	0.2	10.02	0	0	IPI:IPI00537796.1	Gene_Symbol=- T30E16.9	3702	0
231	0.19	0.19	8.757	0	0	IPI:IPI00539605.1	Gene_Symbol=AT2G38950 transcription factor jumonji (jmj) family protein / zinc finger (C5HC2 type) family protein	3702	0
234	0.19	0.19	9.246	0	0	IPI:IPI00547641.1	Gene_Symbol=AT1G55460 Kin17 DNA-binding protein-related	3702	0
236	0.19	0.19	5.572	0	0	IPI:IPI00532007.3	Gene_Symbol=AT5G23170 Serine/threonine-protein kinase-like protein At5g23170	3702	0
237	0.18	0.18	2.71	0	0	IPI:IPI00542706.2	Gene_Symbol=AT1G20750 helicase-related	3702	0
239	0.17	0.17	8.038	0	0	IPI:IPI00525014.1	Gene_Symbol=MOR1 Protein MOR1	3702	0
240	0.17	0.17	7.915	0	0	IPI:IPI00540289.1	Gene_Symbol=PRHA Pathogenesis-related homeodomain protein	3702	0
242	0.17	0.17	7.906	0	0	IPI:IPI00523045.1	Gene_Symbol=CKL13 CKL13 (CASEIN KINASE LIKE 13); ATP binding / kinase/ protein kinase/ protein serine/threonine kinase	3702	0
245	0.17	0.17	2.483	0	0	IPI:IPI00523177.2	Gene_Symbol=AT3G09360 RNA polymerase II transcription factor/ protein binding / transcription activator/ transcription regulator/ translation initiation factor/ zinc ion binding	3702	0
247	0	0.17	25.42	0	0	IPI:IPI00785824.1	Gene_Symbol=- Putative uncharacterized protein At2g34310	3702	0
247	0.17	0.17	7.009	0	0	IPI:IPI00992609.1	Gene_Symbol=AT2G34315 Avirulence induced gene (AIG1) family protein	3702	0
249	0.16	0.16	7.255	0	0	IPI:IPI00541648.1	Gene_Symbol=WIT1 WPP domain-interacting tail-anchored protein 1	3702	0
251	0.16	0.16	5.677	0	0	IPI:IPI00516731.1	Gene_Symbol=AT1G12800 F13K23.5 protein	3702	0
254	0.16	0.16	4.7	0	0	IPI:IPI00992237.1	Gene_Symbol=AT1G66920 Protein kinase superfamily protein	3702	0
254	0	0.16	4.762	0	0	IPI:IPI00541062.1	Gene_Symbol=AT1G66920 serine/threonine protein kinase, putative	3702	0
257	0.15	0.15	10.57	0	0	IPI:IPI00516839.3	Gene_Symbol=AT4G04980 unknown protein	3702	0
261	0.15	0.15	3.606	0	0	IPI:IPI00544281.3	Gene_Symbol=AT1G78280 F-box protein At1g78280	3702	0
264	0.15	0.15	4.931	0	0	IPI:IPI00521319.1	Gene_Symbol=AT2G13610 ABC transporter G family member 5	3702	0
265	0.15	0.15	7.466	0	0	IPI:IPI00520747.1	Gene_Symbol=ILR1 IAA-amino acid hydrolase ILR1	3702	0
268	0.15	0.15	2.983	0	0	IPI:IPI00543691.1	Gene_Symbol=AT4G24690 ubiquitin-associated (UBA)/TS-N domain-containing protein / octicosapeptide/Phox/Bemp1 (PB1) domain-containing protein	3702	0
271	0.15	0.15	2.152	0	0	IPI:IPI00535797.1	Gene_Symbol=RPA70B RPA70B (RPA70-KDA SUBUNIT B); DNA binding / nucleic acid binding	3702	0
272	0.14	0.14	4.017	0	0	IPI:IPI00526343.3	Gene_Symbol=AT1G21580 hydroxyproline-rich glycoprotein family protein	3702	0
274	0.14	0.14	6.231	0	0	IPI:IPI00524553.1	Gene_Symbol=AT4G18570 proline-rich family protein	3702	0
275	0.14	0.14	11.03	0	0	IPI:IPI00655422.1	Gene_Symbol=AT1G72660 Isoform 1 of Developmentally regulated G-protein 2	3702	0
276	0	0.14	5.816	0	0	IPI:IPI00517819.1	Gene_Symbol=- F28N24.26 protein	3702	0
276	0.14	0.14	5.576	0	0	IPI:IPI00519173.1	Gene_Symbol=AT1G29030 apoptosis inhibitory 5 (API5) family protein	3702	0
287	0.13	0.13	4.063	0	0	IPI:IPI00529929.1	Gene_Symbol=- Putative retroelement pol polyprotein	3702	0
290	0.13	0.13	8.333	0	0	IPI:IPI00542639.1	Gene_Symbol=ORF25 ATP synthase protein MI25	3702	0
291	0.13	0.13	5.862	0	0	IPI:IPI00542317.1	Gene_Symbol=- Putative uncharacterized protein AT4g09480	3702	0
292	0.13	0.13	14.15	0	0	IPI:IPI00532411.1	Gene_Symbol=- Putative uncharacterized protein T6C23.15	3702	0
293	0.13	0.13	2.368	0	0	IPI:IPI00524950.2	Gene_Symbol=SUS5 Sucrose synthase	3702	0
295	0	0.13	5.797	0	0	IPI:IPI00522177.1	Gene_Symbol=- Putative uncharacterized protein	3702	0
295	0.13	0.13	0.8791	0	0	IPI:IPI00542168.1	Gene_Symbol=AT5G20660 24 kDa vacuolar protein, putative	3702	0
296	0.12	0.12	8.008	0	0	IPI:IPI01019278.1	Gene_Symbol=AT1G17600 disease resistance protein (TIR-NBS-LRR class), putative	3702	0
296	0	0.12	7.814	0	0	IPI:IPI00525026.1	Gene_Symbol=AT1G17600 F1L3.30	3702	0
299	0.12	0.12	4.39	0	0	IPI:IPI00519507.1	Gene_Symbol=SVL3 SVL3 (SHV3-LIKE 3); glycerophosphodiester phosphodiesterase/ phosphoric diester hydrolase	3702	0
304	0	0.12	4.135	0	0	IPI:IPI00544277.1	Gene_Symbol=- F8A5.10 protein	3702	0
304	0.12	0.12	3.841	0	0	IPI:IPI00547630.1	Gene_Symbol=AT1G60560 SWIM zinc finger family protein	3702	0
304	0	0.12	5.4	0	0	IPI:IPI00527809.1	Gene_Symbol=AT1G60560 SWIM zinc finger family protein	3702	0
305	0	0.12	11.83	0	0	IPI:IPI00534468.1	Gene_Symbol=- Putative uncharacterized protein At2g03810	3702	0
305	0.12	0.12	11.62	0	0	IPI:IPI00545662.1	Gene_Symbol=AT2G03810 18S pre-ribosomal assembly protein gar2-related	3702	0
306	0.12	0.12	7.466	0	0	IPI:IPI00522663.1	Gene_Symbol=AT4G12820 Predicted F-box/kelch-repeat protein At4g12820	3702	0
310	0	0.12	6.032	0	0	IPI:IPI00529540.1	Gene_Symbol=- F5O8.13 protein	3702	0
310	0	0.12	7.197	0	0	IPI:IPI00759257.2	Gene_Symbol=AT1G23570 Putative uncharacterized protein (Fragment)	3702	0
310	0.12	0.12	10.22	0	0	IPI:IPI00891982.1	Gene_Symbol=AT1G23570 unknown protein	3702	0
310	0	0.12	7.28	0	0	IPI:IPI00891142.1	Gene_Symbol=AT1G23570 unknown protein	3702	0
312	0.12	0.12	3.203	0	0	IPI:IPI00546190.1	Gene_Symbol=AT5G55610 unknown protein	3702	0
312	0	0.12	2.736	0	0	IPI:IPI00545071.1	Gene_Symbol=AT5G55610 unknown protein	3702	0
313	0.12	0.12	4.831	0	0	IPI:IPI00542378.1	Gene_Symbol=AT4G26555 immunophilin / FKBP-type peptidyl-prolyl cis-trans isomerase family protein	3702	0
314	0.12	0.12	2.105	0	0	IPI:IPI00541600.1	Gene_Symbol=AT3G62630 unknown protein	3702	0
315	0.12	0.12	2.419	0	0	IPI:IPI00523843.1	Gene_Symbol=AT2G27590 unknown protein	3702	0
316	0.12	0.12	2.153	0	0	IPI:IPI00523541.1	Gene_Symbol=AT2G45220 Probable pectinesterase/pectinesterase inhibitor 17	3702	0
317	0.11	0.11	12.2	0	0	IPI:IPI00526079.1	Gene_Symbol=- Reverse transcriptase, putative	3702	0
318	0.11	0.11	8.282	0	0	IPI:IPI00547533.1	Gene_Symbol=CDC48 Cell division control protein 48 homolog A	3702	0
320	0	0.11	11.76	0	0	IPI:IPI00534269.1	Gene_Symbol=AT3G05510 F22F7.4 protein	3702	0
320	0.11	0.11	10.71	0	0	IPI:IPI00544091.1	Gene_Symbol=AT3G05510 phospholipid/glycerol acyltransferase family protein	3702	0
321	0.11	0.11	10.36	0	0	IPI:IPI00542974.1	Gene_Symbol=PHP RNA pol II accessory factor Cdc73 family protein	3702	0
327	0.11	0.11	8.424	0	0	IPI:IPI00546923.1	Gene_Symbol=AT4G17370 oxidoreductase family protein	3702	0
328	0.11	0.11	2.917	0	0	IPI:IPI00541280.1	Gene_Symbol=KT1 Potassium channel AKT1	3702	0
329	0.11	0.11	16.38	0	0	IPI:IPI00534954.1	Gene_Symbol=- Putative uncharacterized protein	3702	0
329	0	0.11	14.15	0	0	IPI:IPI00519333.1	Gene_Symbol=AT5G42330 unknown protein	3702	0
338	0.1	0.1	10.38	0	0	IPI:IPI00544218.1	Gene_Symbol=AT3G58840 unknown protein	3702	0
339	0.1	0.1	15.7	0	0	IPI:IPI00540418.2	Gene_Symbol=AT5G20310 Putative uncharacterized protein (Fragment)	3702	0
344	0.1	0.1	5.413	0	0	IPI:IPI01019646.1	Gene_Symbol=AT1G13500 F13B4.2 protein	3702	0
347	0.1	0.1	2.442	0	0	IPI:IPI00548404.2	Gene_Symbol=TRZ4 TRZ4 (TRNASE Z 4); 3'-tRNA processing endoribonuclease/ catalytic	3702	0
348	0.1	0.1	3.698	0	0	IPI:IPI00546488.1	Gene_Symbol=AT3G02270 eIF4-gamma/eIF5/eIF2-epsilon domain-containing protein	3702	0
349	0.1	0.1	15.19	0	0	IPI:IPI00523866.2	Gene_Symbol=AT2G35090 unknown protein	3702	0
350	0.1	0.1	1.82	0	0	IPI:IPI00516704.1	Gene_Symbol=RPP27 RPP27 protein	3702	0
353	0.1	0.1	2.311	0	0	IPI:IPI00524240.1	Gene_Symbol=AT2G22450 riboflavin biosynthesis protein, putative	3702	0
354	0.09	0.09	10.66	0	0	IPI:IPI00541121.1	Gene_Symbol=- Putative uncharacterized protein	3702	0
355	0.09	0.09	5.154	0	0	IPI:IPI00535522.1	Gene_Symbol=- Putative uncharacterized protein T12K4_140	3702	0
357	0.09	0.09	10.07	0	0	IPI:IPI00938894.1	Gene_Symbol=AT2G30120 unknown protein	3702	0
357	0	0.09	16.48	0	0	IPI:IPI00534384.1	Gene_Symbol=AT2G30120 unknown protein	3702	0
358	0.09	0.09	4.453	0	0	IPI:IPI00544751.2	Gene_Symbol=AT3G58590 Pentatricopeptide repeat-containing protein At3g58590	3702	0
365	0.09	0.09	4.494	0	0	IPI:IPI00535105.1	Gene_Symbol=- Similarity to retroelement pol polyprotein	3702	0
368	0	0.09	2.301	0	0	IPI:IPI00526012.2	Gene_Symbol=- F5F19.15 protein	3702	0
368	0	0.09	2.08	0	0	IPI:IPI00519597.1	Gene_Symbol=- Putative uncharacterized protein AT4g19320	3702	0
368	0.09	0.09	1.144	0	0	IPI:IPI00537199.1	Gene_Symbol=- Putative uncharacterized protein T32G9.33	3702	0
369	0.09	0.09	7.101	0	0	IPI:IPI00535668.1	Gene_Symbol=AT1G47450 unknown protein	3702	0
371	0.08	0.08	4.41	0	0	IPI:IPI00534369.1	Gene_Symbol=AT4G02710 kinase interacting family protein	3702	0
372	0.08	0.08	9.035	0	0	IPI:IPI00528015.1	Gene_Symbol=- Ta11 non-LTR retroelement protein-like	3702	0
375	0	0.08	4.072	0	0	IPI:IPI00651114.1	Gene_Symbol=SIZ1 Isoform 1 of E3 SUMO-protein ligase SIZ1	3702	0
375	0.08	0.08	4.327	0	0	IPI:IPI00651122.1	Gene_Symbol=SIZ1 Isoform 2 of E3 SUMO-protein ligase SIZ1	3702	0
375	0	0.08	4.124	0	0	IPI:IPI00548950.1	Gene_Symbol=SIZ1 Isoform 3 of E3 SUMO-protein ligase SIZ1	3702	0
375	0	0.08	4.068	0	0	IPI:IPI00541361.1	Gene_Symbol=SIZ1 Isoform 4 of E3 SUMO-protein ligase SIZ1	3702	0
376	0.08	0.08	3.266	0	0	IPI:IPI00547602.2	Gene_Symbol=AT1G69710 zinc finger protein, putative / regulator of chromosome condensation (RCC1) family protein	3702	0
377	0.08	0.08	2.823	0	0	IPI:IPI00539342.3	Gene_Symbol=MLH3 MLH3 (MUTL PROTEIN HOMOLOG 3); ATP binding / mismatched DNA binding	3702	0
378	0.08	0.08	6.599	0	0	IPI:IPI00523278.1	Gene_Symbol=AT2G19160 unknown protein	3702	0
379	0.08	0.08	9.415	0	0	IPI:IPI00520906.1	Gene_Symbol=AT2G30200 [acyl-carrier-protein] S-malonyltransferase/ binding / catalytic/ transferase	3702	0
379	0	0.08	10.03	0	0	IPI:IPI00517653.2	Gene_Symbol=AT2G30200 binding / catalytic/ transferase	3702	0
381	0.08	0.08	17.12	0	0	IPI:IPI00542657.1	Gene_Symbol=AT3G04230 40S ribosomal protein S16-2	3702	0
382	0.08	0.08	15.33	0	0	IPI:IPI00528190.1	Gene_Symbol=AT2G07110 unknown protein	3702	0
389	0.08	0.08	6.013	0	0	IPI:IPI00543786.1	Gene_Symbol=- Putative uncharacterized protein	3702	0
389	0	0.08	5.864	0	0	IPI:IPI00524636.1	Gene_Symbol=AT5G63220 unknown protein	3702	0
390	0.08	0.08	8.065	0	0	IPI:IPI00542697.1	Gene_Symbol=AT2G13125 unknown protein	3702	0
391	0.08	0.08	1.657	0	0	IPI:IPI00523138.1	Gene_Symbol=- F22C12.21	3702	0
393	0.07	0.07	10.2	0	0	IPI:IPI00547477.1	Gene_Symbol=AT5G35170 adenylate kinase family protein	3702	0
395	0.07	0.07	15.72	0	0	IPI:IPI00519628.2	Gene_Symbol=AT3G59950 Isoform 1 of Cysteine protease ATG4b	3702	0
396	0	0.07	1.787	0	0	IPI:IPI00529164.5	Gene_Symbol=AT5G40450 Similarity to heat shock protein	3702	0
396	0.07	0.07	1.8	0	0	IPI:IPI01020147.1	Gene_Symbol=AT5G40450 unknown protein	3702	0
398	0.07	0.07	6.667	0	0	IPI:IPI00537380.1	Gene_Symbol=CYP71A20 CYP71A20; electron carrier/ heme binding / iron ion binding / monooxygenase/ oxygen binding	3702	0
398	0	0.07	5.231	0	0	IPI:IPI00533572.1	Gene_Symbol=CYP71A20 Cytochrome P450 71A20	3702	0
415	0.07	0.07	2.54	0	0	IPI:IPI00785918.2	Gene_Symbol=AGP31 AGP31	3702	0
415	0	0.07	2.228	0	0	IPI:IPI00539817.1	Gene_Symbol=AGP31 AGP31	3702	0
416	0.07	0.07	1.493	0	0	IPI:IPI00548211.1	Gene_Symbol=SUVH1 Histone-lysine N-methyltransferase, H3 lysine-9 specific SUVH1	3702	0
417	0.07	0.07	2.664	0	0	IPI:IPI00546369.1	Gene_Symbol=AT5G18220 glycosyl hydrolase family 17 protein	3702	0
418	0.07	0.07	3.117	0	0	IPI:IPI00542568.1	Gene_Symbol=AT3G45950 splicing factor-related	3702	0
419	0.07	0.07	3.213	0	0	IPI:IPI00534749.1	Gene_Symbol=HKL1 Hexokinase-3	3702	0
420	0.07	0.07	3.371	0	0	IPI:IPI00529678.1	Gene_Symbol=AT2G33850 unknown protein	3702	0
421	0.07	0.07	2.926	0	0	IPI:IPI00527030.2	Gene_Symbol=CYCD3;1 Cyclin-D3-1	3702	0
425	0.06	0.06	3.415	0	0	IPI:IPI00520929.1	Gene_Symbol=- Putative helicase	3702	0
430	0.06	0.06	4.556	0	0	IPI:IPI00530469.1	Gene_Symbol=PKS1 Protein PHYTOCHROME KINASE SUBSTRATE 1	3702	0
431	0.06	0.06	3.512	0	0	IPI:IPI00520247.1	Gene_Symbol=AT3G11380 pentatricopeptide (PPR) repeat-containing protein	3702	0
440	0	0.06	0.4435	0	0	IPI:IPI00531209.3	Gene_Symbol=AT2G46560 Putative uncharacterized protein At2g46560	3702	0
440	0.06	0.06	0.4377	0	0	IPI:IPI01020483.1	Gene_Symbol=AT2G46560 transducin family protein / WD-40 repeat family protein	3702	0
441	0.06	0.06	2.321	0	0	IPI:IPI01019728.1	Gene_Symbol=QWRF4 Putative uncharacterized protein At2g24070	3702	0
441	0	0.06	2.135	0	0	IPI:IPI00523218.1	Gene_Symbol=QWRF4 unknown protein	3702	0
442	0.06	0.06	1.63	0	0	IPI:IPI01019541.1	Gene_Symbol=AT2G38150 Putative uncharacterized protein At2g38150	3702	0
442	0	0.06	2.963	0	0	IPI:IPI00521374.2	Gene_Symbol=AT2G38150 transferase/ transferase, transferring glycosyl groups	3702	0
443	0	0.06	2.849	0	0	IPI:IPI00545757.1	Gene_Symbol=NTMC2T5.1 F14I3.13 protein	3702	0
443	0.06	0.06	3.312	0	0	IPI:IPI00992194.1	Gene_Symbol=NTMC2T5.1 N-terminal-transmembrane-C2 domain type 5.1	3702	0
444	0.06	0.06	2.083	0	0	IPI:IPI00944312.1	Gene_Symbol=- Putative uncharacterized protein At2g27980	3702	0
444	0	0.06	1.959	0	0	IPI:IPI00530881.3	Gene_Symbol=AT2G27980 protein binding / zinc ion binding	3702	0
445	0.06	0.06	6.135	0	0	IPI:IPI00892308.1	Gene_Symbol=AT5G58260 unknown protein	3702	0
445	0	0.06	4.785	0	0	IPI:IPI00539659.1	Gene_Symbol=AT5G58260 unknown protein	3702	0
446	0.06	0.06	9.848	0	0	IPI:IPI00782838.1	Gene_Symbol=HP6 AHP6 (ARABIDOPSIS HISTIDINE PHOSPHOTRANSFER PROTEIN 6); histidine phosphotransfer kinase/ transferase, transferring phosphorus-containing groups	3702	0
446	0	0.06	8.442	0	0	IPI:IPI00543860.3	Gene_Symbol=HP6 Histidine-containing phosphotransfer protein 6	3702	0
447	0.06	0.06	2.402	0	0	IPI:IPI00521755.2	Gene_Symbol=FLA17 Fasciclin-like arabinogalactan protein 17	3702	0
448	0.06	0.06	1.608	0	0	IPI:IPI00520396.1	Gene_Symbol=RBOHB ATRBOHB (respiratory burst oxidase homolog B); FAD binding / calcium ion binding / electron carrier/ iron ion binding / oxidoreductase/ oxidoreductase, acting on NADH or NADPH, with oxygen as acceptor / peroxidase	3702	0
448	0	0.06	1.186	0	0	IPI:IPI00517116.1	Gene_Symbol=RBOHB Isoform 1 of Respiratory burst oxidase homolog protein B	3702	0
449	0.06	0.06	2.535	0	0	IPI:IPI00520029.1	Gene_Symbol=ULI3 ULI3; diacylglycerol binding / heme binding	3702	0
450	0.06	0.06	2.216	0	0	IPI:IPI00518636.1	Gene_Symbol=AT3G25460 Putative F-box protein At3g25460	3702	0
451	0.05	0.05	12.15	0	0	IPI:IPI00523414.2	Gene_Symbol=AT4G36120 Filament-like plant protein 5	3702	0
452	0.05	0.05	7.717	0	0	IPI:IPI00547554.1	Gene_Symbol=- F21J9.30	3702	0
452	0	0.05	7.815	0	0	IPI:IPI00539660.1	Gene_Symbol=- F5A9.24	3702	0
455	0.05	0.05	2.393	0	0	IPI:IPI00526708.1	Gene_Symbol=- Putative retroelement gag/pol polyprotein	3702	0
464	0.05	0.05	3.587	0	0	IPI:IPI00866778.1	Gene_Symbol=NAD5B;NAD5A;NAD5C;nad5 NADH dehydrogenase subunit 5C	3702	0
465	0.05	0.05	5.743	0	0	IPI:IPI00542909.1	Gene_Symbol=scpl47 Serine carboxypeptidase-like 47	3702	0
466	0.05	0.05	10.12	0	0	IPI:IPI00532689.1	Gene_Symbol=AT2G01100 unknown protein	3702	0
467	0.05	0.05	4.18	0	0	IPI:IPI00527336.1	Gene_Symbol=AT2G18750 calmodulin-binding protein	3702	0
468	0.05	0.05	3.994	0	0	IPI:IPI00518036.1	Gene_Symbol=AT1G67650 7S RNA binding	3702	0
498	0.05	0.05	1.648	0	0	IPI:IPI01020261.1	Gene_Symbol=- F7G19.14	3702	0
498	0	0.05	1.59	0	0	IPI:IPI00524298.3	Gene_Symbol=PGSIP5 PGSIP5 (PLANT GLYCOGENIN-LIKE STARCH INITIATION PROTEIN 5); transferase, transferring glycosyl groups	3702	0
499	0.05	0.05	3.347	0	0	IPI:IPI01019859.1	Gene_Symbol=- T1N24.2 protein	3702	0
499	0	0.05	2.089	0	0	IPI:IPI00518257.2	Gene_Symbol=AT5G25920 unknown protein	3702	0
500	0.05	0.05	11.39	0	0	IPI:IPI01019806.1	Gene_Symbol=- F6N18.7	3702	0
501	0.05	0.05	2.85	0	0	IPI:IPI01019645.1	Gene_Symbol=- Similarity to Ac-like transposase	3702	0
501	0	0.05	2.67	0	0	IPI:IPI00540382.1	Gene_Symbol=AT3G29638 unknown protein	3702	0
502	0	0.05	0.7895	0	0	IPI:IPI00537086.2	Gene_Symbol=AT2G47410 nucleotide binding	3702	0
502	0.05	0.05	0.79	0	0	IPI:IPI00992554.1	Gene_Symbol=AT2G47410 WD40/YVTN repeat-like-containing domain	3702	0
503	0.05	0.05	1.594	0	0	IPI:IPI00992483.1	Gene_Symbol=AT5G48310 Unknown protein	3702	0
503	0	0.05	1.557	0	0	IPI:IPI00528209.1	Gene_Symbol=AT5G48310 unknown protein	3702	0
504	0.05	0.05	1.025	0	0	IPI:IPI00915123.1	Gene_Symbol=- Putative uncharacterized protein	3702	0
504	0	0.05	1.01	0	0	IPI:IPI00538060.3	Gene_Symbol=NTMC2T5.2 NTMC2T5.2	3702	0
505	0.05	0.05	2.747	0	0	IPI:IPI00852297.1	Gene_Symbol=- Putative uncharacterized protein F10M6.90	3702	0
505	0	0.05	4.184	0	0	IPI:IPI00536154.2	Gene_Symbol=AT4G32270 unknown protein	3702	0
506	0.05	0.05	7.921	0	0	IPI:IPI00657187.1	Gene_Symbol=AT5G50423 Defensin-like protein 222	3702	0
507	0.05	0.05	1.093	0	0	IPI:IPI00655470.1	Gene_Symbol=AT1G48220 F21D18.6	3702	0
508	0.05	0.05	2.632	0	0	IPI:IPI00545391.1	Gene_Symbol=AT2G19610 zinc finger (C3HC4-type RING finger) family protein	3702	0
508	0	0.05	2.771	0	0	IPI:IPI00540109.1	Gene_Symbol=AT2G19610 zinc finger (C3HC4-type RING finger) family protein	3702	0
509	0.05	0.05	9.091	0	0	IPI:IPI00543447.1	Gene_Symbol=- Putative uncharacterized protein F2K15.140	3702	0
510	0.05	0.05	2.715	0	0	IPI:IPI00541735.2	Gene_Symbol=VTC2 GDP-L-galactose phosphorylase 1	3702	0
511	0.05	0.05	1.018	0	0	IPI:IPI00539424.2	Gene_Symbol=- T3E15.23 protein	3702	0
512	0.05	0.05	1.307	0	0	IPI:IPI00532693.2	Gene_Symbol=AT1G23030 U-box domain-containing protein 11	3702	0
513	0.05	0.05	1.208	0	0	IPI:IPI00532446.1	Gene_Symbol=PLL5 Probable protein phosphatase 2C 4	3702	0
514	0.05	0.05	1.193	0	0	IPI:IPI00532219.1	Gene_Symbol=- Putative Ty3-gypsy-like retroelement pol polyprotein	3702	0
515	0.05	0.05	7.857	0	0	IPI:IPI00528572.1	Gene_Symbol=PSBR Photosystem II 10 kDa polypeptide, chloroplastic	3702	0
516	0.05	0.05	2.462	0	0	IPI:IPI00523153.1	Gene_Symbol=AT1G04230 unknown protein	3702	0

## Sheet: 0I_3
N	Unused	Total	%Cov	%Cov(50)	%Cov(95)	Accession	Name	Species	Peptides(95%)			Biological Processes	Molecular Function	PANTHER ID
1	55.16	55.16	43.63	42.38	42.38	IPI:IPI00535114.1	Gene_Symbol=RBCL Ribulose bisphosphate carboxylase large chain	3702	40
2	43.7	43.7	81.89	80.38	80.38	IPI:IPI00536399.1	Gene_Symbol=GRF7 14-3-3-like protein GF14 nu	3702	36
3	28.88	28.88	34.12	33.94	25.95	IPI:IPI00528923.1	Gene_Symbol=CINV1 CINV1 (cytosolic invertase 1); beta-fructofuranosidase	3702	17
4	28.56	28.56	41.37	41.16	38.76	IPI:IPI00525776.1	Gene_Symbol=PB ATP synthase subunit beta, chloroplastic	3702	14
5	25.34	25.34	39.1	33.71	33.71	IPI:IPI00527751.1	Gene_Symbol=VIK F16A14.22	3702	13
6	25.3	25.3	29.39	25.05	25.05	IPI:IPI00540632.1	Gene_Symbol=ATPA ATP synthase subunit alpha, chloroplastic	3702	13
7	25.11	39.71	74.53	74.16	74.16	IPI:IPI00518769.1	Gene_Symbol=GF14 PHI 14-3-3-like protein GF14 phi	3702	41
8	24.4	24.4	29.58	26.06	24.41	IPI:IPI00548618.1	Gene_Symbol=AT1G07930;AT1G07940;AT5G60390;AT1G07920 Elongation factor 1-alpha	3702	12
8	0	23.7	36.29	31.72	31.72	IPI:IPI00846137.1	Gene_Symbol=AT1G07930;AT1G07940;AT5G60390;AT1G07920 elongation factor 1-alpha / EF-1-alpha	3702	12
9	0	21.8	46.41	45.86	42.54	IPI:IPI00545353.1	Gene_Symbol=AT5G38410 Ribulose bisphosphate carboxylase small chain 3B, chloroplastic	3702	14
9	21.8	21.8	53.59	45.86	42.54	IPI:IPI00523477.1	Gene_Symbol=AT5G38420 Ribulose bisphosphate carboxylase small chain 2B, chloroplastic	3702	14
10	0	23.73	62.02	47.67	47.67	IPI:IPI00991458.1	Gene_Symbol=GRF6 G-box regulating factor 6	3702	20
10	0	23.73	65.04	50	50	IPI:IPI00657241.1	Gene_Symbol=GRF6 GRF6 (G-box regulating factor 6); protein binding / protein phosphorylated amino acid binding	3702	20
10	0	23.73	64.52	49.6	49.6	IPI:IPI00517027.1	Gene_Symbol=GRF6 Isoform 1 of 14-3-3-like protein GF14 lambda	3702	20
10	18.4	23.73	65.57	45.05	45.05	IPI:IPI00991683.1	Gene_Symbol=GRF6 Isoform 2 of 14-3-3-like protein GF14 lambda	3702	20
11	16.11	16.11	12.2	12.2	12.2	IPI:IPI00529975.1	Gene_Symbol=PSBB Photosystem II CP47 chlorophyll apoprotein	3702	8
12	16.05	16.05	30.42	28.31	28.31	IPI:IPI00545883.1	Gene_Symbol=PSBO1 Oxygen-evolving enhancer protein 1-1, chloroplastic	3702	8
13	0	12.76	48.21	34.38	34.38	IPI:IPI00657124.1	Gene_Symbol=PSBQA Isoform 1 of Oxygen-evolving enhancer protein 3-1, chloroplastic	3702	8
13	14.76	14.76	57.85	43.95	43.95	IPI:IPI00532582.1	Gene_Symbol=PSBQA Isoform 2 of Oxygen-evolving enhancer protein 3-1, chloroplastic	3702	9
14	14.13	14.13	25.51	19.19	19.19	IPI:IPI00537303.1	Gene_Symbol=GAPA Glyceraldehyde-3-phosphate dehydrogenase A, chloroplastic	3702	7
15	14.09	14.09	20.72	18.18	18.18	IPI:IPI00527600.1	Gene_Symbol=PSBC photosystem II 44 kDa protein	3702	8
16	0	12.03	20.52	13.06	13.06	IPI:IPI00519342.1	Gene_Symbol=- At2g34430	3702	7
16	0	14.03	16.85	16.1	16.1	IPI:IPI00547631.1	Gene_Symbol=CAB1 Chlorophyll a-b binding protein 1, chloroplastic	3702	8
16	0	14.03	16.85	16.1	16.1	IPI:IPI00527705.1	Gene_Symbol=CAB3;CAB2 Chlorophyll a-b binding protein 2, chloroplastic	3702	8
16	14.03	14.03	23.68	16.17	16.17	IPI:IPI00535697.1	Gene_Symbol=LHB1B1 LHB1B1; chlorophyll binding	3702	8
16	0	14.03	16.98	16.23	16.23	IPI:IPI00530785.1	Gene_Symbol=LHB1B2 LHB1B2; chlorophyll binding	3702	8
17	14	14	20.46	17.87	17.87	IPI:IPI00544626.1	Gene_Symbol=CA1 Isoform 1 of Carbonic anhydrase, chloroplastic	3702	7
17	0	14	21.13	18.45	18.45	IPI:IPI00536510.1	Gene_Symbol=CA1 Isoform 2 of Carbonic anhydrase, chloroplastic	3702	7
17	0	14	26.3	22.96	22.96	IPI:IPI00518464.1	Gene_Symbol=CA1 Isoform 3 of Carbonic anhydrase, chloroplastic	3702	7
18	13.3	35.73	76.12	69.03	69.03	IPI:IPI00530001.1	Gene_Symbol=GRF5 14-3-3-like protein GF14 upsilon	3702	30
19	12.83	12.83	10.83	6.808	6.808	IPI:IPI00548522.1	Gene_Symbol=LOX2 Lipoxygenase 2, chloroplastic	3702	7
20	12	12	12.18	12.18	12.18	IPI:IPI00537282.3	Gene_Symbol=PSBD Photosystem II D2 protein	3702	6
21	10.93	13.46	26.09	25.65	25.65	IPI:IPI00548616.1	Gene_Symbol=PSBQ-2 Oxygen-evolving enhancer protein 3-2, chloroplastic	3702	7
22	10.69	10.69	7.733	5.733	4.533	IPI:IPI00521561.1	Gene_Symbol=PSAA Photosystem I P700 chlorophyll a apoprotein A1	3702	6
23	10.2	10.2	18.41	11.05	11.05	IPI:IPI00546934.3	Gene_Symbol=PSBA Photosystem Q(B) protein	3702	6
24	10	10	38.36	38.36	38.36	IPI:IPI00542179.1	Gene_Symbol=FBR12 Eukaryotic translation initiation factor 5A-2	3702	6
25	9.52	9.52	16.03	12.87	12.87	IPI:IPI00526733.1	Gene_Symbol=RCA Isoform Long of Ribulose bisphosphate carboxylase/oxygenase activase, chloroplastic	3702	6
25	0	9.52	17.04	13.68	13.68	IPI:IPI00518163.1	Gene_Symbol=RCA Isoform Short of Ribulose bisphosphate carboxylase/oxygenase activase, chloroplastic	3702	6
25	0	9.52	17.23	13.83	13.83	IPI:IPI00520309.1	Gene_Symbol=RCA Rubisco activase	3702	6
26	8.45	21.5	46.11	46.11	42.78	IPI:IPI00539020.1	Gene_Symbol=RBCS1A Ribulose bisphosphate carboxylase small chain 1A, chloroplastic	3702	14
27	0	8	10.17	8.475	8.475	IPI:IPI00543340.1	Gene_Symbol=AT3G09440 Heat shock cognate 70 kDa protein 3	3702	4
27	0.04	8.04	13.32	8.423	8.423	IPI:IPI00523903.1	Gene_Symbol=AT5G02490 Heat shock cognate 70 kDa protein 2	3702	4
27	8.37	8.37	12.6	10.91	8.449	IPI:IPI00543293.1	Gene_Symbol=HSC70-1 Heat shock cognate 70 kDa protein 1	3702	4
27	0	6.37	13.63	11.52	8.445	IPI:IPI00891079.1	Gene_Symbol=HSC70-1 HSC70-1 (HEAT SHOCK COGNATE PROTEIN 70-1); ATP binding	3702	3
27	0.02	8.02	14.46	8.462	8.462	IPI:IPI00524550.1	Gene_Symbol=HSP70 Heat shock cognate 70 kDa protein 4	3702	4
28	8.28	8.28	44	26.4	26.4	IPI:IPI00516644.1	Gene_Symbol=PHOS32 Putative uncharacterized protein	3702	5
29	8.02	8.02	15.86	13.1	13.1	IPI:IPI00542715.1	Gene_Symbol=LHCB4.1 Chlorophyll a-b binding protein CP29.1, chloroplastic	3702	4
30	8.01	21.76	68.46	43.46	43.46	IPI:IPI00991588.1	Gene_Symbol=GRF8 General regulatory factor 8	3702	17
30	0	21.76	64.52	45.56	45.56	IPI:IPI00525835.1	Gene_Symbol=GRF8 Isoform 1 of 14-3-3-like protein GF14 kappa	3702	17
30	0	21.76	65.04	45.93	45.93	IPI:IPI00548253.1	Gene_Symbol=GRF8 Isoform 2 of 14-3-3-like protein GF14 kappa	3702	17
31	0	8	9.588	6.355	6.355	IPI:IPI00541079.1	Gene_Symbol=EMB2753 EMB2753 (EMBRYO DEFECTIVE 2753); binding	3702	4
31	8	8	9.44	6.257	6.257	IPI:IPI00992844.1	Gene_Symbol=EMB2753 Tetratricopeptide repeat (TPR)-containing protein	3702	4
32	8	8	15.56	13.01	13.01	IPI:IPI00547045.1	Gene_Symbol=ESM1 GDSL esterase/lipase ESM1	3702	4
33	8	8	16.63	13.4	13.4	IPI:IPI00539527.1	Gene_Symbol=HCF136 Photosystem II stability/assembly factor HCF136, chloroplastic	3702	4
34	8	8	18.93	18.93	18.93	IPI:IPI00535216.1	Gene_Symbol=LHCB5 Chlorophyll a-b binding protein CP26, chloroplastic	3702	4
35	0	6	11.29	8.661	8.661	IPI:IPI00534521.1	Gene_Symbol=FBA2 fructose-bisphosphate aldolase, putative	3702	3
35	7.7	7.7	14.57	12.06	12.06	IPI:IPI00541448.3	Gene_Symbol=FBA2 Probable fructose-bisphosphate aldolase 2, chloroplastic	3702	4
36	7.22	8	18.99	15.12	15.12	IPI:IPI00524194.1	Gene_Symbol=LHCB6 Light harvesting complex photosystem II subunit 6	3702	4
37	0	6.96	9.11	9.11	7.453	IPI:IPI00543370.1	Gene_Symbol=- Putative uncharacterized protein F4D11.80	3702	3
37	6.96	6.96	12.47	10.16	8.314	IPI:IPI00530410.1	Gene_Symbol=La1 AtLa1 (Arabidopsis thaliana La protein 1); RNA binding	3702	3
37	0	6.96	10.89	10.89	8.911	IPI:IPI00657248.1	Gene_Symbol=La1 AtLa1 (Arabidopsis thaliana La protein 1); RNA binding	3702	3
38	6.1	6.1	12.81	12.81	6.562	IPI:IPI00547341.1	Gene_Symbol=PETA Apocytochrome f	3702	2
39	0	4.04	11.86	7.008	7.008	IPI:IPI00547926.1	Gene_Symbol=ACT2 ACT2 (ACTIN 2); structural constituent of cytoskeleton	3702	2
39	6.04	6.04	15.12	10.34	10.34	IPI:IPI00540686.1	Gene_Symbol=ACT2 Actin-2	3702	3
39	0	6.04	15.12	10.34	10.34	IPI:IPI00524040.1	Gene_Symbol=ACT8 Actin-8	3702	3
40	6	8	25.38	19.62	19.62	IPI:IPI00545659.1	Gene_Symbol=PHOS34 universal stress protein (USP) family protein	3702	4
41	6	6	21.38	13.77	13.77	IPI:IPI00656728.1	Gene_Symbol=UREG UREG (UREASE ACCESSORY PROTEIN G); ATP binding / metal ion binding / nickel ion binding / nucleotide binding	3702	3
41	0	6	21.45	13.82	13.82	IPI:IPI00518907.1	Gene_Symbol=UREG UREG (UREASE ACCESSORY PROTEIN G); ATP binding / metal ion binding / nickel ion binding / nucleotide binding	3702	3
42	6	6	16.18	9.244	9.244	IPI:IPI00520474.1	Gene_Symbol=RABE1b Elongation factor Tu, chloroplastic	3702	3
43	6	6	4.595	4.324	4.324	IPI:IPI00992762.1	Gene_Symbol=AT3G60750 Transketolase	3702	3
43	0	6	4.509	4.244	4.244	IPI:IPI00537782.1	Gene_Symbol=AT3G60750 Transketolase-like protein	3702	3
44	6	6	3.857	3.182	3.182	IPI:IPI00536025.1	Gene_Symbol=GLDP1 Glycine dehydrogenase [decarboxylating] 2, mitochondrial	3702	3
44	0	4	3.927	1.82	1.82	IPI:IPI00526682.1	Gene_Symbol=GLDP2 Glycine dehydrogenase [decarboxylating] 1, mitochondrial	3702	2
45	6	6	6.676	5.313	5.313	IPI:IPI00516885.1	Gene_Symbol=PSAB Photosystem I P700 chlorophyll a apoprotein A2	3702	3
46	6	6	14.07	14.07	14.07	IPI:IPI00540742.1	Gene_Symbol=PSBP-1 Isoform 1 of Oxygen-evolving enhancer protein 2-1, chloroplastic	3702	4
46	0	4	10.96	10.96	10.96	IPI:IPI00891781.1	Gene_Symbol=PSBP-1 Isoform 2 of Oxygen-evolving enhancer protein 2-1, chloroplastic	3702	3
47	6	6	16.3	16.3	16.3	IPI:IPI00536436.1	Gene_Symbol=ATPF ATP synthase subunit b, chloroplastic	3702	3
48	6	6	10.57	10.57	10.57	IPI:IPI00532626.1	Gene_Symbol=LHCB3 Light-harvesting chlorophyll B-binding protein 3	3702	3
49	6	6	36.14	36.14	36.14	IPI:IPI00520987.4	Gene_Symbol=PSBE Cytochrome b559 subunit alpha	3702	4
50	5.54	5.54	10.11	10.11	10.11	IPI:IPI00852247.1	Gene_Symbol=AT3G14420 (S)-2-hydroxy-acid oxidase, peroxisomal, putative / glycolate oxidase, putative / short chain alpha-hydroxy acid oxidase, putative	3702	3
50	0	5.54	10.28	10.28	10.28	IPI:IPI00846300.1	Gene_Symbol=AT3G14420 (S)-2-hydroxy-acid oxidase, peroxisomal, putative / glycolate oxidase, putative / short chain alpha-hydroxy acid oxidase, putative	3702	3
50	0	5.54	10.08	10.08	10.08	IPI:IPI00530323.2	Gene_Symbol=AT3G14420 (S)-2-hydroxy-acid oxidase, peroxisomal, putative / glycolate oxidase, putative / short chain alpha-hydroxy acid oxidase, putative	3702	3
50	0	5.54	10.08	10.08	10.08	IPI:IPI00528534.1	Gene_Symbol=AT3G14420 Isoform 1 of Peroxisomal (S)-2-hydroxy-acid oxidase GLO1	3702	3
50	0	5.54	10.63	10.63	10.63	IPI:IPI00656816.1	Gene_Symbol=AT3G14420 Isoform 2 of Peroxisomal (S)-2-hydroxy-acid oxidase GLO1	3702	3
51	5.38	5.38	13.71	8.227	4.022	IPI:IPI00525561.1	Gene_Symbol=TGG2 Isoform 1 of Myrosinase 2	3702	2
51	0	5.38	13.92	9.636	4.711	IPI:IPI00535583.2	Gene_Symbol=TGG2 Isoform 2 of Myrosinase 2	3702	2
52	5	5	51.05	30.77	26.57	IPI:IPI00532440.1	Gene_Symbol=PSAE-1 Photosystem I reaction center subunit IV A, chloroplastic	3702	2
53	4.49	10.86	33.8	14.54	11.03	IPI:IPI00543928.1	Gene_Symbol=AT4G34860 beta-fructofuranosidase, putative / invertase, putative / saccharase, putative / beta-fructosidase, putative	3702	7
54	0	3.52	6.04	4.027	4.027	IPI:IPI00518034.1	Gene_Symbol=TUB1 Tubulin beta-1 chain	3702	2
54	0	3.52	8.222	4	4	IPI:IPI00525001.1	Gene_Symbol=TUB2;TUB3 Tubulin beta-2/beta-3 chain	3702	2
54	0	3.52	8.333	4.054	4.054	IPI:IPI00542050.1	Gene_Symbol=TUB4 Tubulin beta-4 chain	3702	2
54	0	3.52	6.682	4.009	4.009	IPI:IPI00516743.1	Gene_Symbol=TUB5 Tubulin beta-5 chain	3702	2
54	0	3.52	4.009	4.009	4.009	IPI:IPI00545934.1	Gene_Symbol=TUB6 Tubulin beta-6 chain	3702	2
54	4.09	4.09	13.59	7.35	4.009	IPI:IPI00545413.1	Gene_Symbol=TUB7 Tubulin beta-7 chain	3702	2
54	0	4.09	13.59	7.35	4.009	IPI:IPI00539093.1	Gene_Symbol=TUB8 Tubulin beta-8 chain	3702	2
55	4.08	4.08	15.04	4.675	4.675	IPI:IPI00520908.1	Gene_Symbol=CAT1 Catalase-1	3702	2
56	4.08	4.08	15.38	9.502	9.502	IPI:IPI00535877.1	Gene_Symbol=PSAF Photosystem I reaction center subunit III, chloroplastic	3702	2
57	4.01	4.01	27.07	12.41	12.41	IPI:IPI00526535.1	Gene_Symbol=AT3G11630 2-Cys peroxiredoxin BAS1, chloroplastic	3702	2
58	0	8	12.08	11.32	11.32	IPI:IPI00535929.1	Gene_Symbol=LHCB2.1 Photosystem II light harvesting complex gene 2.1	3702	4
58	0	8	12.08	11.32	11.32	IPI:IPI00542481.1	Gene_Symbol=LHCB2.2 Photosystem II light harvesting complex gene 2.2	3702	4
58	4	8	12.03	11.28	11.28	IPI:IPI00549108.1	Gene_Symbol=LHCB2.3 Photosystem II light harvesting complex gene 2.3	3702	4
59	4	6.15	20.91	13.59	13.59	IPI:IPI00542269.1	Gene_Symbol=LHCB4.2 Isoform 1 of Chlorophyll a-b binding protein CP29.2, chloroplastic	3702	3
59	0	6.02	20.7	17.18	17.18	IPI:IPI00521901.1	Gene_Symbol=LHCB4.2 Isoform 2 of Chlorophyll a-b binding protein CP29.2, chloroplastic	3702	3
60	4	4	7.632	5	5	IPI:IPI00656674.2	Gene_Symbol=CORI3 CORI3 (CORONATINE INDUCED 1); cystathionine beta-lyase/ transaminase	3702	2
60	0	4	6.872	4.502	4.502	IPI:IPI00523220.1	Gene_Symbol=CORI3 Isoform 1 of Cystine lyase CORI3	3702	2
60	0	4	9.119	5.975	5.975	IPI:IPI00549038.1	Gene_Symbol=CORI3 Isoform 2 of Cystine lyase CORI3	3702	2
61	4	4	1.018	0.6265	0.6265	IPI:IPI00522948.1	Gene_Symbol=GRV2 GRV2 (GRAVITROPISM DEFECTIVE 2); binding / heat shock protein binding	3702	2
62	0	4	8.462	8.462	8.462	IPI:IPI00517879.1	Gene_Symbol=ROC4 Peptidyl-prolyl cis-trans isomerase CYP20-3, chloroplastic	3702	2
62	4	4	7.029	7.029	7.029	IPI:IPI00938635.1	Gene_Symbol=ROC4 peptidyl-prolyl cis-trans isomerase, chloroplast / cyclophilin / rotamase / cyclosporin A-binding protein	3702	2
62	0	2	3.475	3.475	3.475	IPI:IPI00992143.1	Gene_Symbol=ROC4 Rotamase CYP 4	3702	1
63	4	4	10.5	10.5	10.5	IPI:IPI00532729.1	Gene_Symbol=PSAL Photosystem I reaction center subunit XI, chloroplastic	3702	2
64	4	4	5.226	5.226	5.226	IPI:IPI00532482.1	Gene_Symbol=PIP2A Aquaporin PIP2-1	3702	2
65	0	2	3.902	3.902	3.902	IPI:IPI00548584.1	Gene_Symbol=NPQ4 NPQ4 (NONPHOTOCHEMICAL QUENCHING); chlorophyll binding / xanthophyll binding	3702	1
65	4	4	9.811	9.811	9.811	IPI:IPI00531199.1	Gene_Symbol=NPQ4 Photosystem II 22 kDa protein, chloroplastic	3702	2
66	4	4	8.847	8.847	8.847	IPI:IPI00525302.1	Gene_Symbol=ATPC1 ATP synthase gamma chain 1, chloroplastic	3702	2
68	0	1.72	5.649	1.883	1.883	IPI:IPI00530695.2	Gene_Symbol=AT1G56190 Phosphoglycerate kinase 2, chloroplastic	3702	1
68	0	1.72	6.667	2.222	2.222	IPI:IPI00890975.1	Gene_Symbol=AT1G56190 phosphoglycerate kinase, putative	3702	1
68	3.7	3.7	5.613	5.613	5.613	IPI:IPI00535490.1	Gene_Symbol=PGK1 Phosphoglycerate kinase 1, chloroplastic	3702	2
70	3.31	3.31	11.02	5.774	5.774	IPI:IPI00546691.1	Gene_Symbol=AAC1 ADP,ATP carrier protein 1, mitochondrial	3702	2
71	3.15	14.05	30.51	25.98	25.98	IPI:IPI00519769.1	Gene_Symbol=PSBO2 Oxygen-evolving enhancer protein 1-2, chloroplastic	3702	7
72	0	3.1	15.87	10.58	7.212	IPI:IPI00523129.1	Gene_Symbol=PSAD-1 Photosystem I reaction center subunit II-1, chloroplastic	3702	1
72	3.1	3.1	16.18	10.78	7.353	IPI:IPI00537832.1	Gene_Symbol=PSAD-2 Photosystem I reaction center subunit II-2, chloroplastic	3702	1
73	2.92	2.92	4.887	4.887	4.135	IPI:IPI00539103.1	Gene_Symbol=AT5G10070 RNase L inhibitor protein-related	3702	1
73	0	2.92	4.924	4.924	4.167	IPI:IPI00533823.1	Gene_Symbol=AT5G10070 RNase L inhibitor protein-related	3702	1
75	2.48	2.48	2.617	2.617	1.2	IPI:IPI00518959.1	Gene_Symbol=NIA1 Nitrate reductase [NADH] 1	3702	1
76	2.43	6.46	15.21	7.83	7.83	IPI:IPI00541680.1	Gene_Symbol=GAPB Glyceraldehyde-3-phosphate dehydrogenase B, chloroplastic	3702	3
78	2.14	2.14	5.57	2.785	2.785	IPI:IPI01020134.1	Gene_Symbol=AT2G03560 F-box only protein 7	3702	1
78	0	2.14	4.857	2.428	2.428	IPI:IPI00533805.2	Gene_Symbol=AT2G03560 ubiquitin-protein ligase	3702	1
79	0	2	17.73	6.383	6.383	IPI:IPI00544930.1	Gene_Symbol=- Histone H2A	3702	1
79	0	2	7.5	7.5	7.5	IPI:IPI00527470.1	Gene_Symbol=- Histone H2A (Fragment)	3702	1
79	0	2	8.451	6.338	6.338	IPI:IPI00547359.1	Gene_Symbol=GAMMA-H2AX Probable histone H2AXb	3702	1
79	0	2	8.451	6.338	6.338	IPI:IPI00548857.2	Gene_Symbol=H2AXA Probable histone H2AXa	3702	1
79	0	2	9.091	6.818	6.818	IPI:IPI00517249.1	Gene_Symbol=HTA10 Probable histone H2A.1	3702	1
79	0	2	6.618	6.618	6.618	IPI:IPI00534220.1	Gene_Symbol=HTA11 Histone H2A variant 1	3702	1
79	0	2	9.091	6.818	6.818	IPI:IPI00536643.1	Gene_Symbol=HTA13 Probable histone H2A.2	3702	1
79	0	2	9.16	6.87	6.87	IPI:IPI00528244.1	Gene_Symbol=HTA2 Probable histone H2A.3	3702	1
79	0	2	6	6	6	IPI:IPI00532969.1	Gene_Symbol=HTA6 Probable histone H2A.7	3702	1
79	2.1	2.1	17.33	6	6	IPI:IPI00533679.1	Gene_Symbol=HTA7 Probable histone H2A.5	3702	1
79	0	2	11.76	6.618	6.618	IPI:IPI00519607.1	Gene_Symbol=HTA8 Probable histone H2A variant 2	3702	1
79	0	2	6.716	6.716	6.716	IPI:IPI00540871.1	Gene_Symbol=HTA9 Probable histone H2A variant 3	3702	1
79	0	2	9.231	6.923	6.923	IPI:IPI00547229.1	Gene_Symbol=RAT5 Histone H2A.6	3702	1
80	2.07	2.07	8.715	2.614	2.614	IPI:IPI00533887.1	Gene_Symbol=AT4G18950 ankyrin protein kinase, putative	3702	1
81	2.06	2.06	8.466	3.968	3.968	IPI:IPI00548101.1	Gene_Symbol=CRB Uncharacterized protein At1g09340, chloroplastic	3702	1
83	0	2	12.5	12.5	12.5	IPI:IPI00531811.1	Gene_Symbol=- Ubiquitin (Fragment)	3702	1
83	0	2	8.333	8.333	8.333	IPI:IPI00520784.1	Gene_Symbol=AT1G23410 Ubiquitin-40S ribosomal protein S27a-1	3702	1
83	0	2	8.333	8.333	8.333	IPI:IPI00544216.1	Gene_Symbol=RUB1 Ubiquitin-NEDD8-like protein RUB1	3702	1
83	0	2	10.16	10.16	10.16	IPI:IPI00533306.1	Gene_Symbol=UBQ1;AT2G36170 Ubiquitin-60S ribosomal protein L40-1	3702	1
83	0	2	16.99	16.99	16.99	IPI:IPI00991730.1	Gene_Symbol=UBQ11;UBQ10 Ubiquitin 11	3702	1
83	0	2	17.05	17.05	17.05	IPI:IPI00895605.1	Gene_Symbol=UBQ11;UBQ10;UBQ14 Isoform 1 of Polyubiquitin 14	3702	1
83	0	2	17.03	17.03	17.03	IPI:IPI00528294.2	Gene_Symbol=UBQ11;UBQ10;UBQ14 Polyubiquitin 11	3702	1
83	0	2.01	11.3	5.652	5.652	IPI:IPI00539232.1	Gene_Symbol=UBQ12 Polyubiquitin 12	3702	1
83	2.04	2.04	18.21	12.04	12.04	IPI:IPI00523568.1	Gene_Symbol=UBQ13 T8F5.13 protein	3702	1
83	0	2	17.07	17.07	17.07	IPI:IPI00520650.3	Gene_Symbol=UBQ14;UBQ11;UBQ10 Isoform 1 of Polyubiquitin 10	3702	1
83	0	2	17.06	17.06	17.06	IPI:IPI00938991.1	Gene_Symbol=UBQ14;UBQ11;UBQ10 UBQ10 (POLYUBIQUITIN 10); protein binding	3702	1
83	0	2	16.99	16.99	16.99	IPI:IPI00538011.2	Gene_Symbol=UBQ3 Polyubiquitin 3	3702	1
83	0	2	17.02	17.02	17.02	IPI:IPI00535543.3	Gene_Symbol=UBQ4 Polyubiquitin 4	3702	1
83	0	2	8.28	8.28	8.28	IPI:IPI00534462.1	Gene_Symbol=UBQ5 Ubiquitin-40S ribosomal protein S27a-3	3702	1
83	0	2	8.28	8.28	8.28	IPI:IPI00534346.1	Gene_Symbol=UBQ6 Ubiquitin-40S ribosomal protein S27a-2	3702	1
83	0	2	8.442	8.442	8.442	IPI:IPI00531002.1	Gene_Symbol=UBQ7 Ubiquitin-NEDD8-like protein RUB2	3702	1
83	0	2.03	8.075	4.037	4.037	IPI:IPI00533118.1	Gene_Symbol=UBQ9 Polyubiquitin 9	3702	1
84	2.04	2.04	6.279	3.488	3.488	IPI:IPI00534852.1	Gene_Symbol=GS2 Glutamine synthetase, chloroplastic/mitochondrial	3702	1
85	2.01	2.01	7.763	1.674	1.674	IPI:IPI00540587.1	Gene_Symbol=AT5G44230 Pentatricopeptide repeat-containing protein At5g44230	3702	1
86	0	2	3.76	1.811	1.811	IPI:IPI00531287.1	Gene_Symbol=cpHsc70-1 cpHsc70-1 (chloroplast heat shock protein 70-1); ATP binding	3702	1
86	2.01	2.01	6.825	1.811	1.811	IPI:IPI00518961.1	Gene_Symbol=CPHSC70-2EAT SHOCK PROTEIN 70-2 CPHSC70-2EAT SHOCK PROTEIN 70-2 (CHLOROPLAST HEAT SHOCK PROTEIN 70-2); ATP binding / unfolded protein binding	3702	1
87	2.01	2.01	9.887	4.802	4.802	IPI:IPI00534849.1	Gene_Symbol=PMDH2 Malate dehydrogenase, glyoxysomal	3702	1
87	0	2	8.108	5.105	5.105	IPI:IPI00657400.1	Gene_Symbol=PMDH2 PMDH2 (peroxisomal NAD-malate dehydrogenase 2); malate dehydrogenase	3702	1
89	2	2	4.314	0.8987	0.8987	IPI:IPI00543133.2	Gene_Symbol=- Helicase-like protein	3702	1
90	0	2	9.913	5.831	5.831	IPI:IPI00931016.1	Gene_Symbol=- AT1G13440 protein (Fragment)	3702	1
90	0	2	14.2	5.917	5.917	IPI:IPI00527494.1	Gene_Symbol=GAPC1 Glyceraldehyde-3-phosphate dehydrogenase, cytosolic	3702	1
90	2	2	15.48	6.452	6.452	IPI:IPI00846497.1	Gene_Symbol=GAPC2 GAPC2 (GLYCERALDEHYDE-3-PHOSPHATE DEHYDROGENASE C2); NAD or NADH binding / binding / catalytic/ glyceraldehyde-3-phosphate dehydrogenase (phosphorylating)/ glyceraldehyde-3-phosphate dehydrogenase	3702	1
90	0	2	14.2	5.917	5.917	IPI:IPI00518090.1	Gene_Symbol=GAPC2 GAPC2 (GLYCERALDEHYDE-3-PHOSPHATE DEHYDROGENASE C2); NAD or NADH binding / binding / catalytic/ glyceraldehyde-3-phosphate dehydrogenase (phosphorylating)/ glyceraldehyde-3-phosphate dehydrogenase	3702	1
91	2	2	9.825	4.561	4.561	IPI:IPI00542591.1	Gene_Symbol=TLP18.3 UPF0603 protein At1g54780, chloroplastic	3702	1
92	2	2	4.678	2.339	2.339	IPI:IPI00529914.1	Gene_Symbol=AT5G64430 octicosapeptide/Phox/Bem1p (PB1) domain-containing protein	3702	1
94	2	2	11.25	5.625	5.625	IPI:IPI00546886.1	Gene_Symbol=PSAG Photosystem I reaction center subunit V, chloroplastic	3702	1
95	0	2	3.333	3.333	3.333	IPI:IPI00529143.1	Gene_Symbol=TUA3;TUA5 Tubulin alpha-3/alpha-5 chain	3702	1
95	0	2	3.333	3.333	3.333	IPI:IPI00547933.1	Gene_Symbol=TUA4;TUA2 Tubulin alpha-2/alpha-4 chain	3702	1
95	0	2	3.333	3.333	3.333	IPI:IPI00520226.1	Gene_Symbol=TUA6 Tubulin alpha-6 chain	3702	1
95	2	2	5.621	3.513	3.513	IPI:IPI00542693.1	Gene_Symbol=TUA6 Tubulin/FtsZ family protein	3702	1
96	2	2	10.51	5.072	5.072	IPI:IPI00539339.1	Gene_Symbol=AT3G04790 ribose 5-phosphate isomerase-related	3702	1
97	2	2	5.167	3	3	IPI:IPI00531891.1	Gene_Symbol=AT3G22520 unknown protein	3702	1
98	2	2	3.661	2.174	2.174	IPI:IPI00529418.2	Gene_Symbol=SWI2 F11M21.32 protein	3702	1
99	0	2	4.836	1.741	1.741	IPI:IPI00525727.1	Gene_Symbol=SHM1 Serine hydroxymethyltransferase, mitochondrial	3702	1
99	2	2	4.69	1.689	1.689	IPI:IPI00525834.1	Gene_Symbol=SHM2 SHM2 (SERINE HYDROXYMETHYLTRANSFERASE 2); catalytic/ glycine hydroxymethyltransferase/ pyridoxal phosphate binding	3702	1
99	0	2	4.836	1.741	1.741	IPI:IPI00521944.1	Gene_Symbol=SHM2 SHM2 (SERINE HYDROXYMETHYLTRANSFERASE 2); catalytic/ glycine hydroxymethyltransferase/ pyridoxal phosphate binding	3702	1
100	2	2	5.503	2.55	2.55	IPI:IPI00518141.1	Gene_Symbol=- Putative uncharacterized protein T9L24.37	3702	1
100	0	2	2.423	2.423	2.423	IPI:IPI00517428.1	Gene_Symbol=AT1G73430 sec34-like family protein	3702	1
101	2	2	6.984	3.492	3.492	IPI:IPI00516612.1	Gene_Symbol=AHL19 DNA-binding protein-related	3702	1
102	2	2	7.848	3.038	3.038	IPI:IPI00516350.1	Gene_Symbol=PRK Phosphoribulokinase, chloroplastic	3702	1
105	2	2	22.22	22.22	22.22	IPI:IPI00939000.1	Gene_Symbol=ATHM2 ATHM2; enzyme activator	3702	1
105	0	2	8.602	8.602	8.602	IPI:IPI00546191.1	Gene_Symbol=ATHM2 Thioredoxin M2, chloroplastic	3702	1
106	0	2	9.709	9.709	9.709	IPI:IPI00520838.3	Gene_Symbol=AT1G07660;AT3G45930;AT1G07820;AT5G59690;AT5G59970;AT3G46320;AT3G53730;HIS4 Histone H4	3702	1
106	2	2	11.63	11.63	11.63	IPI:IPI00846614.1	Gene_Symbol=AT1G07660;AT3G45930;AT1G07820;AT5G59690;AT5G59970;AT3G46320;AT3G53730;HIS4 Histone superfamily protein	3702	1
107	2	2	6.114	6.114	6.114	IPI:IPI00548912.1	Gene_Symbol=PETC Isoform 1 of Cytochrome b6-f complex iron-sulfur subunit, chloroplastic	3702	1
107	0	2	6.667	6.667	6.667	IPI:IPI00530995.1	Gene_Symbol=PETC Isoform 2 of Cytochrome b6-f complex iron-sulfur subunit, chloroplastic	3702	1
108	2	2	15.07	15.07	15.07	IPI:IPI00547131.3	Gene_Symbol=PSBH Photosystem II reaction center protein H	3702	1
109	2	2	2.545	2.545	2.545	IPI:IPI00544876.1	Gene_Symbol=SBPASE Sedoheptulose-1,7-bisphosphatase, chloroplastic	3702	1
110	2	2	11.11	11.11	11.11	IPI:IPI00541194.3	Gene_Symbol=PSAC Photosystem I iron-sulfur center	3702	1
111	2	2	4	4	4	IPI:IPI00539231.1	Gene_Symbol=AT2G37660 Uncharacterized protein At2g37660, chloroplastic	3702	1
112	2	2	15.91	15.91	15.91	IPI:IPI00534845.2	Gene_Symbol=ATPE ATP synthase epsilon chain, chloroplastic	3702	1
113	2	2	3.111	3.111	3.111	IPI:IPI00532633.1	Gene_Symbol=AT5G65600 L-type lectin-domain containing receptor kinase IX.2	3702	2
114	2	2	10	10	10	IPI:IPI00528572.1	Gene_Symbol=PSBR Photosystem II 10 kDa polypeptide, chloroplastic	3702	2
115	2	2	4.781	4.781	4.781	IPI:IPI00523187.1	Gene_Symbol=LHCA4 Chlorophyll a-b binding protein 4, chloroplastic	3702	1
116	2	2	4.609	4.609	4.609	IPI:IPI00522449.1	Gene_Symbol=AT3G56480 Putative uncharacterized protein T5P19_130	3702	1
117	2	2	14.37	14.37	14.37	IPI:IPI00520177.1	Gene_Symbol=DRT112 Plastocyanin major isoform, chloroplastic	3702	1
119	1.7	1.7	17.32	7.874	7.874	IPI:IPI00534812.2	Gene_Symbol=AT5G39570 Uncharacterized protein At5g39570	3702	1
121	1.7	1.7	1.983	1.983	1.983	IPI:IPI00535593.1	Gene_Symbol=- GTP-binding protein-like	3702	1
121	0	1.7	1.639	1.639	1.639	IPI:IPI00521579.1	Gene_Symbol=AT5G66470 GTP binding / RNA binding	3702	1
122	1.53	1.53	22.33	8.738	8.738	IPI:IPI00540305.1	Gene_Symbol=LBD2 LOB domain-containing protein 2	3702	1
125	1.52	1.52	7.975	7.975	7.975	IPI:IPI00896249.1	Gene_Symbol=- Putative uncharacterized protein	3702	1
125	0	1.52	5.372	5.372	5.372	IPI:IPI00528515.1	Gene_Symbol=AT3G13420 unknown protein	3702	1
126	0	1.51	4.727	3.693	0	IPI:IPI00520969.2	Gene_Symbol=MAP65-4 65-kDa microtubule-associated protein 4	3702	0
126	1.51	1.51	4.938	3.858	0	IPI:IPI01020138.1	Gene_Symbol=MAP65-4 MAP65-4	3702	0
127	1.46	1.46	3.211	0.6689	0.6689	IPI:IPI00538581.1	Gene_Symbol=AT5G04020 calmodulin binding	3702	1
128	1.42	3.73	12.6	6.166	6.166	IPI:IPI00991461.1	Gene_Symbol=AT3G14415 Aldolase-type TIM barrel family protein	3702	2
128	0	3.73	12.81	6.267	6.267	IPI:IPI00518426.1	Gene_Symbol=AT3G14415 Peroxisomal (S)-2-hydroxy-acid oxidase GLO2	3702	2
129	1.42	1.42	7.039	1.656	1.656	IPI:IPI01019507.1	Gene_Symbol=- Putative uncharacterized protein At2g43470	3702	1
129	0	1.42	11.43	3.81	3.81	IPI:IPI00938953.1	Gene_Symbol=AT2G43470 unknown protein	3702	1
131	1.4	21.79	71.54	41.2	41.2	IPI:IPI00533295.2	Gene_Symbol=GRF1 14-3-3-like protein GF14 chi	3702	22
131	0	21.79	54.09	34.59	34.59	IPI:IPI00938811.1	Gene_Symbol=GRF1 14-3-3-like protein GF14 chi / general regulatory factor 1	3702	22
132	1.4	4.03	11.44	5.585	5.585	IPI:IPI00657461.2	Gene_Symbol=FBA1 Fructose-bisphosphate aldolase	3702	2
132	0	4.03	11.05	5.398	5.398	IPI:IPI00656779.1	Gene_Symbol=FBA1 fructose-bisphosphate aldolase, putative	3702	2
132	0	4.03	10.78	5.263	5.263	IPI:IPI00549111.1	Gene_Symbol=FBA1 Probable fructose-bisphosphate aldolase 1, chloroplastic	3702	2
133	1.4	1.4	5.444	2.865	2.865	IPI:IPI00892100.1	Gene_Symbol=AT5G54130 calcium-binding EF hand family protein	3702	1
133	0	1.4	5.413	2.849	2.849	IPI:IPI00891860.1	Gene_Symbol=AT5G54130 calcium-binding EF hand family protein	3702	1
133	0	1.4	4.358	2.294	2.294	IPI:IPI00546782.1	Gene_Symbol=AT5G54130 calcium-binding EF hand family protein	3702	1
134	1.4	1.4	3.627	2.073	2.073	IPI:IPI00538932.1	Gene_Symbol=AT1G76380 DNA-binding bromodomain-containing protein	3702	1
134	0	1.4	3.621	2.069	2.069	IPI:IPI00529766.1	Gene_Symbol=AT1G76380 DNA-binding bromodomain-containing protein	3702	1
134	0	1.4	3.627	2.073	2.073	IPI:IPI00526458.1	Gene_Symbol=AT1G76380 DNA-binding bromodomain-containing protein	3702	1
136	1.4	1.4	1.907	1.907	1.907	IPI:IPI01020434.1	Gene_Symbol=AT5G22610 F-box family protein	3702	1
136	0	1.4	1.793	1.793	1.793	IPI:IPI00532142.2	Gene_Symbol=AT5G22610 Putative F-box/FBD/LRR-repeat protein At5g22610	3702	1
138	1.36	1.36	5.946	2.703	0	IPI:IPI00533685.1	Gene_Symbol=AT5G09530 hydroxyproline-rich glycoprotein family protein	3702	0
140	0	1.31	6.259	1.788	1.788	IPI:IPI00570385.1	Gene_Symbol=- F14D16.25	3702	1
140	1.31	1.31	7.089	1.81	1.81	IPI:IPI00529245.1	Gene_Symbol=AT1G19100 ATP-binding region, ATPase-like domain-containing protein-related	3702	1
141	1.31	1.31	2.079	0.7623	0.7623	IPI:IPI00549161.1	Gene_Symbol=GNL1 pattern formation protein, putative	3702	1
142	1.3	4	8.861	4.43	4.43	IPI:IPI00656928.1	Gene_Symbol=CAT2 CAT2 (CATALASE 2); catalase	3702	2
142	0	4	8.537	4.268	4.268	IPI:IPI00520641.1	Gene_Symbol=CAT2 Catalase-2	3702	2
144	1.3	1.3	2.587	1.164	1.164	IPI:IPI00895615.1	Gene_Symbol=AT2G39435 Putative uncharacterized protein At2g39440	3702	1
146	1.3	1.3	9.032	9.032	9.032	IPI:IPI00542532.2	Gene_Symbol=MLP423 MLP-like protein 423	3702	1
147	1.3	1.3	2.669	2.669	2.669	IPI:IPI00532866.1	Gene_Symbol=UGT72E1 UDP-glycosyltransferase 72E1	3702	1
149	0	1.23	4.762	1.714	0	IPI:IPI00518803.1	Gene_Symbol=- F12G12.20 protein	3702	0
149	1.23	1.23	5.165	1.86	0	IPI:IPI00890991.1	Gene_Symbol=UPF3 Smg-4/UPF3 family protein	3702	0
149	0	1.23	5.187	1.867	0	IPI:IPI00523434.1	Gene_Symbol=UPF3 Smg-4/UPF3 family protein	3702	0
151	1.22	1.22	12.43	6.78	0	IPI:IPI00534954.1	Gene_Symbol=- Putative uncharacterized protein	3702	0
151	0	1.22	10.73	5.854	0	IPI:IPI00519333.1	Gene_Symbol=AT5G42330 unknown protein	3702	0
154	1.22	1.22	1.68	1.68	0	IPI:IPI00516431.1	Gene_Symbol=SBTI1.1 SBTI1.1; serine-type endopeptidase	3702	0
155	1.15	2.01	9.302	1.789	1.789	IPI:IPI00517502.1	Gene_Symbol=AT5G08680 ATP synthase subunit beta-3, mitochondrial	3702	1
156	1.1	6	14.59	11.67	11.67	IPI:IPI00524611.1	Gene_Symbol=ACT7 Actin-7	3702	3
157	1.1	3.24	17.22	10.99	5.861	IPI:IPI00539263.1	Gene_Symbol=2-Cys Prx B 2-Cys peroxiredoxin BAS1-like, chloroplastic	3702	1
160	1.05	1.05	2.634	0.3248	0	IPI:IPI00526729.2	Gene_Symbol=POK2 POK2 (PHRAGMOPLAST ORIENTING KINESIN 2); ATP binding / microtubule motor	3702	0
161	1.05	1.05	2.727	0.4224	0	IPI:IPI00975271.2	Gene_Symbol=AT1G58230 WD-40 repeat family protein / beige-related	3702	0
163	1.05	1.05	12.7	4.444	0	IPI:IPI00991833.1	Gene_Symbol=SYP132 Syntaxin of plants 132	3702	0
163	0	1.05	13.16	4.605	0	IPI:IPI00534329.1	Gene_Symbol=SYP132 Syntaxin-132	3702	0
163	0	1.05	17.94	6.278	0	IPI:IPI00657075.1	Gene_Symbol=SYP132 SYP132 (SYNTAXIN OF PLANTS 132); SNAP receptor	3702	0
164	1.05	1.05	4.051	4.051	0	IPI:IPI00543467.1	Gene_Symbol=AT5G48140 polygalacturonase, putative / pectinase, putative	3702	0
165	1.02	1.02	7.578	1.783	0	IPI:IPI00531093.1	Gene_Symbol=IQD28 F14L17.15 protein	3702	0
170	0	0.96	2.849	2.849	0	IPI:IPI00545757.1	Gene_Symbol=NTMC2T5.1 F14I3.13 protein	3702	0
170	0.96	0.96	3.312	3.312	0	IPI:IPI00992194.1	Gene_Symbol=NTMC2T5.1 N-terminal-transmembrane-C2 domain type 5.1	3702	0
171	0.96	0.96	3.323	3.323	0	IPI:IPI00522620.1	Gene_Symbol=AT5G64100 Peroxidase 69	3702	0
172	0.92	0.92	3.236	1.456	0	IPI:IPI00992520.1	Gene_Symbol=HCF107 High chlorophyll fluorescent 107	3702	0
172	0	0.92	2.688	1.21	0	IPI:IPI00517465.1	Gene_Symbol=HCF107 Similarity to O-linked GlcNAc transferase	3702	0
174	0.85	3	18.35	18.35	12.03	IPI:IPI00527220.1	Gene_Symbol=ELF5A-3 Eukaryotic translation initiation factor 5A-3	3702	2
175	0.85	0.85	1.984	0.5101	0	IPI:IPI00846652.1	Gene_Symbol=SYD SYD (SPLAYED); ATPase/ chromatin binding	3702	0
175	0	0.85	1.976	0.508	0	IPI:IPI00532288.3	Gene_Symbol=SYD SYD (SPLAYED); ATPase/ chromatin binding	3702	0
175	0	0.85	1.959	0.5036	0	IPI:IPI00516285.1	Gene_Symbol=SYD SYD (SPLAYED); ATPase/ chromatin binding	3702	0
178	0.83	0.83	2.747	2.747	0	IPI:IPI00852297.1	Gene_Symbol=- Putative uncharacterized protein F10M6.90	3702	0
178	0	0.83	4.184	4.184	0	IPI:IPI00536154.2	Gene_Symbol=AT4G32270 unknown protein	3702	0
182	0.8	0.8	14.21	3.684	0	IPI:IPI00530968.1	Gene_Symbol=- Magnesium transporter MRS2-8	3702	0
190	0.73	0.73	4.974	1.047	0	IPI:IPI00534625.1	Gene_Symbol=FRS7 Protein FAR1-RELATED SEQUENCE 7	3702	0
191	0.72	0.72	3.187	1.594	0	IPI:IPI00541096.1	Gene_Symbol=AT5G12010 unknown protein	3702	0
194	0.72	0.72	1.722	1.722	0	IPI:IPI00529256.1	Gene_Symbol=AT2G13600 Pentatricopeptide repeat-containing protein At2g13600	3702	0
196	0.7	0.7	3.11	3.11	0	IPI:IPI00846955.1	Gene_Symbol=MUR4 MUR4 (MURUS 4); UDP-arabinose 4-epimerase/ catalytic	3702	0
196	0	0.7	3.103	3.103	0	IPI:IPI00521995.1	Gene_Symbol=MUR4 UDP-arabinose 4-epimerase 1	3702	0
197	0.7	0.7	3.478	3.478	0	IPI:IPI00545454.1	Gene_Symbol=AT3G03330 T21P5.25 protein	3702	0
198	0.7	0.7	1.203	1.203	0	IPI:IPI00521692.1	Gene_Symbol=CRK41 Cysteine-rich receptor-like protein kinase 41	3702	0
199	0.69	0.69	4.137	1.413	0	IPI:IPI00534639.1	Gene_Symbol=AT5G14580 polyribonucleotide nucleotidyltransferase, putative	3702	0
202	0.68	0.68	2.462	2.462	0	IPI:IPI00538549.2	Gene_Symbol=AT4G10260 Putative uncharacterized protein (Fragment)	3702	0
206	0.64	0.64	5.949	1.519	0	IPI:IPI00517511.1	Gene_Symbol=ATK5 ATK5 (ARABIDOPSIS THALIANA KINESIN 5); microtubule motor	3702	0
209	0.62	0.62	1.777	1.777	0	IPI:IPI00992726.1	Gene_Symbol=PREP1 Presequence protease 1	3702	0
209	0	0.62	1.759	1.759	0	IPI:IPI00547030.1	Gene_Symbol=PREP1 Presequence protease 1, chloroplastic/mitochondrial	3702	0
212	0.59	0.59	7.872	0.984	0	IPI:IPI00536034.1	Gene_Symbol=AT5G39020 Probable receptor-like protein kinase At5g39020	3702	0
213	0.59	0.59	8.252	8.252	0	IPI:IPI00525436.1	Gene_Symbol=AT5G06450 Uncharacterized protein At5g06450	3702	0
214	0.55	0.55	2.757	0.7423	0	IPI:IPI00544281.3	Gene_Symbol=AT1G78280 F-box protein At1g78280	3702	0
219	0.55	0.55	2.703	2.703	0	IPI:IPI00535124.1	Gene_Symbol=UGT72B3 UDP-glycosyltransferase 72B3	3702	0
221	0.54	0.54	12.21	3.435	0	IPI:IPI00521413.1	Gene_Symbol=AT4G01310 50S ribosomal protein L5, chloroplastic	3702	0
223	0.53	0.53	3.285	0	0	IPI:IPI00852372.1	Gene_Symbol=- Putative uncharacterized protein T7P1.14	3702	0
224	0.52	0.52	5.389	3.114	0	IPI:IPI00521243.1	Gene_Symbol=PRP40C FF domain-containing protein / WW domain-containing protein	3702	0
226	0.51	0.51	2.024	2.024	0	IPI:IPI00547422.1	Gene_Symbol=AT5G40740 unknown protein	3702	0
227	0.5	0.5	6.125	1.875	0	IPI:IPI00895683.1	Gene_Symbol=- Putative uncharacterized protein At4g20730	3702	0
227	0	0.5	5.947	1.82	0	IPI:IPI00522036.1	Gene_Symbol=- Putative uncharacterized protein F21C20.80	3702	0
230	0.47	0.47	7.486	2.542	0	IPI:IPI00938690.1	Gene_Symbol=AT4G26450 Uncharacterized protein At4g26450	3702	0
232	0.46	17.82	63.32	37.84	37.84	IPI:IPI00517524.1	Gene_Symbol=GRF2 14-3-3-like protein GF14 omega	3702	20
233	0.46	0.46	4.945	1.374	0	IPI:IPI00531922.1	Gene_Symbol=ATM3 ABC transporter B family member 25, mitochondrial	3702	0
234	0.45	0.45	3.166	1.226	0	IPI:IPI00542322.1	Gene_Symbol=AT1G07200 ATP-dependent Clp protease ClpB protein-related	3702	0
235	0.44	0.44	4.821	2.321	0	IPI:IPI01019728.1	Gene_Symbol=QWRF4 Putative uncharacterized protein At2g24070	3702	0
235	0	0.44	4.433	2.135	0	IPI:IPI00523218.1	Gene_Symbol=QWRF4 unknown protein	3702	0
239	0.44	0.44	3.052	3.052	0	IPI:IPI00531124.1	Gene_Symbol=AT5G44630 Alpha-barbatene synthase	3702	0
243	0.42	0.42	8.454	0.6832	0	IPI:IPI00530229.1	Gene_Symbol=ATSMC2 Structural maintenance of chromosomes protein 2-2	3702	0
244	0.41	0.41	5.725	5.725	0	IPI:IPI00548141.1	Gene_Symbol=AT3G24070 zinc knuckle (CCHC-type) family protein	3702	0
245	0.39	0.39	5.629	2.152	0	IPI:IPI00535797.1	Gene_Symbol=RPA70B RPA70B (RPA70-KDA SUBUNIT B); DNA binding / nucleic acid binding	3702	0
246	0	0.39	2.299	1.149	0	IPI:IPI00526085.1	Gene_Symbol=- Putative uncharacterized protein T30N20_70	3702	0
246	0.39	0.39	2.323	1.162	0	IPI:IPI01019487.1	Gene_Symbol=AT5G10800 RNA recognition motif (RRM)-containing protein	3702	0
247	0.38	0.38	5.335	1.524	0	IPI:IPI00520420.2	Gene_Symbol=AT4G16680 RNA helicase, putative	3702	0
249	0.38	0.38	0.8014	0.8014	0	IPI:IPI00543646.1	Gene_Symbol=PEPR1 Leucine-rich repeat receptor-like protein kinase PEPR1	3702	0
250	0.37	0.37	4.56	4.56	0	IPI:IPI00544629.1	Gene_Symbol=AT5G62460 zinc finger (C3HC4-type RING finger) family protein	3702	0
251	0.36	0.36	2.105	2.105	0	IPI:IPI00541600.1	Gene_Symbol=AT3G62630 unknown protein	3702	0
256	0.34	0.34	5.263	5.263	0	IPI:IPI01019548.1	Gene_Symbol=AT4G36000 Thaumatin-like protein	3702	0
257	0.34	0.34	4.015	4.015	0	IPI:IPI00523305.1	Gene_Symbol=AT2G23096 oxidoreductase, 2OG-Fe(II) oxygenase family protein	3702	0
257	0	0.34	3.819	3.819	0	IPI:IPI00521930.1	Gene_Symbol=AT4G33910 oxidoreductase, 2OG-Fe(II) oxygenase family protein	3702	0
258	0.33	0.33	8.647	3.769	0	IPI:IPI00524633.1	Gene_Symbol=SHT SHT (SPERMIDINE HYDROXYCINNAMOYL TRANSFERASE); N-acyltransferase/ hydroxycinnamoyltransferase/ spermidine:caffeoyl CoA N-acyltransferase/ spermidine:coumaroyl CoA N-acyltransferase/ spermidine:feruloyl CoA N-acyltransferase/ spermidine:sinapoyl CoA N-acyltransferase	3702	0
267	0.29	0.29	3.352	0	0	IPI:IPI00528272.1	Gene_Symbol=AT2G01210 leucine-rich repeat transmembrane protein kinase, putative	3702	0
268	0.29	0.29	5.424	0	0	IPI:IPI00525754.1	Gene_Symbol=BZIP60 bZIP transcription factor 60	3702	0
270	0.28	0.28	1.264	0	0	IPI:IPI00991910.1	Gene_Symbol=HAC1 Histone acetyltransferase of the CBP family 1	3702	0
270	0	0.28	1.296	0	0	IPI:IPI00537495.2	Gene_Symbol=HAC1 Isoform 1 of Histone acetyltransferase HAC1	3702	0
271	0.28	0.28	8.924	0	0	IPI:IPI00526952.1	Gene_Symbol=AT4G15450 unknown protein	3702	0
273	0.28	0.28	2.917	0	0	IPI:IPI00547454.1	Gene_Symbol=INV-E beta-fructofuranosidase, putative / invertase, putative / saccharase, putative / beta-fructosidase, putative	3702	0
277	0.28	0.28	1.745	0	0	IPI:IPI00546553.1	Gene_Symbol=- Putative uncharacterized protein T26N6.14	3702	0
278	0.28	0.28	3.038	0	0	IPI:IPI00540418.2	Gene_Symbol=AT5G20310 Putative uncharacterized protein (Fragment)	3702	0
279	0.28	0.28	10.98	0	0	IPI:IPI00519681.1	Gene_Symbol=AT5G25840 unknown protein	3702	0
280	0.27	0.27	3.614	0	0	IPI:IPI00523414.2	Gene_Symbol=AT4G36120 Filament-like plant protein 5	3702	0
282	0.27	0.27	2.286	0	0	IPI:IPI00657445.1	Gene_Symbol=AT3G48070 protein binding / zinc ion binding	3702	0
282	0	0.27	2.508	0	0	IPI:IPI00541212.1	Gene_Symbol=AT3G48070 protein binding / zinc ion binding	3702	0
283	0.27	0.27	5.263	0	0	IPI:IPI00544649.1	Gene_Symbol=AT2G44000 unknown protein	3702	0
284	0.27	0.27	2.398	0	0	IPI:IPI00541595.1	Gene_Symbol=AT2G01900 endonuclease/exonuclease/phosphatase family protein	3702	0
285	0.27	0.27	3.169	0	0	IPI:IPI00528173.1	Gene_Symbol=AT1G59359;AT1G58684;AT1G58983 40S ribosomal protein S2-2	3702	0
285	0	0.27	3.169	0	0	IPI:IPI00521681.1	Gene_Symbol=XW6 40S ribosomal protein S2-1	3702	0
286	0.26	0.26	7.85	0	0	IPI:IPI00522516.1	Gene_Symbol=AT1G26380 FAD-binding domain-containing protein	3702	0
288	0.25	0.25	9.651	0	0	IPI:IPI00547681.1	Gene_Symbol=AT1G56670 GDSL esterase/lipase LIP-4	3702	0
289	0.25	0.25	1.565	0	0	IPI:IPI00520683.1	Gene_Symbol=AFB2 Protein AUXIN SIGNALING F-BOX 2	3702	0
294	0.24	0.24	7.186	0	0	IPI:IPI01019838.1	Gene_Symbol=- Putative uncharacterized protein	3702	0
295	0.24	0.24	2.254	0	0	IPI:IPI00535822.1	Gene_Symbol=AT3G15430 regulator of chromosome condensation (RCC1) family protein	3702	0
296	0.24	0.24	3.922	0	0	IPI:IPI00526635.1	Gene_Symbol=AT1G71060 Pentatricopeptide repeat-containing protein At1g71060, mitochondrial	3702	0
297	0.24	0.24	2.311	0	0	IPI:IPI00524240.1	Gene_Symbol=AT2G22450 riboflavin biosynthesis protein, putative	3702	0
298	0.23	0.23	2.696	0	0	IPI:IPI00538278.1	Gene_Symbol=AT1G11860 Aminomethyltransferase, mitochondrial	3702	0
303	0.21	0.21	1.941	0	0	IPI:IPI00544008.1	Gene_Symbol=- T10O22.20	3702	0
310	0.2	0.2	3.425	0	0	IPI:IPI00533760.1	Gene_Symbol=AT5G64320 Pentatricopeptide repeat-containing protein At5g64320, mitochondrial	3702	0
312	0.2	0.2	1.479	0	0	IPI:IPI00533301.1	Gene_Symbol=AT2G25760 protein kinase family protein	3702	0
312	0	0.2	1.486	0	0	IPI:IPI00526872.1	Gene_Symbol=AT2G25760 protein kinase family protein	3702	0
315	0.19	0.19	5.078	0	0	IPI:IPI00544592.1	Gene_Symbol=- Putative uncharacterized protein T22A6.100	3702	0
315	0	0.19	4.774	0	0	IPI:IPI00526863.1	Gene_Symbol=EMB140 RNA recognition motif (RRM)-containing protein	3702	0
315	0	0.19	4.779	0	0	IPI:IPI00520864.1	Gene_Symbol=EMB140 RNA recognition motif (RRM)-containing protein	3702	0
319	0.19	0.19	2.479	0	0	IPI:IPI01019958.1	Gene_Symbol=AT1G31000 F-box family protein	3702	0
319	0	0.19	2.466	0	0	IPI:IPI00530512.1	Gene_Symbol=AT1G31000 Putative F-box protein At1g31000	3702	0
320	0	0.19	3.367	0	0	IPI:IPI00530061.1	Gene_Symbol=ZML1 Isoform 1 of GATA transcription factor 24	3702	0
320	0	0.19	3.39	0	0	IPI:IPI00528960.1	Gene_Symbol=ZML1 Isoform 2 of GATA transcription factor 24	3702	0
320	0.19	0.19	4.63	0	0	IPI:IPI00891262.1	Gene_Symbol=ZML1 ZML1 (ZIM-LIKE 1); transcription factor	3702	0
320	0	0.19	3.311	0	0	IPI:IPI00526986.1	Gene_Symbol=ZML2 GATA transcription factor 28	3702	0
321	0.19	0.19	2.676	0	0	IPI:IPI00547641.1	Gene_Symbol=AT1G55460 Kin17 DNA-binding protein-related	3702	0
322	0.19	0.19	2.664	0	0	IPI:IPI00546369.1	Gene_Symbol=AT5G18220 glycosyl hydrolase family 17 protein	3702	0
323	0.18	0.18	5.031	0	0	IPI:IPI00542861.1	Gene_Symbol=TRB1 F2J10.16 protein	3702	0
326	0.17	0.17	3.81	0	0	IPI:IPI00892337.1	Gene_Symbol=AT2G21230 bZIP family transcription factor	3702	0
326	0	0.17	4.348	0	0	IPI:IPI00537874.1	Gene_Symbol=AT2G21230 bZIP family transcription factor	3702	0
326	0	0.17	3.854	0	0	IPI:IPI00527927.1	Gene_Symbol=AT2G21230 bZIP family transcription factor	3702	0
327	0.17	0.17	5.17	0	0	IPI:IPI00852300.1	Gene_Symbol=- Putative uncharacterized protein M3E9.150	3702	0
328	0.17	0.17	4.128	0	0	IPI:IPI00549054.1	Gene_Symbol=AT3G16610 Pentatricopeptide repeat-containing protein At3g16610	3702	0
332	0.17	0.17	4.603	0	0	IPI:IPI00656984.1	Gene_Symbol=TAF7 TAF7 (TBP-ASSOCIATED FACTOR 7); general RNA polymerase II transcription factor	3702	0
332	0	0.17	5.419	0	0	IPI:IPI00524676.1	Gene_Symbol=TAF7 TAF7 (TBP-ASSOCIATED FACTOR 7); general RNA polymerase II transcription factor	3702	0
333	0	0.17	1.048	0	0	IPI:IPI00516310.1	Gene_Symbol=JMJ14 Isoform 1 of Probable lysine-specific demethylase JMJ14	3702	0
333	0.17	0.17	1.115	0	0	IPI:IPI00656704.1	Gene_Symbol=JMJ14 Isoform 2 of Probable lysine-specific demethylase JMJ14	3702	0
334	0.17	0.17	1.822	0	0	IPI:IPI00524003.1	Gene_Symbol=AT1G36730 Probable eukaryotic translation initiation factor 5-1	3702	0
335	0.17	0.17	1.338	0	0	IPI:IPI00522458.1	Gene_Symbol=AT4G16560 Putative uncharacterized protein dl4305c	3702	0
336	0.16	6.17	20.3	7.879	7.879	IPI:IPI00657405.1	Gene_Symbol=CA2 CA2 (CARBONIC ANHYDRASE 2); carbonate dehydratase/ zinc ion binding	3702	3
336	0	6.17	20.3	7.879	7.879	IPI:IPI00656734.1	Gene_Symbol=CA2 CA2 (CARBONIC ANHYDRASE 2); carbonate dehydratase/ zinc ion binding	3702	3
336	0	6.17	20.24	7.855	7.855	IPI:IPI00517188.1	Gene_Symbol=CA2 CA2 (CARBONIC ANHYDRASE 2); carbonate dehydratase/ zinc ion binding	3702	3
336	0	6.17	25.87	10.04	10.04	IPI:IPI00523587.1	Gene_Symbol=CA2 Carbonic anhydrase 2, chloroplastic	3702	3
338	0.16	0.16	5.97	0	0	IPI:IPI00547773.1	Gene_Symbol=CHR17 CHR17 (CHROMATIN REMODELING FACTOR17); ATP binding / DNA binding / DNA-dependent ATPase/ helicase/ hydrolase, acting on acid anhydrides, in phosphorus-containing anhydrides / nucleic acid binding / nucleosome binding	3702	0
338	0	0.16	5.987	0	0	IPI:IPI00526463.1	Gene_Symbol=CHR17 CHR17 (CHROMATIN REMODELING FACTOR17); ATP binding / DNA binding / DNA-dependent ATPase/ helicase/ hydrolase, acting on acid anhydrides, in phosphorus-containing anhydrides / nucleic acid binding / nucleosome binding	3702	0
339	0.16	0.16	4.439	0	0	IPI:IPI00545398.1	Gene_Symbol=GP ALPHA 1 Guanine nucleotide-binding protein alpha-1 subunit	3702	0
343	0.16	0.16	2.4	0	0	IPI:IPI00547709.1	Gene_Symbol=AT5G25510 Serine/threonine protein phosphatase 2A 57 kDa regulatory subunit B' iota isoform	3702	0
344	0.16	0.16	4.839	0	0	IPI:IPI00518404.1	Gene_Symbol=AT3G22730 Putative F-box/kelch-repeat protein At3g22730	3702	0
345	0.15	0.15	10.42	0	0	IPI:IPI00938894.1	Gene_Symbol=AT2G30120 unknown protein	3702	0
345	0	0.15	17.05	0	0	IPI:IPI00534384.1	Gene_Symbol=AT2G30120 unknown protein	3702	0
346	0.15	0.15	3.328	0	0	IPI:IPI00519828.1	Gene_Symbol=AT3G04750 Pentatricopeptide repeat-containing protein At3g04750, mitochondrial	3702	0
347	0.15	0.15	5.729	0	0	IPI:IPI00516999.1	Gene_Symbol=ICL Isocitrate lyase	3702	0
350	0.15	0.15	3.265	0	0	IPI:IPI00547581.1	Gene_Symbol=- Putative uncharacterized protein AT4g22500	3702	0
351	0.15	0.15	2.632	0	0	IPI:IPI00545391.1	Gene_Symbol=AT2G19610 zinc finger (C3HC4-type RING finger) family protein	3702	0
351	0	0.15	2.771	0	0	IPI:IPI00540109.1	Gene_Symbol=AT2G19610 zinc finger (C3HC4-type RING finger) family protein	3702	0
352	0.15	0.15	8.491	0	0	IPI:IPI00532411.1	Gene_Symbol=- Putative uncharacterized protein T6C23.15	3702	0
356	0.14	0.14	2.917	0	0	IPI:IPI00541280.1	Gene_Symbol=KT1 Potassium channel AKT1	3702	0
359	0.14	0.14	12.2	0	0	IPI:IPI00846262.1	Gene_Symbol=AT1G10745 unknown protein	3702	0
360	0	0.14	2.374	0	0	IPI:IPI00518633.1	Gene_Symbol=- Emb|CAA10767.1	3702	0
360	0.14	0.14	1.379	0	0	IPI:IPI00656932.1	Gene_Symbol=AT5G35170 adenylate kinase family protein	3702	0
360	0	0.14	1.361	0	0	IPI:IPI00547477.1	Gene_Symbol=AT5G35170 adenylate kinase family protein	3702	0
361	0.14	0.14	4.167	0	0	IPI:IPI00516499.2	Gene_Symbol=AT3G55050 Probable protein phosphatase 2C 48	3702	0
362	0.13	0.13	3.697	0	0	IPI:IPI00528409.2	Gene_Symbol=AT5G46070 GTP binding / GTPase	3702	0
363	0.13	0.13	5.862	0	0	IPI:IPI00542317.1	Gene_Symbol=- Putative uncharacterized protein AT4g09480	3702	0
364	0.13	0.13	3.247	0	0	IPI:IPI00530094.1	Gene_Symbol=RD21 Cysteine proteinase RD21a	3702	0
367	0.12	0.12	4.06	0	0	IPI:IPI00532843.1	Gene_Symbol=EDA40 EDA40 (embryo sac development arrest 40); protein binding / ubiquitin-protein ligase/ zinc ion binding	3702	0
372	0.12	0.12	7.918	0	0	IPI:IPI00532007.3	Gene_Symbol=AT5G23170 Serine/threonine-protein kinase-like protein At5g23170	3702	0
373	0.12	0.12	1.22	0	0	IPI:IPI00526079.1	Gene_Symbol=- Reverse transcriptase, putative	3702	0
378	0.12	0.12	5.747	0	0	IPI:IPI00549101.2	Gene_Symbol=AT1G09370 enzyme inhibitor/ pectinesterase	3702	0
379	0.12	0.12	6.107	0	0	IPI:IPI00548923.1	Gene_Symbol=JAZ8 Protein TIFY 5A	3702	0
380	0.12	0.12	3.282	0	0	IPI:IPI00535573.1	Gene_Symbol=AT1G66320 FBD-associated F-box protein At1g66320	3702	0
380	0	0.12	3.606	0	0	IPI:IPI00527288.1	Gene_Symbol=AT1G66640 unknown protein	3702	0
387	0.11	0.11	4.328	0	0	IPI:IPI00547593.1	Gene_Symbol=GSTU22 F3F9.13	3702	0
388	0.11	0.11	2.778	0	0	IPI:IPI00536273.1	Gene_Symbol=AT4G12290 Amine oxidase	3702	0
389	0.11	0.11	6.508	0	0	IPI:IPI00528090.1	Gene_Symbol=AT5G42320 Putative uncharacterized protein	3702	0
394	0.11	0.11	1.112	0	0	IPI:IPI01020486.1	Gene_Symbol=AT2G34210 structural constituent of ribosome / transcription elongation regulator/ transcription initiation factor	3702	0
395	0.11	0.11	1.208	0	0	IPI:IPI01020329.1	Gene_Symbol=AT3G02030 hydrolase, alpha/beta fold family protein	3702	0
396	0	0.11	3.346	0	0	IPI:IPI00852395.1	Gene_Symbol=- Protein-L-isoaspartate O-methyltransferase	3702	0
396	0.11	0.11	4.186	0	0	IPI:IPI00892342.2	Gene_Symbol=PIMT2 PIMT2 (PROTEIN-L-ISOASPARTATE METHYLTRANSFERASE 2); protein-L-isoaspartate (D-aspartate) O-methyltransferase	3702	0
396	0	0.11	2.941	0	0	IPI:IPI00852228.1	Gene_Symbol=PIMT2 PIMT2 (PROTEIN-L-ISOASPARTATE METHYLTRANSFERASE 2); protein-L-isoaspartate (D-aspartate) O-methyltransferase	3702	0
396	0	0.11	2.761	0	0	IPI:IPI00541080.3	Gene_Symbol=PIMT2 Protein-L-isoaspartate O-methyltransferase	3702	0
397	0	0.11	1.111	0	0	IPI:IPI00524230.1	Gene_Symbol=SYN2 Isoform 1 of Sister chromatid cohesion 1 protein 2	3702	0
397	0	0.11	1.112	0	0	IPI:IPI00520467.1	Gene_Symbol=SYN2 Isoform 2 of Sister chromatid cohesion 1 protein 2	3702	0
397	0.11	0.11	1.327	0	0	IPI:IPI00891064.1	Gene_Symbol=SYN2 SYN2	3702	0
398	0.11	0.11	4.831	0	0	IPI:IPI00542378.1	Gene_Symbol=AT4G26555 immunophilin / FKBP-type peptidyl-prolyl cis-trans isomerase family protein	3702	0
399	0.1	0.1	25.21	0	0	IPI:IPI00542244.1	Gene_Symbol=AT5G04120 phosphoglycerate/bisphosphoglycerate mutase family protein	3702	0
404	0	0.1	1.217	0	0	IPI:IPI00521727.3	Gene_Symbol=GSL10 ATGSL10 (glucan synthase-like 10); 1,3-beta-glucan synthase	3702	0
404	0.1	0.1	1.191	0	0	IPI:IPI01020150.1	Gene_Symbol=GSL10 Callose synthase 9	3702	0
405	0.1	0.1	1.796	0	0	IPI:IPI00539342.3	Gene_Symbol=MLH3 MLH3 (MUTL PROTEIN HOMOLOG 3); ATP binding / mismatched DNA binding	3702	0
406	0.1	0.1	4.502	0	0	IPI:IPI00527336.1	Gene_Symbol=AT2G18750 calmodulin-binding protein	3702	0
407	0.1	0.1	6.005	0	0	IPI:IPI00518257.2	Gene_Symbol=AT5G25920 unknown protein	3702	0
411	0.1	0.1	4.938	0	0	IPI:IPI01019879.1	Gene_Symbol=AT1G54070 F15I1.15 protein	3702	0
412	0	0.1	2.251	0	0	IPI:IPI00531494.2	Gene_Symbol=MIOX1 Inositol oxygenase 1	3702	0
412	0	0.1	2.265	0	0	IPI:IPI00938779.1	Gene_Symbol=MIOX1 MIOX1 (MYO-INISITOL OXYGENASE); inositol oxygenase/ oxidoreductase	3702	0
412	0	0.1	2.208	0	0	IPI:IPI00517564.1	Gene_Symbol=MIOX2 Inositol oxygenase 2	3702	0
412	0	0.1	2.208	0	0	IPI:IPI00533093.2	Gene_Symbol=MIOX4 Isoform 1 of Inositol oxygenase 4	3702	0
412	0.1	0.1	2.201	0	0	IPI:IPI00991565.1	Gene_Symbol=MIOX4 Isoform 2 of Inositol oxygenase 4	3702	0
413	0.1	0.1	2.153	0	0	IPI:IPI00523541.1	Gene_Symbol=AT2G45220 Probable pectinesterase/pectinesterase inhibitor 17	3702	0
414	0.1	0.1	2.767	0	0	IPI:IPI00519928.1	Gene_Symbol=- F2J10.3 protein	3702	0
414	0	0.1	2.632	0	0	IPI:IPI00519421.1	Gene_Symbol=AT1G50120 unknown protein	3702	0
415	0.1	0.1	4.31	0	0	IPI:IPI00519156.2	Gene_Symbol=ULP1B ULP1B (UB-LIKE PROTEASE 1B); cysteine-type peptidase	3702	0
416	0.09	0.09	1.903	0	0	IPI:IPI01027884.1	Gene_Symbol=- Autophagy-related protein 2	3702	0
416	0	0.09	1.958	0	0	IPI:IPI00546334.2	Gene_Symbol=ATG2 unknown protein	3702	0
421	0.09	0.09	2.177	0	0	IPI:IPI01020184.1	Gene_Symbol=AT5G22760 Gb|AAC80581.1	3702	0
421	0	0.09	2.107	0	0	IPI:IPI00532034.1	Gene_Symbol=AT5G22760 PHD finger family protein	3702	0
422	0.09	0.09	9.735	0	0	IPI:IPI00547015.1	Gene_Symbol=- Gb|AAF18539.1	3702	0
423	0.09	0.09	5.144	0	0	IPI:IPI00541210.1	Gene_Symbol=CDT1B CDT1-like protein b	3702	0
424	0.09	0.09	2.69	0	0	IPI:IPI00520306.1	Gene_Symbol=AT4G37380 Pentatricopeptide repeat-containing protein At4g37380, chloroplastic	3702	0
425	0.09	0.09	3.212	0	0	IPI:IPI00518805.1	Gene_Symbol=FTSH1 ATP-dependent zinc metalloprotease FTSH 1, chloroplastic	3702	0
436	0.09	0.09	4.248	0	0	IPI:IPI00534934.1	Gene_Symbol=TT10 Laccase-15	3702	0
437	0.09	0.09	5.532	0	0	IPI:IPI00523294.1	Gene_Symbol=AT3G23680 F-box family protein-related	3702	0
438	0.09	0.09	2.133	0	0	IPI:IPI00518314.1	Gene_Symbol=ATRPAC42 ATRPAC42; DNA binding / DNA-directed RNA polymerase/ protein dimerization	3702	0
443	0.08	0.08	5.093	0	0	IPI:IPI00530821.1	Gene_Symbol=NCED5 Probable 9-cis-epoxycarotenoid dioxygenase NCED5, chloroplastic	3702	0
451	0.08	0.08	1.102	0	0	IPI:IPI01019399.1	Gene_Symbol=- F12A21.16	3702	0
451	0	0.08	1.549	0	0	IPI:IPI00533546.2	Gene_Symbol=AT1G67690 metalloendopeptidase	3702	0
452	0	0.08	3.881	0	0	IPI:IPI00519970.1	Gene_Symbol=CIB1 Transcription factor bHLH63	3702	0
452	0.08	0.08	3.333	0	0	IPI:IPI00547855.1	Gene_Symbol=CIB5 Isoform 1 of Transcription factor bHLH76	3702	0
452	0	0.08	3.835	0	0	IPI:IPI00529982.1	Gene_Symbol=CIB5 Isoform 2 of Transcription factor bHLH76	3702	0
453	0.08	0.08	7.639	0	0	IPI:IPI00546700.1	Gene_Symbol=emb2184 50S ribosomal protein L31, chloroplastic	3702	0
454	0.08	0.08	4.098	0	0	IPI:IPI00536860.1	Gene_Symbol=- Putative ubiquitin-conjugating enzyme	3702	0
455	0.08	0.08	7.333	0	0	IPI:IPI00528190.1	Gene_Symbol=AT2G07110 unknown protein	3702	0
455	0	0.08	3.514	0	0	IPI:IPI00522564.1	Gene_Symbol=AT3G44130 Probable F-box protein At3g44130	3702	0
457	0.07	0.07	3.804	0	0	IPI:IPI00991960.1	Gene_Symbol=ARK3 Armadillo repeat kinesin 3	3702	0
457	0	0.07	3.808	0	0	IPI:IPI00543027.1	Gene_Symbol=ARK3 Armadillo repeat-containing kinesin-like protein 3	3702	0
464	0.07	0.07	0.4675	0	0	IPI:IPI00535393.1	Gene_Symbol=AT5G23110 zinc finger (C3HC4-type RING finger) family protein	3702	0
465	0.07	0.07	4.027	0	0	IPI:IPI00534681.1	Gene_Symbol=- Similarity to unknown protein	3702	0
465	0	0.07	3.604	0	0	IPI:IPI00528550.1	Gene_Symbol=AT5G50310 kelch repeat-containing protein	3702	0
489	0	0.07	1.508	0	0	IPI:IPI00529132.2	Gene_Symbol=AT5G54090 DNA mismatch repair MutS family protein	3702	0
489	0.07	0.07	1.509	0	0	IPI:IPI01020388.1	Gene_Symbol=AT5G54090 DNA mismatch repair protein MutS2-like	3702	0
490	0.07	0.07	2.037	0	0	IPI:IPI00992491.1	Gene_Symbol=GTG2 GPCR-type G protein 2	3702	0
490	0	0.07	2.141	0	0	IPI:IPI00539070.1	Gene_Symbol=GTG2 Isoform 1 of GPCR-type G protein 2	3702	0
490	0	0.07	2.874	0	0	IPI:IPI00534794.1	Gene_Symbol=GTG2 Isoform 2 of GPCR-type G protein 2	3702	0
491	0.07	0.07	3.462	0	0	IPI:IPI00891858.1	Gene_Symbol=HRE1 ethylene-responsive element-binding protein, putative	3702	0
491	0	0.07	3.435	0	0	IPI:IPI00541631.1	Gene_Symbol=HRE1 ethylene-responsive element-binding protein, putative	3702	0
491	0	0.07	4.265	0	0	IPI:IPI00846814.1	Gene_Symbol=HRE1 Ethylene-responsive transcription factor ERF073	3702	0
492	0	0.07	5.208	0	0	IPI:IPI00519005.1	Gene_Symbol=MBD10 Isoform 1 of Methyl-CpG-binding domain-containing protein 10	3702	0
492	0.07	0.07	6.024	0	0	IPI:IPI00785822.1	Gene_Symbol=MBD10 Isoform 2 of Methyl-CpG-binding domain-containing protein 10	3702	0
493	0.07	0.07	20.51	0	0	IPI:IPI00542178.1	Gene_Symbol=PSBF Cytochrome b559 subunit beta	3702	0
494	0.07	0.07	4.484	0	0	IPI:IPI00539927.1	Gene_Symbol=- Putative uncharacterized protein At2g28320	3702	0
494	0	0.07	2.714	0	0	IPI:IPI00517540.1	Gene_Symbol=AT2G28320 pleckstrin homology (PH) domain-containing protein / lipid-binding START domain-containing protein	3702	0
495	0.07	0.07	4.077	0	0	IPI:IPI00539060.1	Gene_Symbol=AT4G34880 amidase family protein	3702	0
496	0.07	0.07	4.823	0	0	IPI:IPI00538587.1	Gene_Symbol=AT1G31090 Putative F-box protein At1g31090	3702	0
497	0.07	0.07	6.557	0	0	IPI:IPI00537274.1	Gene_Symbol=AT2G22170 lipid-associated family protein	3702	0
498	0.07	0.07	3.962	0	0	IPI:IPI00527840.2	Gene_Symbol=CPSF30 Isoform 1 of Cleavage and polyadenylation specificity factor CPSF30	3702	0
499	0.07	0.07	2.926	0	0	IPI:IPI00527030.2	Gene_Symbol=CYCD3;1 Cyclin-D3-1	3702	0
500	0.07	0.07	1.988	0	0	IPI:IPI00524351.1	Gene_Symbol=AT1G14185 glucose-methanol-choline (GMC) oxidoreductase family protein	3702	0
501	0.07	0.07	2.985	0	0	IPI:IPI00521239.1	Gene_Symbol=AT4G28230 unknown protein	3702	0
505	0.06	0.06	7.639	0	0	IPI:IPI00521200.2	Gene_Symbol=CRS1 CRS1 (ARABIDOPSIS ORTHOLOG OF MAIZE CHLOROPLAST SPLICING FACTOR CRS1); RNA splicing factor, transesterification mechanism	3702	0
507	0.06	0.06	2.683	0	0	IPI:IPI00520929.1	Gene_Symbol=- Putative helicase	3702	0
510	0.06	0.06	4.914	0	0	IPI:IPI00655425.1	Gene_Symbol=- F21B7.29	3702	0
510	0	0.06	5.249	0	0	IPI:IPI00536951.2	Gene_Symbol=AT1G03687 unknown protein	3702	0
510	0	0.06	6.472	0	0	IPI:IPI00531644.2	Gene_Symbol=AT1G03687 unknown protein	3702	0
511	0.06	0.06	13.03	0	0	IPI:IPI00538064.1	Gene_Symbol=ATP5 ATP synthase subunit O, mitochondrial	3702	0
512	0.06	0.06	5.567	0	0	IPI:IPI00537301.1	Gene_Symbol=- Putative gag-pol polyprotein	3702	0
513	0.06	0.06	1.983	0	0	IPI:IPI00533983.1	Gene_Symbol=- TIR-NBS-LRR	3702	0
514	0.06	0.06	4.977	0	0	IPI:IPI00522793.1	Gene_Symbol=AT3G13940 DNA binding / DNA-directed RNA polymerase	3702	0
530	0	0.06	0.428	0	0	IPI:IPI01020079.1	Gene_Symbol=- ATM-like protein	3702	0
530	0	0.06	0.4173	0	0	IPI:IPI00546854.2	Gene_Symbol=AT4G36080 FAT domain-containing protein / phosphatidylinositol 3- and 4-kinase family protein	3702	0
530	0.06	0.06	0.4206	0	0	IPI:IPI01020467.1	Gene_Symbol=AT4G36080 Phosphotransferases, alcohol group as acceptor	3702	0
530	0	0.06	0.4201	0	0	IPI:IPI00992149.1	Gene_Symbol=AT4G36080 Phosphotransferases, alcohol group as acceptor	3702	0
531	0.06	0.06	1.97	0	0	IPI:IPI01019485.1	Gene_Symbol=AT4G05540 T1J24.4 protein	3702	0
532	0.06	0.06	33.33	0	0	IPI:IPI00892116.1	Gene_Symbol=AT4G03827 unknown protein	3702	0
533	0	0.06	1.832	0	0	IPI:IPI00536404.1	Gene_Symbol=PARC6 Isoform 1 of Plastid division protein CDP1, chloroplastic	3702	0
533	0.06	0.06	2.005	0	0	IPI:IPI00656912.1	Gene_Symbol=PARC6 Isoform 2 of Plastid division protein CDP1, chloroplastic	3702	0
534	0.06	0.06	3.81	0	0	IPI:IPI00546750.1	Gene_Symbol=AT5G08100 Isoaspartyl peptidase/L-asparaginase 1	3702	0
534	0	0.06	5.106	0	0	IPI:IPI00539687.1	Gene_Symbol=AT5G08100 L-asparaginase / L-asparagine amidohydrolase	3702	0
535	0.06	0.06	4.843	0	0	IPI:IPI00545728.2	Gene_Symbol=AT3G02610 acyl-[acyl-carrier-protein] desaturase/ oxidoreductase/ transition metal ion binding	3702	0
536	0.06	0.06	3.629	0	0	IPI:IPI00545360.1	Gene_Symbol=AT2G36780 UDP-glycosyltransferase 73C3	3702	0
537	0.06	0.06	5.068	0	0	IPI:IPI00545184.1	Gene_Symbol=UPP Isoform 1 of Uracil phosphoribosyltransferase, chloroplastic	3702	0
538	0.06	0.06	2.341	0	0	IPI:IPI00540216.1	Gene_Symbol=CAC3 Acetyl-coenzyme A carboxylase carboxyl transferase subunit alpha, chloroplastic	3702	0
539	0.06	0.06	1.738	0	0	IPI:IPI00531361.1	Gene_Symbol=AT2G46850 Probably inactive receptor-like protein kinase At2g46850	3702	0
540	0.06	0.06	2.896	0	0	IPI:IPI00528283.1	Gene_Symbol=EDA30 EDA30	3702	0
541	0.06	0.06	1.717	0	0	IPI:IPI00524917.1	Gene_Symbol=AT1G10320 Zinc finger CCCH domain-containing protein 5	3702	0
542	0.06	0.06	1.722	0	0	IPI:IPI00521437.1	Gene_Symbol=AT2G37360 ABC transporter G family member 2	3702	0
543	0.06	0.06	11.4	0	0	IPI:IPI00517841.1	Gene_Symbol=AT1G53400 unknown protein	3702	0
544	0.05	3.57	11.04	4.054	4.054	IPI:IPI00517561.1	Gene_Symbol=TUB9 Tubulin beta-9 chain	3702	2
546	0	0.05	10.87	0	0	IPI:IPI00852305.1	Gene_Symbol=RING1B Putative E3 ubiquitin-protein ligase RING1b	3702	0
546	0.05	0.05	10.68	0	0	IPI:IPI00992080.1	Gene_Symbol=RING1B RING 1B	3702	0
546	0	0.05	10.73	0	0	IPI:IPI00991852.1	Gene_Symbol=RING1B RING 1B	3702	0
549	0.05	0.05	13.81	0	0	IPI:IPI00520720.1	Gene_Symbol=- Putative uncharacterized protein T27I15_110	3702	0
556	0.05	0.05	3.708	0	0	IPI:IPI00547533.1	Gene_Symbol=CDC48 Cell division control protein 48 homolog A	3702	0
557	0.05	0.05	1.814	0	0	IPI:IPI00547062.1	Gene_Symbol=AT2G19710 unknown protein	3702	0
558	0.05	0.05	8.962	0	0	IPI:IPI00544646.1	Gene_Symbol=AT2G33793 unknown protein	3702	0
559	0.05	0.05	21.77	0	0	IPI:IPI00542697.1	Gene_Symbol=AT2G13125 unknown protein	3702	0
560	0.05	0.05	1.978	0	0	IPI:IPI00542168.1	Gene_Symbol=AT5G20660 24 kDa vacuolar protein, putative	3702	0
561	0.05	0.05	2.383	0	0	IPI:IPI00537913.2	Gene_Symbol=CESA4 Cellulose synthase A catalytic subunit 4 [UDP-forming]	3702	0
562	0.05	0.05	5.096	0	0	IPI:IPI00533672.1	Gene_Symbol=AT1G32760 glutaredoxin family protein	3702	0
563	0.05	0.05	2.695	0	0	IPI:IPI00532812.1	Gene_Symbol=MSL9 MSL9 (MECHANOSENSITIVE CHANNEL OF SMALL CONDUCTANCE-LIKE 9); mechanically-gated ion channel	3702	0
564	0.05	0.05	4.475	0	0	IPI:IPI00530441.1	Gene_Symbol=ABCG14 ABC transporter G family member 14	3702	0
565	0.05	0.05	4.655	0	0	IPI:IPI00530021.1	Gene_Symbol=ACD1 Pheophorbide a oxygenase, chloroplastic	3702	0
566	0.05	0.05	2.976	0	0	IPI:IPI00529729.1	Gene_Symbol=MS1 PHD finger protein MALE STERILITY 1	3702	0
591	0	0.05	1.025	0	0	IPI:IPI00525645.2	Gene_Symbol=RLP14 AtRLP14 (Receptor Like Protein 14); protein binding	3702	0
591	0.05	0.05	1.052	0	0	IPI:IPI01019904.1	Gene_Symbol=RLP14 Disease resistance protein, putative	3702	0
592	0.05	0.05	4.082	0	0	IPI:IPI00547544.1	Gene_Symbol=NIP1;2 Aquaporin NIP1-2	3702	0
593	0.05	0.05	7.534	0	0	IPI:IPI00542657.1	Gene_Symbol=AT3G04230 40S ribosomal protein S16-2	3702	0
594	0.05	0.05	5.882	0	0	IPI:IPI00542542.1	Gene_Symbol=AT3G61900 auxin-responsive family protein	3702	0
595	0.05	0.05	0.9174	0	0	IPI:IPI00542366.1	Gene_Symbol=AT2G19120 tRNA-splicing endonuclease positive effector-related	3702	0
595	0	0.05	0.7628	0	0	IPI:IPI00535923.1	Gene_Symbol=AT4G30100 tRNA-splicing endonuclease positive effector-related	3702	0
596	0.05	0.05	8.097	0	0	IPI:IPI00541928.1	Gene_Symbol=LBD38 LOB domain-containing protein 38	3702	0
597	0.05	0.05	10.98	0	0	IPI:IPI00539841.1	Gene_Symbol=- Putative uncharacterized protein At2g46730	3702	0
598	0.05	0.05	3.053	0	0	IPI:IPI00538488.1	Gene_Symbol=ANK1 Ankyrin repeat-containing protein At5g02620	3702	0
599	0.05	0.05	1.253	0	0	IPI:IPI00536863.2	Gene_Symbol=DG1 Pentatricopeptide repeat-containing protein At5g67570, chloroplastic	3702	0
600	0.05	0.05	2.857	0	0	IPI:IPI00536370.1	Gene_Symbol=ALMT12 Isoform 1 of Aluminum-activated malate transporter 12	3702	0
601	0	0.05	1.08	0	0	IPI:IPI00528324.1	Gene_Symbol=AT1G31670 copper amine oxidase, putative	3702	0
601	0.05	0.05	1.182	0	0	IPI:IPI00535952.2	Gene_Symbol=AT1G31690 amine oxidase/ copper ion binding / quinone binding	3702	0
601	0	0.05	1.175	0	0	IPI:IPI00517004.1	Gene_Symbol=AT1G31710 copper amine oxidase, putative	3702	0
602	0.05	0.05	1.604	0	0	IPI:IPI00535700.1	Gene_Symbol=AT2G31480 Putative uncharacterized protein At2g31480	3702	0
603	0.05	0.05	1.665	0	0	IPI:IPI00534179.1	Gene_Symbol=AT3G07660 unknown protein	3702	0
604	0.05	0.05	6.024	0	0	IPI:IPI00533867.1	Gene_Symbol=AT2G09970 unknown protein	3702	0
605	0.05	0.05	1.832	0	0	IPI:IPI00533296.1	Gene_Symbol=- Mutator-like transposase	3702	0
606	0.05	0.05	1.208	0	0	IPI:IPI00532446.1	Gene_Symbol=PLL5 Probable protein phosphatase 2C 4	3702	0
607	0.05	0.05	2.469	0	0	IPI:IPI00530249.1	Gene_Symbol=- F19K23.5 protein	3702	0
608	0.05	0.05	2.439	0	0	IPI:IPI00527482.1	Gene_Symbol=AT3G58410 meprin and TRAF homology domain-containing protein / MATH domain-containing protein	3702	0
609	0.05	0.05	4.025	0	0	IPI:IPI00527019.1	Gene_Symbol=AT2G18980 Peroxidase 16	3702	0
610	0.05	0.05	0.7905	0	0	IPI:IPI00526376.1	Gene_Symbol=AT5G42390 metalloendopeptidase	3702	0
611	0.05	0.05	1.633	0	0	IPI:IPI00525663.1	Gene_Symbol=CDPK9 Calcium-dependent protein kinase 12	3702	0
612	0.05	0.05	4.4	0	0	IPI:IPI00523771.1	Gene_Symbol=- F21M12.19 protein	3702	0
612	0	0.05	2.957	0	0	IPI:IPI00517202.1	Gene_Symbol=AT1G09800 tRNA pseudouridine synthase family protein	3702	0

## Sheet: 10R_1
N	Unused	Total	%Cov	%Cov(50)	%Cov(95)	Accession	Name	Species	Peptides(95%)			Biological Processes	Molecular Function	PANTHER ID
1	45.13	45.13	58.8	46.82	44.83	IPI:IPI00528923.1	Gene_Symbol=CINV1 CINV1 (cytosolic invertase 1); beta-fructofuranosidase	3702	34
2	18.89	18.89	37.79	31.68	25.95	IPI:IPI00521539.1	Gene_Symbol=CRU3 Isoform 1 of 12S seed storage protein CRU1	3702	11
3	0	12.05	37.83	28.84	28.84	IPI:IPI00518769.1	Gene_Symbol=GF14 PHI 14-3-3-like protein GF14 phi	3702	7
3	12.05	12.05	34.24	26.1	26.1	IPI:IPI00991864.1	Gene_Symbol=GF14 PHI GF14 protein phi chain	3702	7
4	8.95	20.08	42.03	21.02	21.02	IPI:IPI00543928.1	Gene_Symbol=AT4G34860 beta-fructofuranosidase, putative / invertase, putative / saccharase, putative / beta-fructosidase, putative	3702	12
5	8.01	8.01	25.03	7.653	7.653	IPI:IPI00548618.1	Gene_Symbol=AT1G07930;AT1G07940;AT5G60390;AT1G07920 Elongation factor 1-alpha	3702	4
5	0	8.01	29.03	9.946	9.946	IPI:IPI00846137.1	Gene_Symbol=AT1G07930;AT1G07940;AT5G60390;AT1G07920 elongation factor 1-alpha / EF-1-alpha	3702	4
5	0	8	21.75	9.25	9.25	IPI:IPI00657100.1	Gene_Symbol=AT1G07930;AT1G07940;AT5G60390;AT1G07920 elongation factor 1-alpha / EF-1-alpha	3702	4
6	6.04	6.04	20.76	9.958	9.958	IPI:IPI00542873.1	Gene_Symbol=CRA1 Isoform 1 of 12S seed storage protein CRU4	3702	3
6	0	6.04	26.63	12.77	12.77	IPI:IPI00533916.1	Gene_Symbol=CRA1 Isoform 2 of 12S seed storage protein CRU4	3702	3
7	0	4	14.05	11.35	11.35	IPI:IPI00930956.1	Gene_Symbol=- AT4G27150 protein	3702	3
7	6	6	23.53	20.59	20.59	IPI:IPI00533885.1	Gene_Symbol=SESA2 2S seed storage protein 2	3702	4
7	0	4.03	26.22	14.02	14.02	IPI:IPI00516983.1	Gene_Symbol=SESA3 2S seed storage protein 3	3702	2
8	0.02	4.02	20.8	4.468	4.468	IPI:IPI00543340.1	Gene_Symbol=AT3G09440 Heat shock cognate 70 kDa protein 3	3702	2
8	0	4	20.98	4.441	4.441	IPI:IPI00523903.1	Gene_Symbol=AT5G02490 Heat shock cognate 70 kDa protein 2	3702	2
8	4.12	4.12	24.47	4.7	4.7	IPI:IPI00526611.1	Gene_Symbol=ERD2 ERD2 (EARLY-RESPONSIVE TO DEHYDRATION 2); ATP binding	3702	2
8	0	4	17.97	4.455	4.455	IPI:IPI00543293.1	Gene_Symbol=HSC70-1 Heat shock cognate 70 kDa protein 1	3702	2
8	0	4	21.5	5.566	5.566	IPI:IPI00891079.1	Gene_Symbol=HSC70-1 HSC70-1 (HEAT SHOCK COGNATE PROTEIN 70-1); ATP binding	3702	2
8	0	4	20.31	4.462	4.462	IPI:IPI00524550.1	Gene_Symbol=HSP70 Heat shock cognate 70 kDa protein 4	3702	2
9	0	4	12.67	7.008	7.008	IPI:IPI00547926.1	Gene_Symbol=ACT2 ACT2 (ACTIN 2); structural constituent of cytoskeleton	3702	2
9	0	4	12.47	6.897	6.897	IPI:IPI00540686.1	Gene_Symbol=ACT2 Actin-2	3702	2
9	4.1	4.1	14.59	6.897	6.897	IPI:IPI00524611.1	Gene_Symbol=ACT7 Actin-7	3702	2
9	0	4	12.47	6.897	6.897	IPI:IPI00524040.1	Gene_Symbol=ACT8 Actin-8	3702	2
10	4.01	4.01	36.48	22.01	22.01	IPI:IPI00542179.1	Gene_Symbol=FBR12 Eukaryotic translation initiation factor 5A-2	3702	2
10	0	4	33.33	25.36	25.36	IPI:IPI00846719.1	Gene_Symbol=FBR12 FBR12 (FUMONISIN B1-RESISTANT12); translation initiation factor	3702	2
11	4	4	24.31	8.308	8.308	IPI:IPI00521006.1	Gene_Symbol=AT4G30170 Peroxidase 45	3702	2
12	3.77	3.77	15.46	7.904	4.639	IPI:IPI00539511.1	Gene_Symbol=AT3G07050 GTP-binding family protein	3702	2
16	3.33	3.33	19.34	7.855	7.855	IPI:IPI00522620.1	Gene_Symbol=AT5G64100 Peroxidase 69	3702	2
18	0	6.06	39.93	13.06	13.06	IPI:IPI00530001.1	Gene_Symbol=GRF5 14-3-3-like protein GF14 upsilon	3702	4
18	3.15	7.46	41.51	17.74	17.74	IPI:IPI00536399.1	Gene_Symbol=GRF7 14-3-3-like protein GF14 nu	3702	5
19	2.75	2.75	6.979	2.617	1.2	IPI:IPI00518959.1	Gene_Symbol=NIA1 Nitrate reductase [NADH] 1	3702	1
20	0	2.27	11.02	1.205	1.205	IPI:IPI00921718.1	Gene_Symbol=- Disease resistance protein RPP1-like protein R2	3702	1
20	0	2	15.09	1.174	1.174	IPI:IPI00921693.1	Gene_Symbol=- Disease resistance protein RPP1-like protein R3	3702	1
20	0	2.27	11.1	1.177	1.177	IPI:IPI00521825.1	Gene_Symbol=- Disease resistance protein RPP1-WsA	3702	1
20	0	2.27	9.86	1.15	1.15	IPI:IPI00527479.1	Gene_Symbol=- Disease resistance protein RPP1-WsC (Fragment)	3702	1
20	2.69	2.69	12.76	1.564	1.152	IPI:IPI00529099.1	Gene_Symbol=AT2G14080 disease resistance protein (TIR-NBS-LRR class), putative	3702	1
20	0	2.27	17.28	1.39	1.39	IPI:IPI00517708.1	Gene_Symbol=AT3G44400 disease resistance protein (TIR-NBS-LRR class), putative	3702	1
20	0	2.27	9.435	1.129	1.129	IPI:IPI00538062.1	Gene_Symbol=AT3G44630 disease resistance protein RPP1-WsB-like (TIR-NBS-LRR class), putative	3702	1
20	0	2.27	9.638	1.153	1.153	IPI:IPI00520208.1	Gene_Symbol=AT3G44630 disease resistance protein RPP1-WsB-like (TIR-NBS-LRR class), putative	3702	1
20	0	2.27	10.41	1.148	1.148	IPI:IPI00546557.1	Gene_Symbol=RPP1 Disease resistance protein-like	3702	1
22	2.54	2.54	5.21	3.618	1.737	IPI:IPI00523565.1	Gene_Symbol=AT3G21090 ABC transporter G family member 15	3702	1
23	2.41	2.41	6.433	2.339	1.949	IPI:IPI00529914.1	Gene_Symbol=AT5G64430 octicosapeptide/Phox/Bem1p (PB1) domain-containing protein	3702	1
25	2.34	2.34	18.28	4.7	2.611	IPI:IPI00545398.1	Gene_Symbol=GP ALPHA 1 Guanine nucleotide-binding protein alpha-1 subunit	3702	1
28	0	2.2	11.3	3.425	3.425	IPI:IPI00518427.1	Gene_Symbol=ATBFRUCT1 Beta-fructofuranosidase, insoluble isoenzyme CWINV1	3702	1
28	2.2	2.2	11.36	3.442	3.442	IPI:IPI00992550.1	Gene_Symbol=ATBFRUCT1 Glycosyl hydrolases family 32 protein	3702	1
30	2.16	2.16	18.67	12.03	7.469	IPI:IPI00537499.1	Gene_Symbol=AT5G11140 unknown protein	3702	1
31	2.1	2.1	24.42	8.14	8.14	IPI:IPI00519166.1	Gene_Symbol=AT5G41050 unknown protein	3702	1
32	2.07	2.07	5.806	1.702	1.702	IPI:IPI00540624.1	Gene_Symbol=HAE Receptor-like protein kinase 5	3702	1
33	2.06	2.06	16.83	3.5	3	IPI:IPI00523893.1	Gene_Symbol=AT5G04060 Probable methyltransferase PMT7	3702	1
34	2.06	2.06	12.86	2.857	2.857	IPI:IPI00526024.1	Gene_Symbol=CYP79A3P CYP79A3P; electron carrier/ heme binding / iron ion binding / monooxygenase	3702	1
35	2.06	2.06	29.17	15.97	15.97	IPI:IPI00846677.1	Gene_Symbol=GR-RBP2 GR-RBP2 (GLYCINE-RICH RNA-BINDING PROTEIN 2); ATP binding / RNA binding / double-stranded DNA binding / single-stranded DNA binding	3702	1
36	2.05	2.05	8.689	1.58	1.58	IPI:IPI00516737.1	Gene_Symbol=AT1G13810 F16A14.4	3702	1
37	0	2.04	19.14	2.14	2.14	IPI:IPI00537796.1	Gene_Symbol=- T30E16.9	3702	1
37	2.04	2.04	23.67	2.599	2.599	IPI:IPI00891887.1	Gene_Symbol=ZCF125 ZCF125; ATP binding / microtubule motor	3702	1
37	0	2.04	21.02	2.309	2.309	IPI:IPI00523973.1	Gene_Symbol=ZCF125 ZCF125; ATP binding / microtubule motor	3702	1
38	2.04	2.04	13.07	1.082	1.082	IPI:IPI00532787.2	Gene_Symbol=AT1G53390 ABC transporter G family member 24	3702	2
39	2.03	4.03	24.1	14.46	14.46	IPI:IPI00544510.1	Gene_Symbol=SESA4 2S seed storage protein 4	3702	3
40	2.02	2.02	11.64	0.9975	0.9975	IPI:IPI00534449.1	Gene_Symbol=ACA.l Putative phospholipid-transporting ATPase 11	3702	1
40	0	2	9.734	0.9983	0.9983	IPI:IPI00525000.1	Gene_Symbol=AT3G25610 Phospholipid-transporting ATPase 10	3702	1
42	0	2.01	15.7	2.093	2.093	IPI:IPI00522684.1	Gene_Symbol=BIP1 Luminal-binding protein 1	3702	1
42	0	2.01	15.5	2.284	2.284	IPI:IPI00534076.1	Gene_Symbol=BIP2 BIP2; ATP binding	3702	1
42	2.01	2.01	15.72	2.096	2.096	IPI:IPI00526247.1	Gene_Symbol=BIP2 Luminal-binding protein 2	3702	1
43	2.01	2.01	9.954	2.174	2.174	IPI:IPI00529418.2	Gene_Symbol=SWI2 F11M21.32 protein	3702	1
47	2	2	15.26	3.111	3.111	IPI:IPI00532633.1	Gene_Symbol=AT5G65600 L-type lectin-domain containing receptor kinase IX.2	3702	2
48	0	2	16.56	2.277	2.277	IPI:IPI00543370.1	Gene_Symbol=- Putative uncharacterized protein F4D11.80	3702	1
48	2	2	17.09	2.54	2.54	IPI:IPI00530410.1	Gene_Symbol=La1 AtLa1 (Arabidopsis thaliana La protein 1); RNA binding	3702	1
48	0	2	16.09	2.723	2.723	IPI:IPI00657248.1	Gene_Symbol=La1 AtLa1 (Arabidopsis thaliana La protein 1); RNA binding	3702	1
51	2	2	29.2	7.522	7.522	IPI:IPI00532751.1	Gene_Symbol=RBE Probable transcriptional regulator RABBIT EARS	3702	1
52	2	2	11.69	2.443	2.443	IPI:IPI00525596.1	Gene_Symbol=AT1G34050 ankyrin repeat family protein	3702	1
54	2	2	12.11	4.107	4.107	IPI:IPI00533934.1	Gene_Symbol=CYP702A2 CYP702A2; electron carrier/ heme binding / iron ion binding / monooxygenase/ oxygen binding	3702	1
57	2	2	12.98	5.769	5.769	IPI:IPI00535673.1	Gene_Symbol=AT5G46300 unknown protein	3702	1
58	2	2	7.129	2.697	2.697	IPI:IPI00517212.1	Gene_Symbol=AT1G47670 Lysine histidine transporter-like 8	3702	1
61	2	2	13.87	8.671	8.671	IPI:IPI00532709.1	Gene_Symbol=OLEO1 Oleosin 18.5 kDa	3702	1
62	2	2	9.451	3.516	3.516	IPI:IPI00524485.1	Gene_Symbol=CRU2 12S seed storage protein CRU3	3702	1
66	1.78	1.78	22.92	9.028	0	IPI:IPI00538846.1	Gene_Symbol=AT4G35660 unknown protein	3702	0
68	1.7	1.7	12.48	1.722	1.722	IPI:IPI00529256.1	Gene_Symbol=AT2G13600 Pentatricopeptide repeat-containing protein At2g13600	3702	1
72	1.7	1.7	9.778	4.889	4.889	IPI:IPI01019400.1	Gene_Symbol=- T1F9.3	3702	1
73	1.7	1.7	4.533	1.983	1.983	IPI:IPI00535593.1	Gene_Symbol=- GTP-binding protein-like	3702	1
73	0	1.7	3.747	1.639	1.639	IPI:IPI00521579.1	Gene_Symbol=AT5G66470 GTP binding / RNA binding	3702	1
84	1.49	1.49	21.36	7.122	0	IPI:IPI00542550.1	Gene_Symbol=AT4G15545 unknown protein	3702	0
86	1.44	1.44	9.831	1.531	0	IPI:IPI00548452.2	Gene_Symbol=- Putative helicase	3702	0
87	1.44	1.44	34.69	7.755	7.755	IPI:IPI00532827.1	Gene_Symbol=AT2G28090 heavy-metal-associated domain-containing protein	3702	1
89	0	1.4	10.87	2.55	2.55	IPI:IPI00518141.1	Gene_Symbol=- Putative uncharacterized protein T9L24.37	3702	1
89	1.4	1.4	13.65	2.423	2.423	IPI:IPI00517428.1	Gene_Symbol=AT1G73430 sec34-like family protein	3702	1
93	1.4	1.4	4.878	4.878	4.878	IPI:IPI00530060.1	Gene_Symbol=- AtbZIP transcription factor (Fragment)	3702	1
94	0	1.36	10.22	1.582	1.582	IPI:IPI00527121.1	Gene_Symbol=TPS2 Probable alpha,alpha-trehalose-phosphate synthase [UDP-forming] 2	3702	1
94	1.36	1.36	10.23	1.583	1.583	IPI:IPI01019880.1	Gene_Symbol=TPS2 Trehalose-phosphatase/synthase 2	3702	1
95	1.34	1.34	16.31	3.071	0	IPI:IPI00991546.1	Gene_Symbol=AGY1 Albino or Glassy Yellow 1	3702	0
95	0	1.34	16.63	3.131	0	IPI:IPI00536695.1	Gene_Symbol=AGY1 Protein translocase subunit SecA, chloroplastic	3702	0
96	1.34	1.34	15.97	1.361	1.361	IPI:IPI00527591.1	Gene_Symbol=AT4G08430 Ulp1 protease family protein	3702	1
99	1.31	1.31	14.96	4.331	0	IPI:IPI00535079.1	Gene_Symbol=AT5G12310 zinc finger (C3HC4-type RING finger) family protein	3702	0
100	1.31	1.31	11.06	6.03	6.03	IPI:IPI00531769.1	Gene_Symbol=OLEO2 Oleosin 21.2 kDa	3702	1
102	1.3	1.3	12.02	1.247	1.247	IPI:IPI00530666.1	Gene_Symbol=AT1G79890 helicase-related	3702	1
103	1.3	1.3	9.056	0.858	0	IPI:IPI00522289.1	Gene_Symbol=AT3G21000 Similarity to retroelement pol polyprotein	3702	0
104	1.3	1.3	21.96	7.122	7.122	IPI:IPI01019974.1	Gene_Symbol=MYB110 MYB transcription factor-like protein	3702	1
106	1.3	1.3	9.032	9.032	9.032	IPI:IPI00542532.2	Gene_Symbol=MLP423 MLP-like protein 423	3702	1
107	1.28	1.28	11.14	0.8399	0	IPI:IPI00527667.1	Gene_Symbol=HAF2 Transcription initiation factor TFIID subunit 1-B	3702	0
108	1.24	1.24	19.15	1.164	0	IPI:IPI00895615.1	Gene_Symbol=AT2G39435 Putative uncharacterized protein At2g39440	3702	0
112	1.22	1.22	14.86	3.769	0	IPI:IPI00524633.1	Gene_Symbol=SHT SHT (SPERMIDINE HYDROXYCINNAMOYL TRANSFERASE); N-acyltransferase/ hydroxycinnamoyltransferase/ spermidine:caffeoyl CoA N-acyltransferase/ spermidine:coumaroyl CoA N-acyltransferase/ spermidine:feruloyl CoA N-acyltransferase/ spermidine:sinapoyl CoA N-acyltransferase	3702	0
113	1.22	1.22	7.157	1.934	0	IPI:IPI00534190.1	Gene_Symbol=AT5G42450 Pentatricopeptide repeat-containing protein At5g42450, mitochondrial	3702	0
114	1.22	1.22	5	2.037	0	IPI:IPI00544260.1	Gene_Symbol=AT4G29780 unknown protein	3702	0
115	1.2	1.2	18.18	5.263	0	IPI:IPI00544649.1	Gene_Symbol=AT2G44000 unknown protein	3702	0
117	1.17	1.17	9.403	1.343	0	IPI:IPI00520578.4	Gene_Symbol=RLM3 RLM3 (RESISTANCE TO LEPTOSPHAERIA MACULANS 3); ATP binding / transmembrane receptor	3702	0
118	0	5.19	30.59	14.51	7.059	IPI:IPI00538115.2	Gene_Symbol=GRF3 14-3-3-like protein GF14 psi	3702	3
118	1.15	5.19	30.71	14.57	7.087	IPI:IPI00656631.1	Gene_Symbol=GRF3 GRF3 (GENERAL REGULATORY FACTOR 3); ATP binding / protein binding / protein phosphorylated amino acid binding	3702	3
119	1.15	1.15	9.153	3.898	0	IPI:IPI00852277.1	Gene_Symbol=- Putative uncharacterized protein T20K18.30	3702	0
119	0	1.15	9.391	4	0	IPI:IPI00524639.2	Gene_Symbol=AT4G12680 unknown protein	3702	0
121	1.15	1.15	23.68	11.4	0	IPI:IPI00517841.1	Gene_Symbol=AT1G53400 unknown protein	3702	0
125	1.07	1.07	12.77	9.043	0	IPI:IPI00531177.1	Gene_Symbol=AT2G05430 unknown protein	3702	0
126	1.06	1.06	5.544	0.924	0	IPI:IPI00852372.1	Gene_Symbol=- Putative uncharacterized protein T7P1.14	3702	0
127	1.06	1.06	5.866	1.117	0	IPI:IPI00528272.1	Gene_Symbol=AT2G01210 leucine-rich repeat transmembrane protein kinase, putative	3702	0
129	1.05	1.05	16.47	3.48	0	IPI:IPI00526647.1	Gene_Symbol=AT2G20590 Isoform 1 of Reticulon-like protein B17	3702	0
132	1.02	1.02	8.371	1.674	0	IPI:IPI00540587.1	Gene_Symbol=AT5G44230 Pentatricopeptide repeat-containing protein At5g44230	3702	0
133	0.98	0.98	11.57	5.247	0	IPI:IPI01019291.1	Gene_Symbol=CYCB3;1 CYCB3;1 (cyclin b3;1); cyclin-dependent protein kinase	3702	0
134	0.96	0.96	3.804	0.2777	0	IPI:IPI00520149.1	Gene_Symbol=SPI WD-40 repeat family protein / beige-related	3702	0
135	0.96	0.96	12.13	4.184	0	IPI:IPI00536154.2	Gene_Symbol=AT4G32270 unknown protein	3702	0
136	0.96	0.96	10.56	5.281	0	IPI:IPI00544951.1	Gene_Symbol=SMO1-1 Putative C-4 sterol methyl oxidase	3702	0
137	0.95	0.95	11.69	1.21	0	IPI:IPI00517465.1	Gene_Symbol=HCF107 Similarity to O-linked GlcNAc transferase	3702	0
138	0.94	0.94	11.59	3.778	0	IPI:IPI00526801.1	Gene_Symbol=AT4G11590 F-box protein At4g11590	3702	0
139	0.93	0.93	9.977	0.8442	0	IPI:IPI01019314.1	Gene_Symbol=AT1G77600 Putative uncharacterized protein T5M16.19	3702	0
146	0.89	0.89	11.25	6.109	0	IPI:IPI00532607.1	Gene_Symbol=AT5G11370 unknown protein	3702	0
147	0.89	0.89	6.027	4.11	0	IPI:IPI00519253.1	Gene_Symbol=AT2G02650 reverse transcriptase-related	3702	0
150	0.87	0.87	7.713	0.8191	0	IPI:IPI00545088.2	Gene_Symbol=AT3G62900 zinc ion binding	3702	0
152	0.86	0.86	16.37	1.111	0	IPI:IPI00531679.2	Gene_Symbol=AT4G14760 unknown protein	3702	0
153	0.86	0.86	27.02	3.158	0	IPI:IPI00533598.1	Gene_Symbol=AT2G41840 40S ribosomal protein S2-3	3702	0
154	0.85	0.85	3.563	0.2341	0	IPI:IPI01020023.1	Gene_Symbol=ATM ATM (ATAXIA-TELANGIECTASIA MUTATED); 1-phosphatidylinositol-3-phosphate 5-kinase	3702	0
154	0	0.85	3.553	0.2334	0	IPI:IPI00526448.1	Gene_Symbol=ATM Serine/threonine-protein kinase ATM	3702	0
158	0.82	0.82	10.7	2.535	0	IPI:IPI00533241.1	Gene_Symbol=- T8F5.17 protein	3702	0
162	0	5.07	24.42	10.08	6.977	IPI:IPI00991458.1	Gene_Symbol=GRF6 G-box regulating factor 6	3702	3
162	0	5.07	25.61	10.57	7.317	IPI:IPI00657241.1	Gene_Symbol=GRF6 GRF6 (G-box regulating factor 6); protein binding / protein phosphorylated amino acid binding	3702	3
162	0	5.07	25.4	10.48	7.258	IPI:IPI00517027.1	Gene_Symbol=GRF6 Isoform 1 of 14-3-3-like protein GF14 lambda	3702	3
162	0.8	5.07	23.08	9.524	6.593	IPI:IPI00991683.1	Gene_Symbol=GRF6 Isoform 2 of 14-3-3-like protein GF14 lambda	3702	3
163	0.8	0.8	6.314	0.2675	0	IPI:IPI01020079.1	Gene_Symbol=- ATM-like protein	3702	0
164	0.8	0.8	15.41	4.006	0	IPI:IPI00545529.1	Gene_Symbol=RAP74 Isoform 1 of Transcription initiation factor IIF subunit alpha	3702	0
165	0.78	0.78	14.13	2.174	0	IPI:IPI00520132.2	Gene_Symbol=AT2G07681 cytochrome c biogenesis protein, putative	3702	0
166	0.77	0.77	17.09	3.636	0	IPI:IPI00545046.1	Gene_Symbol=AT3G15690 Putative uncharacterized protein	3702	0
168	0.77	0.77	17.08	5.833	0	IPI:IPI00530226.1	Gene_Symbol=SCN1 Rho GDP-dissociation inhibitor 1	3702	0
170	0.74	0.74	9.16	1.612	0	IPI:IPI01019999.1	Gene_Symbol=- DNA topoisomerase like-protein	3702	0
170	0	0.74	8.411	1.48	0	IPI:IPI00546404.2	Gene_Symbol=AT4G31210 DNA topoisomerase family protein	3702	0
171	0	0.74	8.158	3.684	0	IPI:IPI00530968.1	Gene_Symbol=- Magnesium transporter MRS2-8	3702	0
171	0.74	0.74	10.54	4.762	0	IPI:IPI01023328.1	Gene_Symbol=AT5G09720 Putative inactive magnesium transporter MRS2-8	3702	0
173	0.73	0.73	9.968	0.7423	0	IPI:IPI00544281.3	Gene_Symbol=AT1G78280 F-box protein At1g78280	3702	0
175	0.73	0.73	5.274	1.344	0	IPI:IPI00533636.1	Gene_Symbol=AT5G01890 leucine-rich repeat transmembrane protein kinase, putative	3702	0
180	0.72	0.72	7.299	7.299	0	IPI:IPI00527528.1	Gene_Symbol=AT1G23750 DNA-binding protein-related	3702	0
183	0.7	0.7	12.26	1.946	0	IPI:IPI00528773.1	Gene_Symbol=AT5G04420 kelch repeat-containing protein	3702	0
184	0.7	0.7	9.322	9.322	0	IPI:IPI00535862.1	Gene_Symbol=CXXS1 Thioredoxin-like protein CXXS1	3702	0
185	0.69	0.69	9.722	1.736	0	IPI:IPI00521676.1	Gene_Symbol=AT4G39270 leucine-rich repeat transmembrane protein kinase, putative	3702	0
186	0.68	0.68	16.21	1.317	0	IPI:IPI00544672.1	Gene_Symbol=EIF3A Eukaryotic translation initiation factor 3 subunit A	3702	0
188	0.68	0.68	20	3.81	0	IPI:IPI00527966.1	Gene_Symbol=OFP7 OFP7	3702	0
190	0.68	0.68	4.731	1.794	0	IPI:IPI00544886.1	Gene_Symbol=PGI1 PGI1 (PHOSPHOGLUCOSE ISOMERASE 1); glucose-6-phosphate isomerase	3702	0
191	0.68	0.68	18.48	8.531	0	IPI:IPI00518111.1	Gene_Symbol=- Gb|AAF34841.1	3702	0
200	0.66	0.66	9.653	5.019	0	IPI:IPI00547536.1	Gene_Symbol=UVI4 UVI4	3702	0
208	0.64	0.64	4.823	4.823	0	IPI:IPI00538587.1	Gene_Symbol=AT1G31090 Putative F-box protein At1g31090	3702	0
210	0.63	0.63	19.66	2.672	0	IPI:IPI00532226.1	Gene_Symbol=WNK10 Probable serine/threonine-protein kinase WNK10	3702	0
211	0.62	0.62	6.635	0.6319	0	IPI:IPI00535462.1	Gene_Symbol=AT3G48770 ATP binding / DNA binding	3702	0
212	0.62	0.62	19.14	3.153	0	IPI:IPI00527878.2	Gene_Symbol=AT5G24880 Putative uncharacterized protein (Fragment)	3702	0
213	0.62	0.62	7.669	1.203	0	IPI:IPI00521692.1	Gene_Symbol=CRK41 Cysteine-rich receptor-like protein kinase 41	3702	0
215	0.62	0.62	7.818	4.56	0	IPI:IPI00544629.1	Gene_Symbol=AT5G62460 zinc finger (C3HC4-type RING finger) family protein	3702	0
220	0.6	0.6	6.524	1.129	0	IPI:IPI00527871.1	Gene_Symbol=AT4G13780 Probable methionyl-tRNA synthetase	3702	0
222	0.6	0.6	9.264	4.087	0	IPI:IPI00521671.2	Gene_Symbol=AT1G48230 Probable sugar phosphate/phosphate translocator At1g48230	3702	0
224	0.59	0.59	12.68	2.689	0	IPI:IPI00521141.1	Gene_Symbol=CLC-F Isoform 1 of Chloride channel protein CLC-f	3702	0
226	0.59	0.59	11.48	2.428	0	IPI:IPI00533805.2	Gene_Symbol=AT2G03560 ubiquitin-protein ligase	3702	0
227	0.59	0.59	5.947	1.408	0	IPI:IPI00521943.1	Gene_Symbol=AT2G03270 DNA-binding protein, putative	3702	0
229	0.59	0.59	12.26	3.774	0	IPI:IPI00532411.1	Gene_Symbol=- Putative uncharacterized protein T6C23.15	3702	0
230	0.59	0.59	2.554	2.554	0	IPI:IPI00522581.1	Gene_Symbol=- Polyprotein-like	3702	0
231	0.58	0.58	11.13	2.982	0	IPI:IPI00527969.1	Gene_Symbol=CYP71A13 CYP71A13 (cytochrome P450, family 71, subfamily A, polypeptide 13); indoleacetaldoxime dehydratase/ oxygen binding	3702	0
233	0.58	0.58	11.92	3.766	0	IPI:IPI00539911.2	Gene_Symbol=AT2G23900 Putative uncharacterized protein (Fragment)	3702	0
234	0.58	0.58	10.63	3.846	0	IPI:IPI00528628.2	Gene_Symbol=AT5G17040 UDP-glycosyltransferase 78D4	3702	0
235	0.58	0.58	13.5	6.748	0	IPI:IPI00542602.1	Gene_Symbol=- Gb|AAF06086.1	3702	0
236	0.57	0.57	7.066	0.4224	0	IPI:IPI00975271.2	Gene_Symbol=AT1G58230 WD-40 repeat family protein / beige-related	3702	0
237	0.57	0.57	10.04	2.389	0	IPI:IPI00519668.1	Gene_Symbol=AT5G23430 Isoform 1 of Katanin p80 WD40 repeat-containing subunit B1 homolog 1	3702	0
239	0.57	0.57	7.555	1.374	0	IPI:IPI00531922.1	Gene_Symbol=ATM3 ABC transporter B family member 25, mitochondrial	3702	0
241	0.57	0.57	20.65	20.65	0	IPI:IPI00533311.1	Gene_Symbol=PRE1 PRE1 (PACLOBUTRAZOL RESISTANCE1); DNA binding / transcription factor	3702	0
243	0.55	0.55	5.992	0.8987	0	IPI:IPI00543133.2	Gene_Symbol=- Helicase-like protein	3702	0
244	0.55	0.55	17.03	2.747	0	IPI:IPI00891318.1	Gene_Symbol=AT5G45290 zinc finger (C3HC4-type RING finger) family protein	3702	0
244	0	0.55	17.06	2.752	0	IPI:IPI00537893.3	Gene_Symbol=AT5G45290 zinc finger (C3HC4-type RING finger) family protein	3702	0
245	0.55	0.55	8.108	2.233	0	IPI:IPI00535307.1	Gene_Symbol=AT3G54980 Pentatricopeptide repeat-containing protein At3g54980, mitochondrial	3702	0
248	0.55	0.55	6.701	6.701	0	IPI:IPI00538508.2	Gene_Symbol=AT3G55490;TTN10 Putative uncharacterized protein T22E16.150	3702	0
253	0.53	0.53	15.83	2.261	0	IPI:IPI00548547.1	Gene_Symbol=- Putative uncharacterized protein At2g11600	3702	0
254	0.52	0.52	9.576	0.8355	0	IPI:IPI00543897.1	Gene_Symbol=XIF XIF; motor	3702	0
259	0.52	0.52	8.85	4.425	0	IPI:IPI00542471.1	Gene_Symbol=AHP2 Homologous-pairing protein 2 homolog	3702	0
261	0.51	0.51	9.417	0.8969	0	IPI:IPI00938719.1	Gene_Symbol=PAT2 adaptin family protein	3702	0
263	0.51	0.51	9.717	5.668	0	IPI:IPI00548760.1	Gene_Symbol=IAA13 Isoform 1 of Auxin-responsive protein IAA13	3702	0
263	0	0.51	9.756	5.691	0	IPI:IPI00536192.1	Gene_Symbol=IAA13 Isoform 2 of Auxin-responsive protein IAA13	3702	0
266	0.5	0.5	7.865	1.461	0	IPI:IPI00528662.1	Gene_Symbol=AT5G18860 inosine-uridine preferring nucleoside hydrolase family protein	3702	0
267	0.49	0.49	11.22	2.111	0	IPI:IPI00543390.1	Gene_Symbol=Fh5 Formin-like protein 5	3702	0
271	0.49	0.49	14.19	3.96	0	IPI:IPI00528624.1	Gene_Symbol=AT4G19140 unknown protein	3702	0
275	0	0.48	7.039	1.006	0	IPI:IPI00540056.1	Gene_Symbol=AT2G43160 Isoform 1 of Clathrin interactor EPSIN 2	3702	0
275	0.48	0.48	9.752	1.393	0	IPI:IPI00657181.1	Gene_Symbol=AT2G43160 Isoform 2 of Clathrin interactor EPSIN 2	3702	0
276	0.48	0.48	9.162	2.487	0	IPI:IPI00548503.1	Gene_Symbol=- Putative retroelement pol polyprotein	3702	0
277	0.47	0.47	8.346	0.9449	0	IPI:IPI00535107.2	Gene_Symbol=AT1G11100 Putative uncharacterized protein At1g11100 (Fragment)	3702	0
278	0	0.47	10.7	2.236	0	IPI:IPI00524520.1	Gene_Symbol=AT5G12220 Emb|CAB51351.1	3702	0
278	0.47	0.47	11.17	2.333	0	IPI:IPI00992574.1	Gene_Symbol=AT5G12220 Las1-like family protein	3702	0
279	0.47	0.47	9.959	1.637	0	IPI:IPI00537716.1	Gene_Symbol=AT4G10200 hAT dimerisation domain-containing protein / transposase-related	3702	0
280	0.47	0.47	14.86	2.477	0	IPI:IPI00532499.1	Gene_Symbol=AT1G53023 Putative ubiquitin-conjugating enzyme	3702	0
282	0.47	0.47	8.844	3.061	0	IPI:IPI00991986.1	Gene_Symbol=MCT2 MEI2 C-terminal RRM only like 2	3702	0
285	0.47	0.47	16.93	5.82	0	IPI:IPI00539166.1	Gene_Symbol=AT1G65870 disease resistance-responsive family protein	3702	0
290	0.46	0.46	6.536	6.536	0	IPI:IPI00533853.1	Gene_Symbol=AT1G45015 MD-2-related lipid recognition domain-containing protein / ML domain-containing protein	3702	0
291	0.46	0.46	2.469	2.469	0	IPI:IPI00526217.1	Gene_Symbol=AT5G28160 Putative F-box/kelch-repeat protein At5g28160	3702	0
292	0.45	0.45	10.65	1.031	0	IPI:IPI00992696.1	Gene_Symbol=AT5G43310 COP1-interacting protein-related	3702	0
292	0	0.45	10.51	1.017	0	IPI:IPI00991831.1	Gene_Symbol=AT5G43310 COP1-interacting protein-related	3702	0
292	0	0.45	10.02	0.9701	0	IPI:IPI00516817.1	Gene_Symbol=AT5G43310 COP1-interacting protein-related	3702	0
293	0.45	0.45	6.815	1.06	0	IPI:IPI00530503.1	Gene_Symbol=AT3G25510 disease resistance protein (TIR-NBS-LRR class), putative	3702	0
297	0	0.43	5.97	2.849	0	IPI:IPI00545757.1	Gene_Symbol=NTMC2T5.1 F14I3.13 protein	3702	0
297	0.43	0.43	6.94	3.312	0	IPI:IPI00992194.1	Gene_Symbol=NTMC2T5.1 N-terminal-transmembrane-C2 domain type 5.1	3702	0
298	0.42	0.42	15.25	3.165	0	IPI:IPI00546467.1	Gene_Symbol=VAR2 ATP-dependent zinc metalloprotease FTSH 2, chloroplastic	3702	0
299	0.42	0.42	7.099	1.826	0	IPI:IPI00532017.1	Gene_Symbol=AT5G38850 disease resistance protein (TIR-NBS-LRR class), putative	3702	0
300	0.42	0.42	4.749	0	0	IPI:IPI00546159.1	Gene_Symbol=AT4G32920 glycine-rich protein	3702	0
301	0.42	0.42	11.47	2.294	0	IPI:IPI00532580.1	Gene_Symbol=CKX3 Cytokinin dehydrogenase 3	3702	0
302	0.42	0.42	8.333	2.778	0	IPI:IPI00829350.1	Gene_Symbol=- Putative uncharacterized protein F18A5.60	3702	0
302	0	0.42	9.302	3.101	0	IPI:IPI00537075.1	Gene_Symbol=PTAC5 PTAC5 (PLASTID TRANSCRIPTIONALLY ACTIVE5); heat shock protein binding / unfolded protein binding	3702	0
305	0.41	0.41	6.489	1.83	0	IPI:IPI00547357.3	Gene_Symbol=ARF11 Isoform 2 of Auxin response factor 11	3702	0
307	0.41	0.41	7.746	7.746	0	IPI:IPI00656927.1	Gene_Symbol=AT5G01881 unknown protein	3702	0
308	0.4	0.4	11.72	1.379	0	IPI:IPI00656932.1	Gene_Symbol=AT5G35170 adenylate kinase family protein	3702	0
308	0	0.4	11.56	1.361	0	IPI:IPI00547477.1	Gene_Symbol=AT5G35170 adenylate kinase family protein	3702	0
309	0.4	0.4	15.31	4.408	0	IPI:IPI00539233.1	Gene_Symbol=AT3G10040 transcription factor	3702	0
311	0.4	0.4	5.371	1.953	0	IPI:IPI00531495.1	Gene_Symbol=- F5J5.16	3702	0
312	0.4	0.4	4.049	1.595	0	IPI:IPI00534273.1	Gene_Symbol=ATSYTF ATSYTF	3702	0
316	0.39	0.39	4.619	0	0	IPI:IPI00846652.1	Gene_Symbol=SYD SYD (SPLAYED); ATPase/ chromatin binding	3702	0
316	0	0.39	4.601	0	0	IPI:IPI00532288.3	Gene_Symbol=SYD SYD (SPLAYED); ATPase/ chromatin binding	3702	0
316	0	0.39	4.561	0	0	IPI:IPI00516285.1	Gene_Symbol=SYD SYD (SPLAYED); ATPase/ chromatin binding	3702	0
319	0.39	0.39	10.5	5.479	0	IPI:IPI00891458.1	Gene_Symbol=AT1G73650 oxidoreductase, acting on the CH-CH group of donors	3702	0
319	0	0.39	7.616	3.974	0	IPI:IPI00543870.1	Gene_Symbol=AT1G73650 oxidoreductase, acting on the CH-CH group of donors	3702	0
319	0	0.39	7.904	4.124	0	IPI:IPI00543665.1	Gene_Symbol=AT1G73650 oxidoreductase, acting on the CH-CH group of donors	3702	0
319	0	0.39	11.06	5.769	0	IPI:IPI00519803.3	Gene_Symbol=AT1G73650 oxidoreductase, acting on the CH-CH group of donors	3702	0
320	0.39	0.39	2.985	2.985	0	IPI:IPI00527818.1	Gene_Symbol=AT3G24130 Probable pectinesterase 29	3702	0
322	0.38	0.38	5.284	0.6689	0	IPI:IPI00538581.1	Gene_Symbol=AT5G04020 calmodulin binding	3702	0
325	0.37	0.37	12.09	1.63	0	IPI:IPI01019541.1	Gene_Symbol=AT2G38150 Putative uncharacterized protein At2g38150	3702	0
327	0.37	0.37	6.134	1.997	0	IPI:IPI00541306.2	Gene_Symbol=AT4G19890 Pentatricopeptide repeat-containing protein At4g19890	3702	0
328	0.37	0.37	7.778	2.222	0	IPI:IPI00532857.1	Gene_Symbol=TRFL6 TRFL6 (TRF-LIKE 6); DNA binding / transcription factor	3702	0
328	0	0.37	7.853	2.244	0	IPI:IPI00523981.1	Gene_Symbol=TRFL6 TRFL6 (TRF-LIKE 6); DNA binding / transcription factor	3702	0
329	0.37	0.37	13.11	3.419	0	IPI:IPI00522057.1	Gene_Symbol=AT2G40240 Pentatricopeptide repeat-containing protein At2g40240, mitochondrial	3702	0
332	0.37	0.37	0.8939	0.8939	0	IPI:IPI00526740.1	Gene_Symbol=GLR2.3 Glutamate receptor 2.3	3702	0
334	0.36	0.36	9.446	0.9991	0	IPI:IPI00891315.1	Gene_Symbol=REV1 REV1; DNA-directed DNA polymerase	3702	0
334	0	0.36	9.412	0.9955	0	IPI:IPI00517369.3	Gene_Symbol=REV1 REV1; DNA-directed DNA polymerase	3702	0
335	0.36	0.36	12.63	2.998	0	IPI:IPI00537301.1	Gene_Symbol=- Putative gag-pol polyprotein	3702	0
338	0.36	0.36	13.89	2.778	0	IPI:IPI00923728.1	Gene_Symbol=- Putative uncharacterized protein AT4g34070	3702	0
342	0.35	0.35	5.252	3.063	0	IPI:IPI00546919.1	Gene_Symbol=AT1G22100 F2E2.17	3702	0
344	0.35	0.35	4.114	1.61	0	IPI:IPI00518122.1	Gene_Symbol=AT2G42920 Pentatricopeptide repeat-containing protein At2g42920, chloroplastic	3702	0
345	0.34	0.34	17.63	0	0	IPI:IPI00524682.1	Gene_Symbol=AT4G24100 protein kinase family protein	3702	0
354	0.34	0.34	2.824	2.824	0	IPI:IPI00529671.1	Gene_Symbol=AT5G64640 Probable pectinesterase/pectinesterase inhibitor 64	3702	0
358	0.32	0.32	4.05	1.26	0	IPI:IPI00516887.1	Gene_Symbol=PHYC Phytochrome C	3702	0
359	0.32	0.32	9.11	1.656	0	IPI:IPI01019507.1	Gene_Symbol=- Putative uncharacterized protein At2g43470	3702	0
360	0.32	0.32	14.73	2.397	0	IPI:IPI00536395.1	Gene_Symbol=GSTL2 GSTL2	3702	0
361	0.32	0.32	6.322	2.011	0	IPI:IPI00532704.1	Gene_Symbol=CNGC13 Putative cyclic nucleotide-gated ion channel 13	3702	0
362	0.32	0.32	6.767	3.008	0	IPI:IPI00539277.1	Gene_Symbol=AGL97 Agamous-like MADS-box protein AGL97	3702	0
367	0	0.31	4.816	1.405	0	IPI:IPI00531700.1	Gene_Symbol=MRP13 ABC transporter C family member 12	3702	0
367	0.31	0.31	4.905	1.431	0	IPI:IPI01020208.1	Gene_Symbol=MRP13 ATMRP13; ATPase, coupled to transmembrane movement of substances	3702	0
368	0.31	0.31	12.13	1.915	0	IPI:IPI00542328.1	Gene_Symbol=CDKE;1 Cyclin-dependent kinase E-1	3702	0
369	0.31	0.31	10.72	3.478	0	IPI:IPI00545454.1	Gene_Symbol=AT3G03330 T21P5.25 protein	3702	0
370	0.31	0.31	2.953	0.9396	0	IPI:IPI00535988.1	Gene_Symbol=- T6D22.19	3702	0
371	0	0.31	3.679	0	0	IPI:IPI00533873.1	Gene_Symbol=AT3G18670 ankyrin repeat family protein	3702	0
371	0.31	0.31	3.369	0	0	IPI:IPI01020148.1	Gene_Symbol=AT3G18670 Emb|CAB70981.1	3702	0
372	0.31	0.31	5.893	4.236	0	IPI:IPI00535419.1	Gene_Symbol=HEMA1 Glutamyl-tRNA reductase 1, chloroplastic	3702	0
373	0.31	0.31	3.641	3.641	0	IPI:IPI00542885.1	Gene_Symbol=AT1G16180 TMS membrane family protein / tumour differentially expressed (TDE) family protein	3702	0
375	0.3	0.3	13.09	0	0	IPI:IPI00547830.1	Gene_Symbol=RPS2 Disease resistance protein RPS2	3702	0
376	0	0.3	9.365	1.226	0	IPI:IPI00541079.1	Gene_Symbol=EMB2753 EMB2753 (EMBRYO DEFECTIVE 2753); binding	3702	0
376	0.3	0.3	9.221	1.207	0	IPI:IPI00992844.1	Gene_Symbol=EMB2753 Tetratricopeptide repeat (TPR)-containing protein	3702	0
377	0.3	0.3	6.038	1.208	0	IPI:IPI00529502.3	Gene_Symbol=AT1G72390 unknown protein	3702	0
382	0.3	0.3	4.688	4.688	0	IPI:IPI00542639.1	Gene_Symbol=ORF25 ATP synthase protein MI25	3702	0
386	0.29	0.29	11.07	0	0	IPI:IPI00529547.1	Gene_Symbol=CUL3B Cullin-3B	3702	0
390	0.29	0.29	11.78	0	0	IPI:IPI00520778.1	Gene_Symbol=AT2G41990 unknown protein	3702	0
391	0.29	0.29	4.035	0	0	IPI:IPI00536209.1	Gene_Symbol=PXY Leucine-rich repeat receptor-like protein kinase TDR	3702	0
392	0.29	0.29	15.41	0	0	IPI:IPI00519918.1	Gene_Symbol=AOX1D Alternative oxidase 3, mitochondrial	3702	0
393	0.29	0.29	5.696	0	0	IPI:IPI00516633.1	Gene_Symbol=AT5G28220 binding	3702	0
394	0.29	0.29	4.268	0	0	IPI:IPI00537511.1	Gene_Symbol=AT5G64120 Peroxidase 71	3702	0
395	0	0.28	9.383	0	0	IPI:IPI00532821.1	Gene_Symbol=- T22H22.1 protein	3702	0
395	0.28	0.28	9.549	0	0	IPI:IPI01020289.1	Gene_Symbol=XIE XIE; motor/ protein binding	3702	0
398	0.28	0.28	9.091	0	0	IPI:IPI01020595.1	Gene_Symbol=- T14N5.13 protein	3702	0
398	0	0.28	8.942	0	0	IPI:IPI00548606.1	Gene_Symbol=AT1G77280 protein kinase family protein	3702	0
401	0.28	0.28	5.578	0	0	IPI:IPI00541096.1	Gene_Symbol=AT5G12010 unknown protein	3702	0
402	0.28	0.28	7.692	0	0	IPI:IPI00531382.1	Gene_Symbol=AT4G12240 zinc finger (C2H2 type) family protein	3702	0
406	0.28	0.28	16.47	0	0	IPI:IPI00543148.1	Gene_Symbol=AT3G15860 unknown protein	3702	0
409	0	0.28	2.326	0	0	IPI:IPI00548728.1	Gene_Symbol=AT4G06634 Isoform 1 of Uncharacterized zinc finger protein At4g06634	3702	0
409	0	0.28	2.579	0	0	IPI:IPI00657268.1	Gene_Symbol=AT4G06634 Isoform 2 of Uncharacterized zinc finger protein At4g06634	3702	0
409	0.28	0.28	2.368	0	0	IPI:IPI00991769.1	Gene_Symbol=AT4G06634 Zinc finger (C2H2 type) family protein	3702	0
410	0.27	2.27	13.95	1.213	1.213	IPI:IPI00969747.1	Gene_Symbol=- Recognition of Peronospora parasitica 1	3702	1
412	0.27	0.27	13.56	0	0	IPI:IPI00520493.1	Gene_Symbol=PRH75 DEAD-box ATP-dependent RNA helicase 7	3702	0
416	0.27	0.27	32.95	0	0	IPI:IPI00519681.1	Gene_Symbol=AT5G25840 unknown protein	3702	0
418	0.27	0.27	2.71	0	0	IPI:IPI00532811.1	Gene_Symbol=AT5G50390 Pentatricopeptide repeat-containing protein At5g50390, chloroplastic	3702	0
419	0.27	0.27	6.173	0	0	IPI:IPI00540858.1	Gene_Symbol=AT1G24210 F3I6.14 protein	3702	0
421	0.26	0.26	4.343	0	0	IPI:IPI00546025.2	Gene_Symbol=AT2G16485 DNA binding / nucleic acid binding / protein binding / zinc ion binding	3702	0
422	0.26	0.26	7.528	0	0	IPI:IPI01020025.1	Gene_Symbol=AT2G28620 Putative kinesin-like spindle protein	3702	0
425	0.26	0.26	19.13	0	0	IPI:IPI00992485.1	Gene_Symbol=CHAL allergen-related	3702	0
425	0	0.26	28.21	0	0	IPI:IPI00530878.2	Gene_Symbol=CHAL Isoform 1 of EPIDERMAL PATTERNING FACTOR-like protein 6	3702	0
431	0.25	0.25	2.532	0	0	IPI:IPI00517511.1	Gene_Symbol=ATK5 ATK5 (ARABIDOPSIS THALIANA KINESIN 5); microtubule motor	3702	0
433	0.25	0.25	11.39	0	0	IPI:IPI01019806.1	Gene_Symbol=- F6N18.7	3702	0
435	0.24	0.24	9.016	0	0	IPI:IPI00516976.3	Gene_Symbol=ATM2 ATM2 (ARABIDOPSIS THALIANA MYOSIN 2); motor	3702	0
436	0.24	0.24	10.56	0	0	IPI:IPI00527859.1	Gene_Symbol=DAR6 Protein DA1-related 6	3702	0
437	0.24	0.24	9.102	0	0	IPI:IPI00521243.1	Gene_Symbol=PRP40C FF domain-containing protein / WW domain-containing protein	3702	0
439	0.24	0.24	23.77	0	0	IPI:IPI00547418.1	Gene_Symbol=HSFB3 Heat stress transcription factor B-3	3702	0
440	0.24	0.24	10.09	0	0	IPI:IPI00525425.1	Gene_Symbol=MAP70-2 Microtubule-associated protein 70-2	3702	0
444	0.24	0.24	6.94	0	0	IPI:IPI00546752.1	Gene_Symbol=MLS MLS (MALATE SYNTHASE); malate synthase	3702	0
445	0.24	0.24	4.425	0	0	IPI:IPI00526411.1	Gene_Symbol=ASD1 Alpha-L-arabinofuranosidase 1	3702	0
446	0.24	0.24	7.317	0	0	IPI:IPI00522433.1	Gene_Symbol=PDE318 PDE318 (pigment defective 318); GTP binding	3702	0
450	0.24	0.24	5.288	0	0	IPI:IPI00543361.2	Gene_Symbol=GATA20 GATA transcription factor 20	3702	0
457	0.23	0.23	5.671	0	0	IPI:IPI00546553.1	Gene_Symbol=- Putative uncharacterized protein T26N6.14	3702	0
458	0.23	0.23	3.245	0	0	IPI:IPI00528796.1	Gene_Symbol=AT5G56240 unknown protein	3702	0
459	0.23	0.23	9.486	0	0	IPI:IPI00525038.1	Gene_Symbol=- Resistance protein RPP8-like protein (Fragment)	3702	0
462	0.23	0.23	10	0	0	IPI:IPI01019548.1	Gene_Symbol=AT4G36000 Thaumatin-like protein	3702	0
463	0.23	0.23	8.897	0	0	IPI:IPI00546190.1	Gene_Symbol=AT5G55610 unknown protein	3702	0
463	0	0.23	7.599	0	0	IPI:IPI00545071.1	Gene_Symbol=AT5G55610 unknown protein	3702	0
464	0.23	0.23	4.017	0	0	IPI:IPI00536022.1	Gene_Symbol=AT4G11780 unknown protein	3702	0
468	0.22	0.22	13.25	0	0	IPI:IPI00526986.1	Gene_Symbol=ZML2 GATA transcription factor 28	3702	0
472	0.22	0.22	14.67	0	0	IPI:IPI00546923.1	Gene_Symbol=AT4G17370 oxidoreductase family protein	3702	0
474	0.22	0.22	4.969	0	0	IPI:IPI01020536.1	Gene_Symbol=- Putative uncharacterized protein T6G15.100	3702	0
474	0	0.22	5.594	0	0	IPI:IPI00521588.2	Gene_Symbol=AT4G13550 triacylglycerol lipase	3702	0
475	0.22	0.22	4.583	0	0	IPI:IPI00528640.1	Gene_Symbol=CSK CSK (CHLOROPLAST SENSOR KINASE); ATP binding / kinase	3702	0
477	0.22	0.22	8.383	0	0	IPI:IPI00516278.2	Gene_Symbol=AT4G15563 unknown protein	3702	0
479	0.21	0.21	8.79	0	0	IPI:IPI00518313.2	Gene_Symbol=CPL1 RNA polymerase II C-terminal domain phosphatase-like 1	3702	0
480	0.21	0.21	4.599	0	0	IPI:IPI00528172.1	Gene_Symbol=BRI1 Protein BRASSINOSTEROID INSENSITIVE 1	3702	0
484	0.21	0.21	3.543	0	0	IPI:IPI00524712.2	Gene_Symbol=AT1G67310 Calmodulin-binding transcription activator 4	3702	0
487	0.21	0.21	26.51	0	0	IPI:IPI00547654.1	Gene_Symbol=- Gb|AAC14050.1	3702	0
488	0.21	0.21	2.299	0	0	IPI:IPI00533764.1	Gene_Symbol=- Putative Mutator-like transposase	3702	0
493	0.2	0.2	13.52	0	0	IPI:IPI00523645.2	Gene_Symbol=AT3G53540 Putative uncharacterized protein F4P12_240	3702	0
496	0.2	0.2	16.04	0	0	IPI:IPI00530538.1	Gene_Symbol=AT1G45207 remorin family protein	3702	0
499	0.2	0.2	6.564	0	0	IPI:IPI00520130.1	Gene_Symbol=AT2G07698 ATP synthase alpha chain, mitochondrial, putative	3702	0
501	0.2	0.2	4.533	0	0	IPI:IPI00528721.2	Gene_Symbol=AT1G18950 aminoacyl-tRNA synthetase family	3702	0
507	0.2	0.2	3.371	0	0	IPI:IPI00529678.1	Gene_Symbol=AT2G33850 unknown protein	3702	0
508	0.19	0.19	13.86	0	0	IPI:IPI00535350.1	Gene_Symbol=AT2G21440 RNA recognition motif (RRM)-containing protein	3702	0
512	0.19	0.19	9.391	0	0	IPI:IPI00546450.1	Gene_Symbol=FRS12 Protein FAR1-RELATED SEQUENCE 12	3702	0
514	0.19	0.19	9.049	0	0	IPI:IPI00534116.1	Gene_Symbol=AT2G21300 kinesin motor family protein	3702	0
515	0.19	0.19	5.393	0	0	IPI:IPI00524707.2	Gene_Symbol=AT1G79190 binding	3702	0
517	0	0.19	6.98	0	0	IPI:IPI00534821.1	Gene_Symbol=AT1G61390 Isoform 1 of G-type lectin S-receptor-like serine/threonine-protein kinase At1g61390	3702	0
517	0.19	0.19	8.748	0	0	IPI:IPI00938745.1	Gene_Symbol=AT1G61390 Isoform 2 of G-type lectin S-receptor-like serine/threonine-protein kinase At1g61390	3702	0
518	0.19	0.19	18.97	0	0	IPI:IPI00547855.1	Gene_Symbol=CIB5 Isoform 1 of Transcription factor bHLH76	3702	0
518	0	0.19	21.83	0	0	IPI:IPI00529982.1	Gene_Symbol=CIB5 Isoform 2 of Transcription factor bHLH76	3702	0
520	0.19	0.19	7.089	0	0	IPI:IPI00542624.2	Gene_Symbol=AT5G37520 Gb|AAD23018.1	3702	0
521	0.19	0.19	3.06	0	0	IPI:IPI00527463.2	Gene_Symbol=AT2G16250 Probable LRR receptor-like serine/threonine-protein kinase At2g16250	3702	0
525	0.19	0.19	2.477	0	0	IPI:IPI00526753.1	Gene_Symbol=AT1G54300 Putative uncharacterized protein F20D21.12	3702	0
526	0.18	0.18	6.948	0	0	IPI:IPI00520327.1	Gene_Symbol=AT5G07940 Putative uncharacterized protein F13G24.140	3702	0
528	0.18	0.18	12.53	0	0	IPI:IPI00531139.1	Gene_Symbol=AT5G49880 mitotic checkpoint family protein	3702	0
529	0.18	0.18	5.688	0	0	IPI:IPI00540964.1	Gene_Symbol=SEC5A Exocyst complex component 2	3702	0
532	0.18	0.18	8.533	0	0	IPI:IPI00518314.1	Gene_Symbol=ATRPAC42 ATRPAC42; DNA binding / DNA-directed RNA polymerase/ protein dimerization	3702	0
537	0.18	0.18	3.464	0	0	IPI:IPI00540638.1	Gene_Symbol=APG9 APG9	3702	0
542	0.18	0.18	7.266	0	0	IPI:IPI00529622.1	Gene_Symbol=AT4G17920 RING-H2 finger protein ATL29	3702	0
543	0.18	0.18	6.96	0	0	IPI:IPI01020429.1	Gene_Symbol=AT3G59390 Putative uncharacterized protein F25L23_250	3702	0
543	0	0.18	6.96	0	0	IPI:IPI00528598.1	Gene_Symbol=AT3G59390 unknown protein	3702	0
545	0.17	0.17	11.43	0	0	IPI:IPI00543621.1	Gene_Symbol=RH39 DEAD-box ATP-dependent RNA helicase 39	3702	0
546	0.17	0.17	12.05	0	0	IPI:IPI00528947.1	Gene_Symbol=FRA8 Probable glucuronoxylan glucuronosyltransferase IRX7	3702	0
547	0.17	0.17	12.06	0	0	IPI:IPI00534316.1	Gene_Symbol=AT2G38370 Putative uncharacterized protein At2g38370	3702	0
548	0.17	0.17	6.494	0	0	IPI:IPI00524480.2	Gene_Symbol=AT1G29740 kinase	3702	0
550	0.17	0.17	7.62	0	0	IPI:IPI00522560.3	Gene_Symbol=AT1G28350 ATP binding / aminoacyl-tRNA ligase/ nucleotide binding / tyrosine-tRNA ligase	3702	0
556	0.17	0.17	8.051	0	0	IPI:IPI01020434.1	Gene_Symbol=AT5G22610 F-box family protein	3702	0
556	0	0.17	7.57	0	0	IPI:IPI00532142.2	Gene_Symbol=AT5G22610 Putative F-box/FBD/LRR-repeat protein At5g22610	3702	0
557	0.17	0.17	17.6	0	0	IPI:IPI00543748.1	Gene_Symbol=AT1G74050 60S ribosomal protein L6-3	3702	0
557	0	0.17	17.6	0	0	IPI:IPI00539595.1	Gene_Symbol=AT1G74060 60S ribosomal protein L6-2	3702	0
558	0.17	0.17	4.837	0	0	IPI:IPI00522440.1	Gene_Symbol=ATMS1 5-methyltetrahydropteroyltriglutamate--homocysteine methyltransferase	3702	0
564	0.17	0.17	7.273	0	0	IPI:IPI00548799.1	Gene_Symbol=LBD21 LOB domain-containing protein 21	3702	0
565	0.17	0.17	7.025	0	0	IPI:IPI00537609.1	Gene_Symbol=OFP12 T25N20.7	3702	0
566	0.16	1.05	11.46	2.778	0	IPI:IPI00538972.1	Gene_Symbol=- Putative uncharacterized protein dl3810w	3702	0
570	0.16	0.16	9.802	0	0	IPI:IPI00541280.1	Gene_Symbol=KT1 Potassium channel AKT1	3702	0
572	0.16	0.16	4.961	0	0	IPI:IPI00547554.1	Gene_Symbol=- F21J9.30	3702	0
572	0	0.16	5.024	0	0	IPI:IPI00539660.1	Gene_Symbol=- F5A9.24	3702	0
579	0.16	0.16	21.05	0	0	IPI:IPI00545062.1	Gene_Symbol=AT5G49600 unknown protein	3702	0
580	0.16	0.16	5.285	0	0	IPI:IPI00520465.1	Gene_Symbol=OTP81 Pentatricopeptide repeat-containing protein At2g29760, chloroplastic	3702	0
584	0.16	0.16	8.683	0	0	IPI:IPI00543618.1	Gene_Symbol=HCC1 Protein SCO1 homolog 1, mitochondrial	3702	0
586	0.16	0.16	6.78	0	0	IPI:IPI00534954.1	Gene_Symbol=- Putative uncharacterized protein	3702	0
586	0	0.16	5.854	0	0	IPI:IPI00519333.1	Gene_Symbol=AT5G42330 unknown protein	3702	0
587	0.16	0.16	2.662	0	0	IPI:IPI00530301.1	Gene_Symbol=ACL ACL (ACETONE-CYANOHYDRIN LYASE); hydrolase/ hydrolase, acting on ester bonds / methyl indole-3-acetate esterase/ methyl jasmonate esterase/ methyl salicylate esterase	3702	0
589	0.15	0.15	6.408	0	0	IPI:IPI01020424.1	Gene_Symbol=AT4G12750 Putative uncharacterized protein T20K18.100	3702	0
589	0	0.15	6.278	0	0	IPI:IPI00534022.3	Gene_Symbol=AT4G12750 sequence-specific DNA binding / transcription factor	3702	0
590	0.15	0.15	5.898	0	0	IPI:IPI00548644.2	Gene_Symbol=AT1G27430 GYF domain-containing protein	3702	0
591	0.15	0.15	5.597	0	0	IPI:IPI00531379.2	Gene_Symbol=RPOB DNA-directed RNA polymerase subunit beta	3702	0
593	0	0.15	5.501	0	0	IPI:IPI00517321.2	Gene_Symbol=SDG14 Histone-lysine N-methyltransferase ATX3	3702	0
593	0.15	0.15	5.703	0	0	IPI:IPI00852373.1	Gene_Symbol=SDG14 SDG14 (SET DOMAIN PROTEIN 14); DNA binding / protein binding / zinc ion binding	3702	0
598	0.15	0.15	9.804	0	0	IPI:IPI00538403.1	Gene_Symbol=AT4G09130 Putative RING-H2 finger protein ATL37	3702	0
602	0.15	0.15	4.475	0	0	IPI:IPI00992096.1	Gene_Symbol=Nek7 NIMA-related kinase 7	3702	0
602	0	0.15	4.553	0	0	IPI:IPI00540296.1	Gene_Symbol=Nek7 Serine/threonine-protein kinase Nek7	3702	0
603	0.15	0.15	2.958	0	0	IPI:IPI00548642.2	Gene_Symbol=AT3G05350 aminopeptidase/ hydrolase	3702	0
604	0.15	0.15	4.488	0	0	IPI:IPI00526234.1	Gene_Symbol=ABC1 UPF0051 protein ABCI8, chloroplastic	3702	0
605	0.15	0.15	2.519	0	0	IPI:IPI00518306.1	Gene_Symbol=KT2 Potassium transporter 2	3702	0
606	0.15	0.15	9.91	0	0	IPI:IPI00516443.1	Gene_Symbol=SRS4 SRS4	3702	0
607	0.14	0.14	12.24	0	0	IPI:IPI00516720.2	Gene_Symbol=AGO5 Protein argonaute 5	3702	0
610	0.14	0.14	9.037	0	0	IPI:IPI00521947.1	Gene_Symbol=COP1 E3 ubiquitin-protein ligase COP1	3702	0
615	0.14	0.14	6.597	0	0	IPI:IPI00528025.1	Gene_Symbol=PRR5 APRR5 (ARABIDOPSIS PSEUDO-RESPONSE REGULATOR 5); transcription regulator/ two-component response regulator	3702	0
618	0.14	0.14	6.604	0	0	IPI:IPI00607495.1	Gene_Symbol=- F20N2.11	3702	0
618	0	0.14	6.763	0	0	IPI:IPI00529267.1	Gene_Symbol=AT1G55690 SEC14 cytosolic factor family protein / phosphoglyceride transfer family protein	3702	0
618	0	0.14	6.72	0	0	IPI:IPI00522505.1	Gene_Symbol=AT1G55690 SEC14 cytosolic factor family protein / phosphoglyceride transfer family protein	3702	0
620	0	0.14	3.339	0	0	IPI:IPI00522242.1	Gene_Symbol=- Putative uncharacterized protein F19C24.27	3702	0
620	0.14	0.14	12.73	0	0	IPI:IPI00547904.1	Gene_Symbol=- T2E6.13	3702	0
621	0.14	0.14	4.864	0	0	IPI:IPI00532316.1	Gene_Symbol=ARI10 Probable E3 ubiquitin-protein ligase ARI10	3702	0
622	0.14	0.14	4.498	0	0	IPI:IPI00525469.1	Gene_Symbol=WRKY38 Probable WRKY transcription factor 38	3702	0
626	0.14	0.14	1.705	0	0	IPI:IPI00519847.1	Gene_Symbol=AT1G63520 unknown protein	3702	0
628	0.13	0.13	6.175	0	0	IPI:IPI00548662.2	Gene_Symbol=TIL2 DNA polymerase	3702	0
629	0.13	0.13	13.75	0	0	IPI:IPI00521200.2	Gene_Symbol=CRS1 CRS1 (ARABIDOPSIS ORTHOLOG OF MAIZE CHLOROPLAST SPLICING FACTOR CRS1); RNA splicing factor, transesterification mechanism	3702	0
630	0.13	0.13	8.587	0	0	IPI:IPI00519309.1	Gene_Symbol=RAD50 DNA repair protein RAD50	3702	0
631	0.13	0.13	8.884	0	0	IPI:IPI00884609.2	Gene_Symbol=PUR4 PUR4 (purine biosynthesis 4); ATP binding / catalytic/ phosphoribosylformylglycinamidine synthase	3702	0
632	0.13	0.13	10.68	0	0	IPI:IPI00540289.1	Gene_Symbol=PRHA Pathogenesis-related homeodomain protein	3702	0
633	0.13	0.13	17.16	0	0	IPI:IPI00521239.1	Gene_Symbol=AT4G28230 unknown protein	3702	0
635	0.13	0.13	7.016	0	0	IPI:IPI00992726.1	Gene_Symbol=PREP1 Presequence protease 1	3702	0
635	0	0.13	6.944	0	0	IPI:IPI00547030.1	Gene_Symbol=PREP1 Presequence protease 1, chloroplastic/mitochondrial	3702	0
637	0.13	0.13	12.42	0	0	IPI:IPI00545564.1	Gene_Symbol=AGD6 Probable ADP-ribosylation factor GTPase-activating protein AGD6	3702	0
638	0.13	0.13	4.843	0	0	IPI:IPI00532589.1	Gene_Symbol=SEC8 Probable exocyst complex component 4	3702	0
640	0.13	0.13	6.526	0	0	IPI:IPI00546982.1	Gene_Symbol=AT3G25670 leucine-rich repeat family protein	3702	0
641	0.13	0.13	5.348	0	0	IPI:IPI00544719.1	Gene_Symbol=AT1G14930 F10B6.35	3702	0
642	0.13	0.13	5.57	0	0	IPI:IPI00532254.1	Gene_Symbol=AT5G60080 protein kinase family protein	3702	0
646	0.12	0.12	8.929	0	0	IPI:IPI00527903.2	Gene_Symbol=AT3G44690 unknown protein	3702	0
651	0.12	0.12	7.584	0	0	IPI:IPI00527332.1	Gene_Symbol=- Putative uncharacterized protein T32O22.14	3702	0
653	0.12	0.12	17.36	0	0	IPI:IPI00938894.1	Gene_Symbol=AT2G30120 unknown protein	3702	0
654	0.12	0.12	6.145	0	0	IPI:IPI00540829.1	Gene_Symbol=AT2G34230 unknown protein	3702	0
655	0.12	0.12	8.214	0	0	IPI:IPI00536370.1	Gene_Symbol=ALMT12 Isoform 1 of Aluminum-activated malate transporter 12	3702	0
656	0.12	0.12	6.194	0	0	IPI:IPI00516731.1	Gene_Symbol=AT1G12800 F13K23.5 protein	3702	0
659	0.12	0.12	8.471	0	0	IPI:IPI00542344.1	Gene_Symbol=AT1G07710 ankyrin repeat family protein	3702	0
660	0.12	0.12	5.865	0	0	IPI:IPI00532007.3	Gene_Symbol=AT5G23170 Serine/threonine-protein kinase-like protein At5g23170	3702	0
661	0.12	0.12	8.586	0	0	IPI:IPI00531348.2	Gene_Symbol=AT4G24320 Putative uncharacterized protein (Fragment)	3702	0
662	0.12	0.12	8.564	0	0	IPI:IPI00519025.1	Gene_Symbol=AT2G04810 Putative F-box protein At2g04810	3702	0
669	0.12	0.12	11.11	0	0	IPI:IPI00542378.1	Gene_Symbol=AT4G26555 immunophilin / FKBP-type peptidyl-prolyl cis-trans isomerase family protein	3702	0
670	0.12	0.12	4.564	0	0	IPI:IPI00538444.1	Gene_Symbol=AT1G70100 unknown protein	3702	0
670	0	0.12	4.365	0	0	IPI:IPI00519751.1	Gene_Symbol=AT1G70100 unknown protein	3702	0
671	0.12	0.12	4.265	0	0	IPI:IPI00526621.1	Gene_Symbol=ETFQO ETFQO (electron-transfer flavoprotein:ubiquinone oxidoreductase); catalytic/ electron carrier/ electron-transferring-flavoprotein dehydrogenase	3702	0
676	0.12	0.12	13.56	0	0	IPI:IPI00535977.1	Gene_Symbol=AT5G42635 glycine-rich protein	3702	0
677	0.12	0.12	4	0	0	IPI:IPI00521315.1	Gene_Symbol=AT3G21930 receptor-like protein kinase-related	3702	0
678	0.11	0.11	3.966	0	0	IPI:IPI01020570.1	Gene_Symbol=- Similar to translational activator	3702	0
678	0	0.11	3.969	0	0	IPI:IPI00992752.1	Gene_Symbol=ILA ILITYHIA	3702	0
681	0.11	0.11	10.76	0	0	IPI:IPI00519923.1	Gene_Symbol=AT1G27880 ATP-dependent DNA helicase Q-like 5	3702	0
683	0.11	0.11	7.31	0	0	IPI:IPI00534750.2	Gene_Symbol=FRS8 Protein FAR1-RELATED SEQUENCE 8	3702	0
686	0	0.11	4.942	0	0	IPI:IPI00524007.2	Gene_Symbol=AT5G01950 ATP binding / kinase/ protein serine/threonine kinase	3702	0
686	0.11	0.11	4.776	0	0	IPI:IPI01019821.1	Gene_Symbol=AT5G01950 Putative uncharacterized protein T20L15_220	3702	0
687	0.11	0.11	6.406	0	0	IPI:IPI00543595.1	Gene_Symbol=- Putative proton pump	3702	0
687	0	0.11	6.577	0	0	IPI:IPI00525158.1	Gene_Symbol=VHA-A3 VHA-A3 (VACUOLAR PROTON ATPASE A3); ATPase	3702	0
688	0	0.11	14.46	0	0	IPI:IPI00532984.1	Gene_Symbol=PUB9 PUB9	3702	0
688	0.11	0.11	10.22	0	0	IPI:IPI00538175.1	Gene_Symbol=PUB9 U-box domain-containing protein 9	3702	0
689	0.11	0.11	17.39	0	0	IPI:IPI00530762.2	Gene_Symbol=AT3G54520 unknown protein	3702	0
690	0.11	0.11	36.56	0	0	IPI:IPI00524433.1	Gene_Symbol=AT3G51220 unknown protein	3702	0
695	0.11	0.11	4.153	0	0	IPI:IPI00541721.1	Gene_Symbol=- Mutator-like transposase	3702	0
696	0.11	0.11	2.099	0	0	IPI:IPI00534735.1	Gene_Symbol=PLDP1 Phospholipase D p1	3702	0
697	0.11	0.11	8.194	0	0	IPI:IPI00530021.1	Gene_Symbol=ACD1 Pheophorbide a oxygenase, chloroplastic	3702	0
698	0.11	0.11	5.949	0	0	IPI:IPI00527336.1	Gene_Symbol=AT2G18750 calmodulin-binding protein	3702	0
705	0.11	0.11	4.474	0	0	IPI:IPI00541680.1	Gene_Symbol=GAPB Glyceraldehyde-3-phosphate dehydrogenase B, chloroplastic	3702	0
706	0.11	0.11	20.21	0	0	IPI:IPI00529327.1	Gene_Symbol=AT5G39800 60S ribosomal protein-related	3702	0
707	0.11	0.11	7.823	0	0	IPI:IPI00528232.1	Gene_Symbol=AUR1 Serine/threonine-protein kinase Aurora-1	3702	0
708	0.11	0.11	14.81	0	0	IPI:IPI00525792.1	Gene_Symbol=ENA ENA (ENHANCER OF ATNSI ACTIVITY); heat shock protein binding / unfolded protein binding	3702	0
709	0.11	0.11	3.333	0	0	IPI:IPI00517647.1	Gene_Symbol=AT1G63130 Pentatricopeptide repeat-containing protein At1g63130, mitochondrial	3702	0
715	0.11	0.11	8.772	0	0	IPI:IPI00536438.1	Gene_Symbol=AT1G50530 unknown protein	3702	0
716	0.11	0.11	10.81	0	0	IPI:IPI00519708.1	Gene_Symbol=- Gb|AAD20698.1	3702	0
719	0.1	0.1	11.87	0	0	IPI:IPI00547533.1	Gene_Symbol=CDC48 Cell division control protein 48 homolog A	3702	0
720	0.1	0.1	15.19	0	0	IPI:IPI00517857.2	Gene_Symbol=AT1G28020 Putative pentatricopeptide repeat-containing protein At1g28020	3702	0
724	0.1	0.1	23.32	0	0	IPI:IPI00991359.1	Gene_Symbol=AT5G06780 Emsy N Terminus (ENT)/ plant Tudor-like domains-containing protein	3702	0
724	0	0.1	22.81	0	0	IPI:IPI00542791.1	Gene_Symbol=AT5G06780 emsy N terminus domain-containing protein / ENT domain-containing protein	3702	0
727	0.1	0.1	11.27	0	0	IPI:IPI00991799.1	Gene_Symbol=AT2G18340 Late embryogenesis abundant domain-containing protein	3702	0
727	0	0.1	10.31	0	0	IPI:IPI00527173.1	Gene_Symbol=AT2G18340 late embryogenesis abundant domain-containing protein / LEA domain-containing protein	3702	0
728	0.1	0.1	8.489	0	0	IPI:IPI00548881.1	Gene_Symbol=ETG1 Mini-chromosome maintenance complex-binding protein	3702	0
729	0.1	0.1	13.94	0	0	IPI:IPI00548593.1	Gene_Symbol=HSFC1 Heat stress transcription factor C-1	3702	0
730	0.1	0.1	6.049	0	0	IPI:IPI00522709.1	Gene_Symbol=PPK1 protein kinase family protein	3702	0
731	0.1	0.1	3.821	0	0	IPI:IPI00520929.1	Gene_Symbol=- Putative helicase	3702	0
738	0.1	0.1	19.16	0	0	IPI:IPI01019838.1	Gene_Symbol=- Putative uncharacterized protein	3702	0
739	0.1	0.1	22.11	0	0	IPI:IPI00656721.1	Gene_Symbol=ATP5 ATP synthase delta chain, mitochondrial, putative / H(+)-transporting two-sector ATPase, delta (OSCP) subunit, putative	3702	0
739	0	0.1	17.65	0	0	IPI:IPI00538064.1	Gene_Symbol=ATP5 ATP synthase subunit O, mitochondrial	3702	0
740	0.1	0.1	8.642	0	0	IPI:IPI00538079.1	Gene_Symbol=AT5G06580 D-lactate dehydrogenase [cytochrome], mitochondrial	3702	0
746	0.1	0.1	4.188	0	0	IPI:IPI00548273.1	Gene_Symbol=- F12F1.29 protein	3702	0
746	0	0.1	5.97	0	0	IPI:IPI00545359.1	Gene_Symbol=SRS SRS (SERYL-TRNA SYNTHETASE); serine-tRNA ligase	3702	0
746	0	0.1	4.688	0	0	IPI:IPI00542276.1	Gene_Symbol=SRS SRS (SERYL-TRNA SYNTHETASE); serine-tRNA ligase	3702	0
746	0	0.1	4.669	0	0	IPI:IPI00523407.1	Gene_Symbol=SRS SRS (SERYL-TRNA SYNTHETASE); serine-tRNA ligase	3702	0
747	0.1	0.1	3.882	0	0	IPI:IPI00540121.2	Gene_Symbol=AT1G11740 ankyrin repeat family protein	3702	0
748	0.1	0.1	33.7	0	0	IPI:IPI00535596.1	Gene_Symbol=SCRL1 Putative defensin-like protein 225	3702	0
749	0.1	0.1	9.709	0	0	IPI:IPI00533607.1	Gene_Symbol=HSD3 AtHSD3 (hydroxysteroid dehydrogenase 3); binding / catalytic/ oxidoreductase	3702	0
750	0.1	0.1	8.808	0	0	IPI:IPI00523924.1	Gene_Symbol=- Putative uncharacterized protein At2g06640	3702	0
751	0.1	0.1	10.3	0	0	IPI:IPI00520519.1	Gene_Symbol=AT1G09665 Toll-Interleukin-Resistance (TIR) domain-containing protein	3702	0
756	0	0.1	2.518	0	0	IPI:IPI00541890.2	Gene_Symbol=AT1G12870 Putative F-box/kelch-repeat protein At1g12870	3702	0
756	0.1	0.1	3.365	0	0	IPI:IPI01020390.1	Gene_Symbol=AT1G12870 S locus F-box-related / SLF-related	3702	0
757	0.1	0.1	1.698	0	0	IPI:IPI00527245.1	Gene_Symbol=AT5G62730 Probable peptide/nitrate transporter At5g62730	3702	0
758	0.1	0.1	4.95	0	0	IPI:IPI00522066.1	Gene_Symbol=AT3G42725 unknown protein	3702	0
760	0.09	0.09	9.878	0	0	IPI:IPI00547846.1	Gene_Symbol=CDC48C Cell division control protein 48 homolog C	3702	0
773	0.09	0.09	14.62	0	0	IPI:IPI00542494.1	Gene_Symbol=AT4G03620 myosin heavy chain-related	3702	0
776	0.09	0.09	10.64	0	0	IPI:IPI00991715.1	Gene_Symbol=AT3G17680 Kinase interacting (KIP1-like) family protein	3702	0
776	0	0.09	11.01	0	0	IPI:IPI00516355.1	Gene_Symbol=AT3G17680 Similarity to unknown protein	3702	0
777	0	0.09	5.861	0	0	IPI:IPI00529312.1	Gene_Symbol=XK-2 Xylulose kinase	3702	0
777	0.09	0.09	7.746	0	0	IPI:IPI00533709.1	Gene_Symbol=XK-2 xylulose kinase, putative	3702	0
778	0.09	0.09	10.03	0	0	IPI:IPI00532358.1	Gene_Symbol=AT3G49960 Peroxidase 35	3702	0
779	0.09	0.09	2.045	0	0	IPI:IPI00528006.1	Gene_Symbol=- En/Spm transposon protein-like	3702	0
780	0.09	0.09	6.44	0	0	IPI:IPI00518925.1	Gene_Symbol=AT5G63390 unknown protein	3702	0
787	0	0.09	8.365	0	0	IPI:IPI00517740.2	Gene_Symbol=AT5G03406 ATP binding / aminoacyl-tRNA ligase/ histidine-tRNA ligase/ nucleotide binding	3702	0
787	0.09	0.09	6.607	0	0	IPI:IPI01020454.1	Gene_Symbol=AT5G03406 Histidyl-tRNA synthetase-like protein	3702	0
788	0.09	0.09	2.616	0	0	IPI:IPI00526662.1	Gene_Symbol=SR1 Calmodulin-binding transcription activator 3	3702	0
793	0.09	0.09	3.876	0	0	IPI:IPI00891267.1	Gene_Symbol=AT5G40700 unknown protein	3702	0
793	0	0.09	3.3	0	0	IPI:IPI00657524.1	Gene_Symbol=AT5G40700 unknown protein	3702	0
793	0	0.09	3.311	0	0	IPI:IPI00526238.2	Gene_Symbol=AT5G40700 unknown protein	3702	0
794	0.09	0.09	2.467	0	0	IPI:IPI00525560.1	Gene_Symbol=AT5G05480 unknown protein	3702	0
795	0.08	2.11	17.18	2.477	2.477	IPI:IPI00539389.1	Gene_Symbol=Hsp70b Hsp70b (heat shock protein 70B); ATP binding	3702	1
796	0.08	0.08	10.21	0	0	IPI:IPI00537392.1	Gene_Symbol=AT5G19920 transducin family protein / WD-40 repeat family protein	3702	0
800	0.08	0.08	5.22	0	0	IPI:IPI00991646.1	Gene_Symbol=HSP81-2 Heat shock protein 81-2	3702	0
801	0.08	0.08	5.408	0	0	IPI:IPI00537887.2	Gene_Symbol=VPS41 Vacuolar protein sorting-associated protein 41 homolog	3702	0
802	0.08	0.08	9.774	0	0	IPI:IPI00537218.1	Gene_Symbol=AT4G37820 unknown protein	3702	0
803	0.08	0.08	10.15	0	0	IPI:IPI00524319.1	Gene_Symbol=AT3G07730 unknown protein	3702	0
810	0.08	0.08	23.53	0	0	IPI:IPI00544027.1	Gene_Symbol=AT5G03400 unknown protein	3702	0
811	0.08	0.08	9.539	0	0	IPI:IPI00542056.1	Gene_Symbol=AT4G05470 Putative F-box/LRR-repeat protein 21	3702	0
812	0.08	0.08	12.29	0	0	IPI:IPI00534359.1	Gene_Symbol=AT1G33910 avirulence-responsive family protein / avirulence induced gene (AIG1) family protein	3702	0
813	0.08	0.08	4.049	0	0	IPI:IPI00528324.1	Gene_Symbol=AT1G31670 copper amine oxidase, putative	3702	0
814	0.08	0.08	7.198	0	0	IPI:IPI00517663.1	Gene_Symbol=AT1G30050 unknown protein	3702	0
820	0.08	0.08	5.545	0	0	IPI:IPI00542909.1	Gene_Symbol=scpl47 Serine carboxypeptidase-like 47	3702	0
821	0.08	0.08	2.101	0	0	IPI:IPI00540732.1	Gene_Symbol=AT5G20360 octicosapeptide/Phox/Bem1p (PB1) domain-containing protein / tetratricopeptide repeat (TPR)-containing protein	3702	0
822	0.08	0.08	13.03	0	0	IPI:IPI00538699.1	Gene_Symbol=AT3G12300 Similarity to unknown protein	3702	0
823	0.08	0.08	3.204	0	0	IPI:IPI00534250.1	Gene_Symbol=FBL17 F-box/LRR-repeat protein 17	3702	0
824	0.08	0.08	3.021	0	0	IPI:IPI00530940.1	Gene_Symbol=PAB4 PAB4 (POLY(A) BINDING PROTEIN 4); RNA binding / translation initiation factor	3702	0
825	0	0.08	7.099	0	0	IPI:IPI00518760.1	Gene_Symbol=- Putative uncharacterized protein T12J5.10	3702	0
825	0.08	0.08	7.056	0	0	IPI:IPI00525689.1	Gene_Symbol=AT4G35140 transducin family protein / WD-40 repeat family protein	3702	0
826	0.08	0.08	2.947	0	0	IPI:IPI00523138.1	Gene_Symbol=- F22C12.21	3702	0
827	0.08	0.08	5.01	0	0	IPI:IPI00519178.1	Gene_Symbol=AT3G53040 late embryogenesis abundant protein, putative / LEA protein, putative	3702	0
839	0.08	0.08	4.317	0	0	IPI:IPI00657167.1	Gene_Symbol=MYB116 MYB116 (myb domain protein 116); DNA binding / transcription factor	3702	0
839	0	0.08	4.225	0	0	IPI:IPI00536396.2	Gene_Symbol=MYB116 Putative uncharacterized protein (Fragment)	3702	0
840	0.08	0.08	1.444	0	0	IPI:IPI00543736.1	Gene_Symbol=PWP2 transducin family protein / WD-40 repeat family protein	3702	0
841	0.08	0.08	3.827	0	0	IPI:IPI00540763.1	Gene_Symbol=PP2-A6 Protein PHLOEM PROTEIN 2-LIKE A6	3702	0
842	0.08	0.08	1.832	0	0	IPI:IPI00539818.2	Gene_Symbol=AT1G77260 Probable methyltransferase PMT10	3702	0
843	0.08	0.08	5.263	0	0	IPI:IPI00539382.2	Gene_Symbol=AT4G03965 protein binding / zinc ion binding	3702	0
844	0.08	0.08	3.252	0	0	IPI:IPI00537311.1	Gene_Symbol=AT3G11800 unknown protein	3702	0
845	0.08	0.08	2.292	0	0	IPI:IPI00534067.1	Gene_Symbol=BPS1 Protein BPS1, chloroplastic	3702	0
846	0.08	0.08	4.276	0	0	IPI:IPI00530481.1	Gene_Symbol=AT4G17480 palmitoyl protein thioesterase family protein	3702	0
847	0.08	0.08	7.394	0	0	IPI:IPI00529086.1	Gene_Symbol=AT4G03360 ubiquitin family protein	3702	0
848	0.08	0.08	5.298	0	0	IPI:IPI00522830.1	Gene_Symbol=AT5G58784 Dehydrodolichyl diphosphate synthase 5	3702	0
849	0.07	2.07	13.31	4.025	4.025	IPI:IPI00527019.1	Gene_Symbol=AT2G18980 Peroxidase 16	3702	1
850	0.07	0.07	5.928	0	0	IPI:IPI00516810.1	Gene_Symbol=CALS5 Callose synthase 5	3702	0
851	0.07	0.07	10.85	0	0	IPI:IPI00542996.2	Gene_Symbol=AT4G18820 ATP binding / DNA binding / DNA-directed DNA polymerase/ nucleoside-triphosphatase/ nucleotide binding	3702	0
852	0.07	0.07	8.571	0	0	IPI:IPI00537484.1	Gene_Symbol=LINC3 LINC3	3702	0
853	0.07	0.07	17.99	0	0	IPI:IPI00521420.1	Gene_Symbol=- F5K24.11 protein	3702	0
854	0.07	0.07	10.21	0	0	IPI:IPI00533301.1	Gene_Symbol=AT2G25760 protein kinase family protein	3702	0
854	0	0.07	10.25	0	0	IPI:IPI00526872.1	Gene_Symbol=AT2G25760 protein kinase family protein	3702	0
855	0.07	0.07	1.616	0	0	IPI:IPI00548839.3	Gene_Symbol=AT1G48090 phosphoinositide binding	3702	0
856	0.07	0.07	3.501	0	0	IPI:IPI00519107.3	Gene_Symbol=LDL3 LDL3 (LSD1-LIKE3); amine oxidase/ electron carrier/ oxidoreductase	3702	0
859	0.07	0.07	6.586	0	0	IPI:IPI00540132.1	Gene_Symbol=AT3G56760 calcium-dependent protein kinase, putative / CDPK, putative	3702	0
860	0.07	0.07	0.7295	0	0	IPI:IPI00538919.1	Gene_Symbol=AT1G64255 F22C12.1	3702	0
861	0.07	0.07	1.925	0	0	IPI:IPI00521007.1	Gene_Symbol=HVT1 HVT1 (HELICASE IN VASCULAR TISSUE AND TAPETUM); ATP binding / helicase/ nucleic acid binding	3702	0
862	0.07	0.07	4.365	0	0	IPI:IPI00518628.1	Gene_Symbol=UBP16 Ubiquitin carboxyl-terminal hydrolase 16	3702	0
879	0.07	0.07	2.131	0	0	IPI:IPI00542919.2	Gene_Symbol=AT1G19480 F18O14.25	3702	0
879	0	0.07	3.436	0	0	IPI:IPI00516286.1	Gene_Symbol=AT1G19485 AT hook motif-containing protein	3702	0
880	0.07	0.07	3.734	0	0	IPI:IPI00539396.1	Gene_Symbol=MS2 Fatty acyl-CoA reductase 2	3702	0
881	0.07	0.07	1.896	0	0	IPI:IPI00539329.1	Gene_Symbol=AT5G15680 Putative uncharacterized protein F14F8_60	3702	0
882	0.07	0.07	3.869	0	0	IPI:IPI00533745.1	Gene_Symbol=AT5G07760 formin homology 2 domain-containing protein / FH2 domain-containing protein	3702	0
883	0.07	0.07	1.593	0	0	IPI:IPI00532774.1	Gene_Symbol=- Putative uncharacterized protein AT4g27210	3702	0
884	0.07	0.07	1.511	0	0	IPI:IPI00532056.3	Gene_Symbol=AT5G58160 actin binding	3702	0
885	0.07	0.07	3.129	0	0	IPI:IPI00525826.2	Gene_Symbol=AT1G12700 helicase domain-containing protein / pentatricopeptide (PPR) repeat-containing protein	3702	0
886	0.07	0.07	3.248	0	0	IPI:IPI00521104.1	Gene_Symbol=CPSF100 Cleavage and polyadenylation specificity factor subunit 2	3702	0
887	0.07	0.07	7.143	0	0	IPI:IPI00519381.3	Gene_Symbol=AT5G25470 B3 domain-containing protein At5g25470	3702	0
888	0.07	0.07	2.818	0	0	IPI:IPI00518686.1	Gene_Symbol=AT1G55550 T5A14.3 protein	3702	0
921	0.07	0.07	2.39	0	0	IPI:IPI01020379.1	Gene_Symbol=- Putative uncharacterized protein At2g37290	3702	0
921	0	0.07	1.474	0	0	IPI:IPI00530978.1	Gene_Symbol=AT2G37290 RabGAP/TBC domain-containing protein	3702	0
921	0	0.07	1.419	0	0	IPI:IPI00992778.1	Gene_Symbol=AT2G37290 Ypt/Rab-GAP domain of gyp1p superfamily protein	3702	0
922	0	0.07	6.173	0	0	IPI:IPI00532996.1	Gene_Symbol=AT3G44790 meprin and TRAF homology domain-containing protein / MATH domain-containing protein	3702	0
922	0.07	0.07	5.141	0	0	IPI:IPI01020044.1	Gene_Symbol=AT3G44790 Putative uncharacterized protein T32N15.4 (Fragment)	3702	0
923	0	0.07	1.254	0	0	IPI:IPI00547717.3	Gene_Symbol=UBP12 Isoform 1 of Ubiquitin carboxyl-terminal hydrolase 12	3702	0
923	0	0.07	1.256	0	0	IPI:IPI00540940.1	Gene_Symbol=UBP12 Isoform 2 of Ubiquitin carboxyl-terminal hydrolase 12	3702	0
923	0	0.07	1.421	0	0	IPI:IPI00891679.1	Gene_Symbol=UBP12 UBP12 (UBIQUITIN-SPECIFIC PROTEASE 12); ubiquitin thiolesterase/ ubiquitin-specific protease	3702	0
923	0	0.07	1.256	0	0	IPI:IPI00517979.2	Gene_Symbol=UBP13 Ubiquitin carboxyl-terminal hydrolase 13	3702	0
923	0.07	0.07	1.257	0	0	IPI:IPI00991488.1	Gene_Symbol=UBP13 Ubiquitin-specific protease 13	3702	0
924	0	0.07	1.844	0	0	IPI:IPI00543516.1	Gene_Symbol=MGP3 DNA-directed RNA polymerase 1, mitochondrial	3702	0
924	0.07	0.07	1.831	0	0	IPI:IPI00991358.1	Gene_Symbol=MGP3 Male gametophyte defective 3	3702	0
925	0.07	0.07	19.57	0	0	IPI:IPI00891822.1	Gene_Symbol=AT5G41109 unknown protein	3702	0
926	0.07	0.07	2.529	0	0	IPI:IPI00759346.1	Gene_Symbol=- Putative uncharacterized protein AT4g19080	3702	0
927	0	0.07	1.859	0	0	IPI:IPI00534180.1	Gene_Symbol=NHX1 Sodium/hydrogen exchanger 1	3702	0
927	0	0.07	1.832	0	0	IPI:IPI00532782.1	Gene_Symbol=NHX2 Isoform 1 of Sodium/hydrogen exchanger 2	3702	0
927	0.07	0.07	2.375	0	0	IPI:IPI00679307.1	Gene_Symbol=NHX2 Isoform 2 of Sodium/hydrogen exchanger 2	3702	0
928	0	0.07	2.934	0	0	IPI:IPI00548301.1	Gene_Symbol=IMD1 3-isopropylmalate dehydrogenase 3, chloroplastic	3702	0
928	0.07	0.07	4	0	0	IPI:IPI00657197.1	Gene_Symbol=IMD1 3-isopropylmalate dehydrogenase, chloroplast, putative	3702	0
928	0	0.07	3.093	0	0	IPI:IPI00656570.1	Gene_Symbol=IMD1 3-isopropylmalate dehydrogenase, chloroplast, putative	3702	0
928	0	0.07	2.97	0	0	IPI:IPI00544447.2	Gene_Symbol=IMD3 3-isopropylmalate dehydrogenase 1, chloroplastic	3702	0
929	0.07	0.07	1.236	0	0	IPI:IPI00545622.1	Gene_Symbol=PEX5 Peroxisome biogenesis protein 5	3702	0
930	0	0.07	2.918	0	0	IPI:IPI00521443.1	Gene_Symbol=WRKY4 Isoform 1 of Probable WRKY transcription factor 4	3702	0
930	0.07	0.07	3.08	0	0	IPI:IPI00544614.1	Gene_Symbol=WRKY4 Isoform 2 of Probable WRKY transcription factor 4	3702	0
931	0.07	0.07	2.825	0	0	IPI:IPI00541260.1	Gene_Symbol=AT1G68670 myb family transcription factor	3702	0
932	0.07	0.07	2.608	0	0	IPI:IPI00540573.3	Gene_Symbol=AT1G12460 Probable LRR receptor-like serine/threonine-protein kinase At1g12460	3702	0
933	0.07	0.07	2.245	0	0	IPI:IPI00539647.1	Gene_Symbol=AT4G30310 ribitol kinase, putative	3702	0
933	0	0.07	2.605	0	0	IPI:IPI00533130.1	Gene_Symbol=AT4G30310 ribitol kinase, putative	3702	0
933	0	0.07	2.882	0	0	IPI:IPI00529767.1	Gene_Symbol=AT4G30310 ribitol kinase, putative	3702	0
934	0.07	0.07	3.341	0	0	IPI:IPI00538810.1	Gene_Symbol=AT5G60820 zinc finger (C3HC4-type RING finger) family protein	3702	0
935	0.07	0.07	6.557	0	0	IPI:IPI00537274.1	Gene_Symbol=AT2G22170 lipid-associated family protein	3702	0
936	0.07	0.07	3.54	0	0	IPI:IPI00535420.1	Gene_Symbol=IDD2 AtIDD2 (Arabidopsis thaliana Indeterminate(ID)-Domain 2); nucleic acid binding / transcription factor/ zinc ion binding	3702	0
937	0.07	0.07	5.59	0	0	IPI:IPI00531448.1	Gene_Symbol=AT1G71130 Ethylene-responsive transcription factor ERF070	3702	0
938	0.07	0.07	2.933	0	0	IPI:IPI00529401.1	Gene_Symbol=- Similarity to dehydrogenase	3702	0
938	0	0.07	3.509	0	0	IPI:IPI00519227.1	Gene_Symbol=AT5G65205 short-chain dehydrogenase/reductase (SDR) family protein	3702	0
939	0.07	0.07	1.818	0	0	IPI:IPI00528683.1	Gene_Symbol=SDP1 Triacylglycerol lipase SDP1	3702	0
940	0.07	0.07	4.305	0	0	IPI:IPI00523793.1	Gene_Symbol=AT5G63350 unknown protein	3702	0
941	0.07	0.07	1.167	0	0	IPI:IPI00523320.1	Gene_Symbol=AT5G57130 protein binding	3702	0
942	0.07	0.07	3.039	0	0	IPI:IPI00521260.1	Gene_Symbol=AT5G43450 1-aminocyclopropane-1-carboxylate oxidase homolog 10	3702	0
943	0.07	0.07	3.957	0	0	IPI:IPI00520955.2	Gene_Symbol=ACA3 Putative uncharacterized protein (Fragment)	3702	0
944	0.07	0.07	13.45	0	0	IPI:IPI00520611.1	Gene_Symbol=- Fructose 1,6- biphosphatase (Fragment)	3702	0
945	0.07	0.07	2.639	0	0	IPI:IPI00520560.1	Gene_Symbol=AT1G43670 Fructose-1,6-bisphosphatase, cytosolic	3702	0
946	0.07	0.07	1.082	0	0	IPI:IPI00520257.1	Gene_Symbol=AT4G30350 heat shock protein-related	3702	0
947	0.07	0.07	1.443	0	0	IPI:IPI00518480.1	Gene_Symbol=AT1G07970 unknown protein	3702	0
948	0.07	0.07	3.291	0	0	IPI:IPI00518414.1	Gene_Symbol=BIK1 Serine/threonine-protein kinase BIK1	3702	0
949	0.07	0.07	4.839	0	0	IPI:IPI00518404.1	Gene_Symbol=AT3G22730 Putative F-box/kelch-repeat protein At3g22730	3702	0
950	0.07	0.07	3.922	0	0	IPI:IPI00518279.1	Gene_Symbol=AT2G31620 Putative cysteine-rich repeat secretory protein 10	3702	0
951	0.06	19.98	40.99	17.49	17.49	IPI:IPI00531622.1	Gene_Symbol=CINV2 Neutral invertase like protein	3702	14
952	0.06	0.06	6.332	0	0	IPI:IPI00539325.3	Gene_Symbol=CMT2 DNA (cytosine-5)-methyltransferase CMT2	3702	0
953	0.06	0.06	4.378	0	0	IPI:IPI00541513.1	Gene_Symbol=- F1L3.28	3702	0
953	0	0.06	4.605	0	0	IPI:IPI00516301.1	Gene_Symbol=MYA1 MYA1 (MYOSIN 1); motor/ protein binding	3702	0
954	0.06	0.06	18.81	0	0	IPI:IPI00521798.1	Gene_Symbol=- Putative uncharacterized protein AT4g08820	3702	0
956	0.06	0.06	2.458	0	0	IPI:IPI00538562.3	Gene_Symbol=AT3G50370 unknown protein	3702	0
961	0.06	0.06	3.611	0	0	IPI:IPI00939026.1	Gene_Symbol=AT1G51270 structural molecule/ transmembrane receptor	3702	0
962	0	0.06	2.843	0	0	IPI:IPI00527213.2	Gene_Symbol=WAVE2 Protein SCAR3	3702	0
962	0.06	0.06	2.962	0	0	IPI:IPI00892338.1	Gene_Symbol=WAVE2 WAVE2	3702	0
962	0	0.06	2.98	0	0	IPI:IPI00891882.1	Gene_Symbol=WAVE2 WAVE2	3702	0
963	0.06	0.06	2.5	0	0	IPI:IPI00539523.2	Gene_Symbol=PDR2 Isoform 1 of ABC transporter G family member 30	3702	0
964	0.06	0.06	2.543	0	0	IPI:IPI00536684.1	Gene_Symbol=AT4G12010 disease resistance protein (TIR-NBS-LRR class), putative	3702	0
965	0.06	0.06	3.71	0	0	IPI:IPI00530816.1	Gene_Symbol=- Similarity to unknown protein	3702	0
966	0.06	0.06	9.669	0	0	IPI:IPI00517872.1	Gene_Symbol=AT1G55070 Putative F-box protein At1g55070	3702	0
988	0.06	0.06	5.365	0	0	IPI:IPI00992749.1	Gene_Symbol=AT5G03180 RING/U-box superfamily protein	3702	0
988	0	0.06	5.411	0	0	IPI:IPI00547889.2	Gene_Symbol=AT5G03180 zinc finger (C3HC4-type RING finger) family protein	3702	0
989	0	0.06	1.594	0	0	IPI:IPI00944275.1	Gene_Symbol=FAB1A 1-phosphatidylinositol-4-phosphate 5-kinase/ ATP binding / phosphatidylinositol phosphate kinase/ protein binding / zinc ion binding	3702	0
989	0	0.06	1.595	0	0	IPI:IPI00847009.2	Gene_Symbol=FAB1A 1-phosphatidylinositol-4-phosphate 5-kinase/ ATP binding / phosphatidylinositol phosphate kinase/ protein binding / zinc ion binding	3702	0
989	0.06	0.06	1.597	0	0	IPI:IPI00991929.1	Gene_Symbol=FAB1A 1-phosphatidylinositol-4-phosphate 5-kinases	3702	0
990	0	0.06	6.637	0	0	IPI:IPI00539216.2	Gene_Symbol=CCB452 Cytochrome C biogenesis 452	3702	0
990	0.06	0.06	6.787	0	0	IPI:IPI00866760.1	Gene_Symbol=CCB452 Putative cytochrome c biogenesis ccmF-like mitochondrial protein	3702	0
991	0.06	0.06	4.64	0	0	IPI:IPI00547240.1	Gene_Symbol=KNAT3 Homeobox protein knotted-1-like 3	3702	0
992	0.06	0.06	1.688	0	0	IPI:IPI00544017.2	Gene_Symbol=AT4G10730 ATP binding / kinase/ protein kinase/ protein serine/threonine kinase/ protein tyrosine kinase	3702	0
993	0.06	0.06	5.749	0	0	IPI:IPI00538122.1	Gene_Symbol=WAKL2 Wall-associated receptor kinase-like 2	3702	0
994	0.06	0.06	0.3825	0	0	IPI:IPI00535393.1	Gene_Symbol=AT5G23110 zinc finger (C3HC4-type RING finger) family protein	3702	0
995	0.06	0.06	2.427	0	0	IPI:IPI00535357.1	Gene_Symbol=AT2G18090 PHD finger family protein / SWIB complex BAF60b domain-containing protein / GYF domain-containing protein	3702	0
996	0.06	0.06	4.413	0	0	IPI:IPI00527432.1	Gene_Symbol=AT1G59910 Formin-like protein 7	3702	0
997	0.06	0.06	1.403	0	0	IPI:IPI00526708.1	Gene_Symbol=- Putative retroelement gag/pol polyprotein	3702	0
998	0.06	0.06	6.812	0	0	IPI:IPI00519817.1	Gene_Symbol=AT1G11900 Pentatricopeptide repeat-containing protein At1g11900	3702	0
1032	0.06	0.06	2.529	0	0	IPI:IPI01019475.1	Gene_Symbol=AT4G17505 Carboxyl-terminal proteinase like protein	3702	0
1032	0	0.06	4.701	0	0	IPI:IPI00525054.1	Gene_Symbol=UCH3 UCH3 (UBIQUITIN C-TERMINAL HYDROLASE 3); ubiquitin thiolesterase	3702	0
1033	0	0.06	3.6	0	0	IPI:IPI00915124.1	Gene_Symbol=- F20D23.26 protein	3702	0
1033	0.06	0.06	2.765	0	0	IPI:IPI00992745.1	Gene_Symbol=SHA SH2 domain protein A	3702	0
1033	0	0.06	2.808	0	0	IPI:IPI00520753.1	Gene_Symbol=SHA SHA (SH2 DOMAIN PROTEIN A); protein binding / signal transducer/ transcription factor	3702	0
1034	0	0.06	0.7628	0	0	IPI:IPI00542553.2	Gene_Symbol=AT1G61850 galactolipase/ phospholipase	3702	0
1034	0.06	0.06	0.7639	0	0	IPI:IPI00992404.1	Gene_Symbol=AT1G61850 Phospholipases	3702	0
1035	0	0.06	3.167	0	0	IPI:IPI00529378.1	Gene_Symbol=PAS2 Isoform 1 of 3-hydroxyacyl-CoA dehydratase PASTICCINO 2	3702	0
1035	0	0.06	3.571	0	0	IPI:IPI00846792.1	Gene_Symbol=PAS2 Isoform 2 of 3-hydroxyacyl-CoA dehydratase PASTICCINO 2	3702	0
1035	0.06	0.06	3.043	0	0	IPI:IPI00992401.1	Gene_Symbol=PAS2 Protein-tyrosine phosphatase-like, PTPLA	3702	0
1036	0.06	0.06	3.519	0	0	IPI:IPI00992364.1	Gene_Symbol=AT2G14760 Basic helix-loop-helix (bHLH) DNA-binding superfamily protein	3702	0
1036	0	0.06	3.659	0	0	IPI:IPI00537087.3	Gene_Symbol=AT2G14760 Isoform 1 of Transcription factor bHLH84	3702	0
1036	0	0.06	4.669	0	0	IPI:IPI00540719.2	Gene_Symbol=AT2G14760 Isoform 2 of Transcription factor bHLH84	3702	0
1036	0	0.06	3.409	0	0	IPI:IPI00526320.1	Gene_Symbol=RSL2 Transcription factor bHLH85	3702	0
1037	0.06	0.06	4.046	0	0	IPI:IPI00846877.1	Gene_Symbol=RBL14 ATRBL14 (ARABIDOPSIS RHOMBOID-LIKE PROTEIN 14); zinc ion binding	3702	0
1037	0	0.06	2.929	0	0	IPI:IPI00539914.1	Gene_Symbol=RBL14 ATRBL14 (ARABIDOPSIS RHOMBOID-LIKE PROTEIN 14); zinc ion binding	3702	0
1037	0	0.06	2.096	0	0	IPI:IPI00521732.1	Gene_Symbol=RBL14 Uncharacterized protein At3g17611	3702	0
1038	0.06	0.06	4.362	0	0	IPI:IPI00846716.1	Gene_Symbol=TGA1 TGA1; DNA binding / calmodulin binding / transcription factor	3702	0
1038	0	0.06	3.533	0	0	IPI:IPI00523913.1	Gene_Symbol=TGA1 Transcription factor TGA1	3702	0
1039	0.06	0.06	11.11	0	0	IPI:IPI00657071.1	Gene_Symbol=AT3G50925 Putative defensin-like protein 168	3702	0
1040	0.06	0.06	2.698	0	0	IPI:IPI00543687.1	Gene_Symbol=GEX1 GEX1	3702	0
1041	0.06	0.06	1.563	0	0	IPI:IPI00541026.1	Gene_Symbol=AT2G12190 cytochrome P450, putative	3702	0
1041	0	0.06	1.569	0	0	IPI:IPI00521328.1	Gene_Symbol=CYP89A5 CYP89A5; electron carrier/ heme binding / iron ion binding / monooxygenase/ oxygen binding	3702	0
1041	0	0.06	1.566	0	0	IPI:IPI00537534.1	Gene_Symbol=CYP89A7 CYP89A7; electron carrier/ heme binding / iron ion binding / monooxygenase/ oxygen binding	3702	0
1042	0.06	0.06	4.9	0	0	IPI:IPI00540800.1	Gene_Symbol=AT5G41870 glycoside hydrolase family 28 protein / polygalacturonase (pectinase) family protein	3702	0
1043	0.06	0.06	1.779	0	0	IPI:IPI00540280.1	Gene_Symbol=- F9D12.18 protein	3702	0
1043	0	0.06	1.802	0	0	IPI:IPI00532735.1	Gene_Symbol=AT5G26360 chaperonin, putative	3702	0
1044	0.06	0.06	3	0	0	IPI:IPI00539838.1	Gene_Symbol=PSB29 Protein THYLAKOID FORMATION 1, chloroplastic	3702	0
1045	0.06	0.06	1.131	0	0	IPI:IPI00537817.1	Gene_Symbol=GAUT7 Probable galacturonosyltransferase 7	3702	0
1046	0.06	0.06	2.326	0	0	IPI:IPI00537650.1	Gene_Symbol=AT1G52530 F6D8.25	3702	0
1047	0.06	0.06	2.588	0	0	IPI:IPI00531051.1	Gene_Symbol=sks15 sks15 (SKU5 Similar 15); copper ion binding / oxidoreductase	3702	0
1048	0.06	0.06	5.036	0	0	IPI:IPI00526462.1	Gene_Symbol=AT1G19740 ATP-dependent protease La (LON) domain-containing protein	3702	0
1049	0.06	0.06	1.32	0	0	IPI:IPI00525859.1	Gene_Symbol=AT1G52430 ubiquitin carboxyl-terminal hydrolase-related	3702	0
1050	0.06	0.06	2.178	0	0	IPI:IPI00525607.1	Gene_Symbol=AT3G02065 Isoform 1 of DEAD-box ATP-dependent RNA helicase 41	3702	0
1050	0	0.06	2.989	0	0	IPI:IPI00516794.1	Gene_Symbol=AT3G02065 Isoform 2 of DEAD-box ATP-dependent RNA helicase 41	3702	0
1051	0.06	0.06	1.406	0	0	IPI:IPI00525381.1	Gene_Symbol=AT1G30010 intron maturase, type II family protein	3702	0
1052	0.06	0.06	8.403	0	0	IPI:IPI00525257.1	Gene_Symbol=- Genomic DNA, chromosome 5, P1 clone: MTH16	3702	0
1053	0.06	0.06	3.077	0	0	IPI:IPI00524095.1	Gene_Symbol=AT4G01260 transcription regulator	3702	0
1054	0.06	0.06	0.9655	0	0	IPI:IPI00523112.1	Gene_Symbol=AT4G30130 unknown protein	3702	0
1055	0.06	0.06	1.722	0	0	IPI:IPI00521437.1	Gene_Symbol=AT2G37360 ABC transporter G family member 2	3702	0
1056	0.06	0.06	6.173	0	0	IPI:IPI00520463.2	Gene_Symbol=AT4G21140 unknown protein	3702	0
1057	0.06	0.06	4.369	0	0	IPI:IPI00520212.1	Gene_Symbol=HB18 Homeobox-leucine zipper protein ATHB-X	3702	0
1058	0.06	0.06	3.082	0	0	IPI:IPI00519344.2	Gene_Symbol=- En/Spm-like transposon protein	3702	0
1059	0.06	0.06	10.34	0	0	IPI:IPI00519195.1	Gene_Symbol=- F21J9.32	3702	0
1060	0.06	0.06	2.216	0	0	IPI:IPI00518636.1	Gene_Symbol=AT3G25460 Putative F-box protein At3g25460	3702	0
1061	0.06	0.06	2.188	0	0	IPI:IPI00516365.1	Gene_Symbol=AT1G51610 Metal tolerance protein C4	3702	0
1062	0.05	1.27	17.77	0.7817	0	IPI:IPI00524275.1	Gene_Symbol=HAF01 Transcription initiation factor TFIID subunit 1-A	3702	0
1064	0.05	0.18	5.856	0	0	IPI:IPI01019831.1	Gene_Symbol=- Putative uncharacterized protein AT4g32920	3702	0
1067	0.05	0.05	7.188	0	0	IPI:IPI00548830.1	Gene_Symbol=ACA1 ACA1 (AUTO-INHIBITED CA2+-ATPASE 1); calcium channel/ calcium-transporting ATPase/ calmodulin binding	3702	0
1067	0	0.05	6.667	0	0	IPI:IPI00533944.1	Gene_Symbol=ACA1 Calcium-transporting ATPase 1, chloroplastic	3702	0
1068	0.05	0.05	3.041	0	0	IPI:IPI00519742.1	Gene_Symbol=- Gypsy/Ty3 element polyprotein, putative	3702	0
1075	0	0.05	5.378	0	0	IPI:IPI00516735.2	Gene_Symbol=FTSH6 ATP-dependent zinc metalloprotease FTSH 6, chloroplastic	3702	0
1075	0.05	0.05	5.219	0	0	IPI:IPI00991343.1	Gene_Symbol=FTSH6 FTSH protease 6	3702	0
1076	0.05	0.05	3.534	0	0	IPI:IPI00547420.1	Gene_Symbol=PGP13 ABC transporter B family member 13	3702	0
1077	0.05	0.05	4.09	0	0	IPI:IPI00546189.1	Gene_Symbol=AT1G30680 toprim domain-containing protein	3702	0
1078	0.05	0.05	4.551	0	0	IPI:IPI00545816.1	Gene_Symbol=AT1G32010 myosin heavy chain-related	3702	0
1079	0.05	0.05	1.581	0	0	IPI:IPI00540999.2	Gene_Symbol=CSI1 binding	3702	0
1080	0.05	0.05	5.286	0	0	IPI:IPI00521759.3	Gene_Symbol=AT1G53350 ATP binding	3702	0
1081	0.05	0.05	2.957	0	0	IPI:IPI00517421.1	Gene_Symbol=ABO1 ABO1 (ABA-OVERLY SENSITIVE 1); transcription elongation regulator	3702	0
1100	0.05	0.05	11.54	0	0	IPI:IPI00547534.1	Gene_Symbol=PMP PMP	3702	0
1101	0.05	0.05	6.784	0	0	IPI:IPI00544756.1	Gene_Symbol=AT5G47660 DNA-binding protein-related	3702	0
1102	0.05	0.05	2.298	0	0	IPI:IPI00543260.1	Gene_Symbol=- T7N9.5	3702	0
1103	0.05	0.05	4.511	0	0	IPI:IPI00541939.1	Gene_Symbol=AT2G26190 calmodulin-binding family protein	3702	0
1104	0.05	0.05	4.848	0	0	IPI:IPI00539238.1	Gene_Symbol=CRK22 Cysteine-rich receptor-like protein kinase 22	3702	0
1105	0.05	0.05	4.208	0	0	IPI:IPI00537631.1	Gene_Symbol=EDA5 EDA5 (embryo sac development arrest 5); catalytic	3702	0
1106	0.05	0.05	6.532	0	0	IPI:IPI00531032.1	Gene_Symbol=AT4G35850 Pentatricopeptide repeat-containing protein At4g35850, mitochondrial	3702	0
1107	0.05	0.05	4.556	0	0	IPI:IPI00530469.1	Gene_Symbol=PKS1 Protein PHYTOCHROME KINASE SUBSTRATE 1	3702	0
1108	0.05	0.05	4.322	0	0	IPI:IPI00526306.2	Gene_Symbol=AT3G57780 unknown protein	3702	0
1109	0.05	0.05	2.622	0	0	IPI:IPI00523915.2	Gene_Symbol=ATCHX7 Cation/H(+) antiporter 7	3702	0
1110	0.05	0.05	3.151	0	0	IPI:IPI00521948.1	Gene_Symbol=AT2G17650 AMP-dependent synthetase and ligase family protein	3702	0
1111	0.05	0.05	11.85	0	0	IPI:IPI00520381.1	Gene_Symbol=- Putative uncharacterized protein	3702	0
1112	0.05	0.05	4.902	0	0	IPI:IPI00517304.2	Gene_Symbol=MGT5 Magnesium transporter MRS2-6, mitochondrial	3702	0
1147	0.05	0.05	5.769	0	0	IPI:IPI01020111.1	Gene_Symbol=AT1G68280 Putative uncharacterized protein T22E19.9	3702	0
1147	0	0.05	4.787	0	0	IPI:IPI00541376.1	Gene_Symbol=AT1G68280 thioesterase-related	3702	0
1148	0.05	0.05	1.081	0	0	IPI:IPI01019972.1	Gene_Symbol=EOL2 EOL2 (ETO1-LIKE 2); binding / protein binding	3702	0
1148	0	0.05	1.2	0	0	IPI:IPI00992125.1	Gene_Symbol=EOL2 ETO1-like 2	3702	0
1148	0	0.05	1.081	0	0	IPI:IPI00532964.1	Gene_Symbol=EOL2 ETO1-like protein 2	3702	0
1149	0.05	0.05	2.321	0	0	IPI:IPI01019728.1	Gene_Symbol=QWRF4 Putative uncharacterized protein At2g24070	3702	0
1149	0	0.05	2.135	0	0	IPI:IPI00523218.1	Gene_Symbol=QWRF4 unknown protein	3702	0
1150	0	0.05	1.948	0	0	IPI:IPI00656942.1	Gene_Symbol=ASP5 ASP5 (ASPARTATE AMINOTRANSFERASE 5); L-aspartate:2-oxoglutarate aminotransferase	3702	0
1150	0.05	0.05	2.009	0	0	IPI:IPI00991875.1	Gene_Symbol=ASP5 Aspartate aminotransferase 5	3702	0
1150	0	0.05	1.987	0	0	IPI:IPI00523179.1	Gene_Symbol=ASP5 Aspartate aminotransferase, chloroplastic	3702	0
1151	0.05	0.05	1.876	0	0	IPI:IPI00991635.1	Gene_Symbol=NTL9 NAC transcription factor-like 9	3702	0
1151	0	0.05	1.873	0	0	IPI:IPI00892248.1	Gene_Symbol=NTL9 NTL9 (NAC transcription factor-like 9); transcription factor	3702	0
1151	0	0.05	1.953	0	0	IPI:IPI00533366.1	Gene_Symbol=NTL9 NTL9 (NAC transcription factor-like 9); transcription factor	3702	0
1152	0.05	0.05	0.4711	0	0	IPI:IPI00975262.2	Gene_Symbol=AT4G39420 unknown protein	3702	0
1152	0	0.05	0.5969	0	0	IPI:IPI00975257.2	Gene_Symbol=AT4G39420 unknown protein	3702	0
1153	0.05	0.05	10.88	0	0	IPI:IPI00930946.1	Gene_Symbol=- AT5G25440 protein	3702	0
1153	0	0.05	5.112	0	0	IPI:IPI00541054.1	Gene_Symbol=AT5G25440 protein kinase family protein	3702	0
1154	0	0.05	2.35	0	0	IPI:IPI00523626.1	Gene_Symbol=- T30E16.16	3702	0
1154	0.05	0.05	2.778	0	0	IPI:IPI00547353.1	Gene_Symbol=ZCW7 ZCW7	3702	0
1155	0.05	0.05	1.192	0	0	IPI:IPI00543486.2	Gene_Symbol=AT1G09620 ATP binding / aminoacyl-tRNA ligase/ leucine-tRNA ligase/ nucleotide binding	3702	0
1156	0.05	0.05	1.836	0	0	IPI:IPI00543337.1	Gene_Symbol=ATRAD17 Cell cycle checkpoint protein RAD17	3702	0
1157	0	0.05	2.785	0	0	IPI:IPI00523654.1	Gene_Symbol=- Putative uncharacterized protein T8L23.7	3702	0
1157	0.05	0.05	2.064	0	0	IPI:IPI00540564.1	Gene_Symbol=AT1G57600 membrane bound O-acyl transferase (MBOAT) family protein	3702	0
1158	0.05	0.05	6.939	0	0	IPI:IPI00539754.2	Gene_Symbol=AT5G39650 Putative uncharacterized protein (Fragment)	3702	0
1159	0.05	0.05	2.154	0	0	IPI:IPI00539249.1	Gene_Symbol=AT2G31390 Probable fructokinase-1	3702	0
1160	0.05	0.05	8.108	0	0	IPI:IPI00538028.1	Gene_Symbol=AT5G06370 NC domain-containing protein	3702	0
1161	0.05	0.05	1.102	0	0	IPI:IPI00537878.1	Gene_Symbol=AT5G22450 Putative uncharacterized protein	3702	0
1162	0.05	0.05	1.613	0	0	IPI:IPI00536064.1	Gene_Symbol=AT1G24220 paired amphipathic helix repeat-containing protein	3702	0
1163	0	0.05	13.71	0	0	IPI:IPI00518719.1	Gene_Symbol=- Ferritin 2 (Fragment)	3702	0
1163	0.05	0.05	6.564	0	0	IPI:IPI00534160.1	Gene_Symbol=FER4 Ferritin-4, chloroplastic	3702	0
1164	0.05	0.05	4.888	0	0	IPI:IPI00534045.1	Gene_Symbol=GH9B11 Endoglucanase 14	3702	0
1165	0.05	0.05	6.369	0	0	IPI:IPI00533267.1	Gene_Symbol=AT1G29070 50S ribosomal protein L34, chloroplastic	3702	0
1166	0.05	0.05	2.386	0	0	IPI:IPI00531076.2	Gene_Symbol=AT2G16230 catalytic/ cation binding / hydrolase, hydrolyzing O-glycosyl compounds	3702	0
1167	0.05	0.05	3.618	0	0	IPI:IPI00529342.1	Gene_Symbol=AT3G44080 Putative F-box/LRR-repeat protein At3g44080	3702	0
1168	0.05	0.05	4.444	0	0	IPI:IPI00529247.1	Gene_Symbol=AT5G51180 Putative uncharacterized protein	3702	0
1169	0.05	0.05	3.086	0	0	IPI:IPI00528176.3	Gene_Symbol=AT1G09400 Putative 12-oxophytodienoate reductase-like protein 1	3702	0
1170	0.05	0.05	2.926	0	0	IPI:IPI00527030.2	Gene_Symbol=CYCD3;1 Cyclin-D3-1	3702	0
1171	0.05	0.05	0.7048	0	0	IPI:IPI00526478.1	Gene_Symbol=- Putative non-LTR retroelement reverse transcriptase	3702	0
1172	0.05	0.05	0.9225	0	0	IPI:IPI00526172.1	Gene_Symbol=AT5G07400 forkhead-associated domain-containing protein / FHA domain-containing protein	3702	0
1173	0.05	0.05	3.902	0	0	IPI:IPI00525787.2	Gene_Symbol=AT3G19890 F-box protein At3g19890	3702	0
1174	0.05	0.05	1.536	0	0	IPI:IPI00518805.1	Gene_Symbol=FTSH1 ATP-dependent zinc metalloprotease FTSH 1, chloroplastic	3702	0
1175	0.05	0.05	0.8818	0	0	IPI:IPI00518652.1	Gene_Symbol=EMB1895 EMB1895 (EMBRYO DEFECTIVE 1895); binding	3702	0
1176	0.05	0.05	2.957	0	0	IPI:IPI00517202.1	Gene_Symbol=AT1G09800 tRNA pseudouridine synthase family protein	3702	0
1177	0.05	0.05	3.242	0	0	IPI:IPI00516929.1	Gene_Symbol=AT2G05755 integral membrane family protein	3702	0
1178	0.05	0.05	3.308	0	0	IPI:IPI00516851.1	Gene_Symbol=MPK10 Mitogen-activated protein kinase 10	3702	0
1179	0.05	0.05	1.605	0	0	IPI:IPI00516634.2	Gene_Symbol=CLPB2 Putative chaperone protein ClpB2, chloroplastic	3702	0

## Sheet: 10R_2
N	Unused	Total	%Cov	%Cov(50)	%Cov(95)	Accession	Name	Species	Peptides(95%)			Biological Processes	Molecular Function	PANTHER ID
1	46.47	46.47	57.63	54.2	53.24	IPI:IPI00521539.1	Gene_Symbol=CRU3 Isoform 1 of 12S seed storage protein CRU1	3702	37
2	40.9	40.9	49	41.92	40.47	IPI:IPI00528923.1	Gene_Symbol=CINV1 CINV1 (cytosolic invertase 1); beta-fructofuranosidase	3702	29
3	26.66	27.3	40.25	37.71	34.75	IPI:IPI00542873.1	Gene_Symbol=CRA1 Isoform 1 of 12S seed storage protein CRU4	3702	13
4	23.24	23.24	43.83	33.13	33.13	IPI:IPI00519486.1	Gene_Symbol=PAP85 PAP85; nutrient reservoir	3702	12
5	16.03	16.03	46.34	30.49	30.49	IPI:IPI00516983.1	Gene_Symbol=SESA3 2S seed storage protein 3	3702	15
6	14	14	37.57	25.43	25.43	IPI:IPI00532709.1	Gene_Symbol=OLEO1 Oleosin 18.5 kDa	3702	12
7	12.84	15.21	40.96	33.73	22.29	IPI:IPI00544510.1	Gene_Symbol=SESA4 2S seed storage protein 4	3702	13
8	11.94	11.94	35.68	33.17	27.64	IPI:IPI00531769.1	Gene_Symbol=OLEO2 Oleosin 21.2 kDa	3702	8
9	10.37	13.01	30.77	17.58	16.04	IPI:IPI00524485.1	Gene_Symbol=CRU2 12S seed storage protein CRU3	3702	7
10	9.1	9.1	21.2	18.05	15.47	IPI:IPI00516356.1	Gene_Symbol=HSD1 AtHSD1 (hydroxysteroid dehydrogenase 1); binding / catalytic/ oxidoreductase	3702	4
11	8.45	8.45	62.68	36.44	36.44	IPI:IPI00539617.1	Gene_Symbol=AT5G35660 unknown protein	3702	4
12	8.01	8.01	26.47	8.066	8.066	IPI:IPI00548618.1	Gene_Symbol=AT1G07930;AT1G07940;AT5G60390;AT1G07920 Elongation factor 1-alpha	3702	4
12	0	8.01	30.91	10.48	10.48	IPI:IPI00846137.1	Gene_Symbol=AT1G07930;AT1G07940;AT5G60390;AT1G07920 elongation factor 1-alpha / EF-1-alpha	3702	4
12	0	8	24.25	9.75	9.75	IPI:IPI00657100.1	Gene_Symbol=AT1G07930;AT1G07940;AT5G60390;AT1G07920 elongation factor 1-alpha / EF-1-alpha	3702	4
13	8	8	36.44	19.56	19.56	IPI:IPI00542660.1	Gene_Symbol=AT3G15670 late embryogenesis abundant protein, putative / LEA protein, putative	3702	5
14	8	8	13.41	10.54	10.54	IPI:IPI00528137.1	Gene_Symbol=AT4G36700 cupin family protein	3702	4
15	6.94	19.47	27.5	16.64	14.01	IPI:IPI00543928.1	Gene_Symbol=AT4G34860 beta-fructofuranosidase, putative / invertase, putative / saccharase, putative / beta-fructosidase, putative	3702	10
16	0.02	6.02	21.26	6.78	6.78	IPI:IPI00543340.1	Gene_Symbol=AT3G09440 Heat shock cognate 70 kDa protein 3	3702	3
16	0.02	6.02	21.59	6.738	6.738	IPI:IPI00523903.1	Gene_Symbol=AT5G02490 Heat shock cognate 70 kDa protein 2	3702	3
16	6.07	6.07	20.1	7.131	7.131	IPI:IPI00526611.1	Gene_Symbol=ERD2 ERD2 (EARLY-RESPONSIVE TO DEHYDRATION 2); ATP binding	3702	3
16	0.04	6.04	19.51	6.759	6.759	IPI:IPI00543293.1	Gene_Symbol=HSC70-1 Heat shock cognate 70 kDa protein 1	3702	3
16	0.02	6.02	21.11	8.445	8.445	IPI:IPI00891079.1	Gene_Symbol=HSC70-1 HSC70-1 (HEAT SHOCK COGNATE PROTEIN 70-1); ATP binding	3702	3
16	0	6	16.31	6.769	6.769	IPI:IPI00524550.1	Gene_Symbol=HSP70 Heat shock cognate 70 kDa protein 4	3702	3
17	0	6	29.21	12.36	12.36	IPI:IPI00518769.1	Gene_Symbol=GF14 PHI 14-3-3-like protein GF14 phi	3702	3
17	6	6	26.44	11.19	11.19	IPI:IPI00991864.1	Gene_Symbol=GF14 PHI GF14 protein phi chain	3702	3
18	6	6	13.65	7.407	7.407	IPI:IPI00521698.1	Gene_Symbol=AT1G62290 aspartyl protease family protein	3702	3
19	6	6	29.51	20.22	20.22	IPI:IPI00517497.1	Gene_Symbol=AT3G01570 Oleosin 5	3702	4
20	5.72	6.44	41.36	28.27	24.61	IPI:IPI00527920.1	Gene_Symbol=OLEO4 Oleosin 20.3 kDa	3702	4
21	4.39	4.39	31.42	8.157	8.157	IPI:IPI00522620.1	Gene_Symbol=AT5G64100 Peroxidase 69	3702	2
23	4.02	4.02	18.58	3.15	3.15	IPI:IPI00519104.1	Gene_Symbol=AT2G42560 late embryogenesis abundant domain-containing protein / LEA domain-containing protein	3702	2
24	0	2.02	66.96	22.32	22.32	IPI:IPI00520274.1	Gene_Symbol=- Late embryogenic abundant protein	3702	1
24	4.02	4.02	69.08	36.18	36.18	IPI:IPI00526670.1	Gene_Symbol=EM1 Em-like protein GEA1	3702	2
25	4.01	4.06	19.29	5.1	5.1	IPI:IPI00528611.1	Gene_Symbol=AT1G03890 12S seed storage protein CRU2	3702	2
26	0	4	21.18	8.333	8.333	IPI:IPI01018443.1	Gene_Symbol=AT1G54870 Isoform 1 of Glucose and ribitol dehydrogenase homolog 1	3702	2
26	4	4	27.16	7.164	7.164	IPI:IPI00530438.2	Gene_Symbol=AT1G54870 Isoform 2 of Glucose and ribitol dehydrogenase homolog 1	3702	2
27	0	2	34.92	20.63	20.63	IPI:IPI00931113.1	Gene_Symbol=- AT2G40170 protein	3702	2
27	4	4	36.96	27.17	27.17	IPI:IPI00548376.1	Gene_Symbol=GEA6 Em-like protein GEA6	3702	4
28	4	4	16.14	10.63	10.63	IPI:IPI00538291.1	Gene_Symbol=AT5G45690 Putative uncharacterized protein	3702	2
29	3.34	3.34	14.29	3.277	1.18	IPI:IPI00528596.1	Gene_Symbol=AT4G26630 unknown protein	3702	1
34	0	2.75	15.59	11.29	4.839	IPI:IPI00540524.1	Gene_Symbol=RAB18 Dehydrin Rab18	3702	1
34	2.76	2.76	22.16	11.35	4.865	IPI:IPI00656700.1	Gene_Symbol=RAB18 RAB18	3702	1
36	2.65	2.65	13.99	1.612	0.8482	IPI:IPI01019999.1	Gene_Symbol=- DNA topoisomerase like-protein	3702	1
36	0	2.65	12.85	1.48	0.7788	IPI:IPI00546404.2	Gene_Symbol=AT4G31210 DNA topoisomerase family protein	3702	1
37	2.35	2.35	27.31	8.333	4.63	IPI:IPI00520448.1	Gene_Symbol=PER1 1-Cys peroxiredoxin PER1	3702	1
40	2.2	2.2	15.68	2.53	2.53	IPI:IPI00518244.1	Gene_Symbol=ARI2 Probable E3 ubiquitin-protein ligase ARI2	3702	1
41	2.19	2.19	7.048	0.4699	0.4699	IPI:IPI00522948.1	Gene_Symbol=GRV2 GRV2 (GRAVITROPISM DEFECTIVE 2); binding / heat shock protein binding	3702	1
42	2.1	2.1	18.89	4.025	4.025	IPI:IPI00527019.1	Gene_Symbol=AT2G18980 Peroxidase 16	3702	1
42	0	2	16	4	4	IPI:IPI00521006.1	Gene_Symbol=AT4G30170 Peroxidase 45	3702	1
43	2.02	2.02	12.74	3.111	3.111	IPI:IPI00532633.1	Gene_Symbol=AT5G65600 L-type lectin-domain containing receptor kinase IX.2	3702	2
44	2.01	2.01	12.21	1.263	1.263	IPI:IPI00542038.1	Gene_Symbol=AT1G61690 Putative uncharacterized protein T13M11.5	3702	1
46	2.01	2.01	17.22	2.785	2.785	IPI:IPI01020134.1	Gene_Symbol=AT2G03560 F-box only protein 7	3702	1
46	0	2.01	14.13	2.428	2.428	IPI:IPI00533805.2	Gene_Symbol=AT2G03560 ubiquitin-protein ligase	3702	1
47	0	2.01	11.66	5.831	5.831	IPI:IPI00931016.1	Gene_Symbol=- AT1G13440 protein (Fragment)	3702	1
47	2.01	2.01	21.01	5.917	5.917	IPI:IPI00527494.1	Gene_Symbol=GAPC1 Glyceraldehyde-3-phosphate dehydrogenase, cytosolic	3702	1
47	0	2.01	12.9	6.452	6.452	IPI:IPI00846497.1	Gene_Symbol=GAPC2 GAPC2 (GLYCERALDEHYDE-3-PHOSPHATE DEHYDROGENASE C2); NAD or NADH binding / binding / catalytic/ glyceraldehyde-3-phosphate dehydrogenase (phosphorylating)/ glyceraldehyde-3-phosphate dehydrogenase	3702	1
47	0	2.01	11.83	5.917	5.917	IPI:IPI00518090.1	Gene_Symbol=GAPC2 GAPC2 (GLYCERALDEHYDE-3-PHOSPHATE DEHYDROGENASE C2); NAD or NADH binding / binding / catalytic/ glyceraldehyde-3-phosphate dehydrogenase (phosphorylating)/ glyceraldehyde-3-phosphate dehydrogenase	3702	1
48	2	4.01	20.15	10.07	10.07	IPI:IPI00530001.1	Gene_Symbol=GRF5 14-3-3-like protein GF14 upsilon	3702	2
48	0	4.01	13.21	10.19	10.19	IPI:IPI00536399.1	Gene_Symbol=GRF7 14-3-3-like protein GF14 nu	3702	2
49	2	2.34	24.39	12.2	6.707	IPI:IPI00524704.1	Gene_Symbol=SESA1 2S seed storage protein 1	3702	2
50	2	2	12.64	0.9975	0.9975	IPI:IPI00534449.1	Gene_Symbol=ACA.l Putative phospholipid-transporting ATPase 11	3702	1
50	0	2	4.825	0.9983	0.9983	IPI:IPI00525000.1	Gene_Symbol=AT3G25610 Phospholipid-transporting ATPase 10	3702	1
55	0	2	9.896	2.778	2.778	IPI:IPI00538972.1	Gene_Symbol=- Putative uncharacterized protein dl3810w	3702	1
55	2	2	15.43	4.748	4.748	IPI:IPI00542550.1	Gene_Symbol=AT4G15545 unknown protein	3702	1
56	2	2	11.29	3.527	3.527	IPI:IPI00537859.1	Gene_Symbol=AT5G25800 Isoform 1 of Small RNA degrading nuclease 5	3702	1
56	0	2	11.74	6.711	6.711	IPI:IPI00915141.1	Gene_Symbol=AT5G25800 Isoform 2 of Small RNA degrading nuclease 5	3702	1
59	2	2	13.45	4.678	4.678	IPI:IPI00541659.1	Gene_Symbol=- AT3g18780/MVE11_16	3702	1
59	0	2	8.356	4.313	4.313	IPI:IPI00547926.1	Gene_Symbol=ACT2 ACT2 (ACTIN 2); structural constituent of cytoskeleton	3702	1
59	0	2	8.223	4.244	4.244	IPI:IPI00540686.1	Gene_Symbol=ACT2 Actin-2	3702	1
59	0	2	8.223	4.244	4.244	IPI:IPI00524611.1	Gene_Symbol=ACT7 Actin-7	3702	1
59	0	2	8.223	4.244	4.244	IPI:IPI00524040.1	Gene_Symbol=ACT8 Actin-8	3702	1
63	0	2	7.286	3.769	3.769	IPI:IPI00535683.1	Gene_Symbol=PUP17 Isoform 1 of Probable purine permease 17	3702	1
63	2	2	7.305	3.778	3.778	IPI:IPI00846205.1	Gene_Symbol=PUP17 Isoform 2 of Probable purine permease 17	3702	1
64	2	2	3.601	2.493	2.493	IPI:IPI00531878.1	Gene_Symbol=SRG3 SRG3 (senescence-related gene 3); glycerophosphodiester phosphodiesterase/ phosphoric diester hydrolase	3702	1
65	2	2	5.973	2.697	2.697	IPI:IPI00517212.1	Gene_Symbol=AT1G47670 Lysine histidine transporter-like 8	3702	1
66	2	2	4.979	4.979	4.979	IPI:IPI00527396.1	Gene_Symbol=AT1G05510 unknown protein	3702	1
67	2	2	9.929	9.929	9.929	IPI:IPI00520417.1	Gene_Symbol=OLEO3 Oleosin 14.9 kDa	3702	1
68	1.88	3.31	3.343	0.5775	0.5775	IPI:IPI00538919.1	Gene_Symbol=AT1G64255 F22C12.1	3702	2
69	1.82	1.82	19.46	13.51	7.568	IPI:IPI00528797.1	Gene_Symbol=AT2G18600 Probable NEDD8-conjugating enzyme Ubc12-like	3702	1
71	1.8	1.8	10.94	4.528	4.528	IPI:IPI00517623.1	Gene_Symbol=AT2G34290 protein kinase family protein	3702	1
71	0	1.7	3.67	3.67	3.67	IPI:IPI00530915.1	Gene_Symbol=AT5G27790 protein kinase family protein	3702	1
72	1.7	1.7	21.24	5.019	5.019	IPI:IPI00547536.1	Gene_Symbol=UVI4 UVI4	3702	1
76	1.7	1.7	23.94	23.94	23.94	IPI:IPI00519702.1	Gene_Symbol=AT3G47295 Protein PSY2	3702	1
79	1.56	1.56	17.07	2.968	2.968	IPI:IPI00541482.1	Gene_Symbol=AT3G48980 unknown protein	3702	1
81	1.52	1.52	12.1	2.044	2.044	IPI:IPI00520451.1	Gene_Symbol=PME2 Pectinesterase 2	3702	1
85	1.47	1.47	12.47	2.174	2.174	IPI:IPI00529418.2	Gene_Symbol=SWI2 F11M21.32 protein	3702	1
86	0.01	1.42	9.518	1.015	1.015	IPI:IPI00546450.1	Gene_Symbol=FRS12 Protein FAR1-RELATED SEQUENCE 12	3702	1
86	1.42	1.42	9.293	1.047	1.047	IPI:IPI00534625.1	Gene_Symbol=FRS7 Protein FAR1-RELATED SEQUENCE 7	3702	1
88	0	1.4	17.09	1.277	1.277	IPI:IPI00991956.1	Gene_Symbol=ATBCAT-5 Branched-chain amino acid aminotransferase 5	3702	1
88	1.4	1.4	18.61	1.287	1.287	IPI:IPI00938820.1	Gene_Symbol=LINC4 LINC4	3702	1
88	0	1.4	17.75	1.248	1.248	IPI:IPI00536631.1	Gene_Symbol=LINC4 Putative nuclear matrix constituent protein 1-like protein	3702	1
90	0	1.39	11.17	3.074	0	IPI:IPI00992520.1	Gene_Symbol=HCF107 High chlorophyll fluorescent 107	3702	0
90	1.39	1.39	10.75	2.554	0	IPI:IPI00517465.1	Gene_Symbol=HCF107 Similarity to O-linked GlcNAc transferase	3702	0
95	0	1.32	12.93	1.94	0	IPI:IPI01019723.1	Gene_Symbol=AT2G39435 Phosphatidylinositol N-acetyglucosaminlytransferase subunit P-related	3702	0
95	1.32	1.32	13.58	1.164	0	IPI:IPI00895615.1	Gene_Symbol=AT2G39435 Putative uncharacterized protein At2g39440	3702	0
96	1.3	1.3	7.614	0.564	0.564	IPI:IPI00546025.2	Gene_Symbol=AT2G16485 DNA binding / nucleic acid binding / protein binding / zinc ion binding	3702	1
97	1.3	1.3	33.72	11.63	11.63	IPI:IPI00846614.1	Gene_Symbol=AT1G07660;AT3G45930;AT1G07820;AT5G59690;AT5G59970;AT3G46320;AT3G53730;HIS4 Histone superfamily protein	3702	1
100	1.22	1.22	9.938	1.656	0	IPI:IPI01019507.1	Gene_Symbol=- Putative uncharacterized protein At2g43470	3702	0
101	1.22	1.22	9.836	1.639	0	IPI:IPI00521579.1	Gene_Symbol=AT5G66470 GTP binding / RNA binding	3702	0
102	1.22	1.22	12.39	7.522	0	IPI:IPI00532751.1	Gene_Symbol=RBE Probable transcriptional regulator RABBIT EARS	3702	0
103	1.22	1.22	9.032	9.032	0	IPI:IPI00542532.2	Gene_Symbol=MLP423 MLP-like protein 423	3702	0
104	1.19	1.19	7.107	2.707	0	IPI:IPI00542960.1	Gene_Symbol=emb2742 emb2742 (embryo defective 2742); CTP synthase/ catalytic	3702	0
106	1.15	1.15	13.27	5.247	0	IPI:IPI01019291.1	Gene_Symbol=CYCB3;1 CYCB3;1 (cyclin b3;1); cyclin-dependent protein kinase	3702	0
107	1.15	1.15	10.8	5.226	0	IPI:IPI00992511.1	Gene_Symbol=AT1G67325 binding / zinc ion binding	3702	0
110	1.11	1.11	11.04	1.777	0	IPI:IPI00992726.1	Gene_Symbol=PREP1 Presequence protease 1	3702	0
110	0	1.11	10.93	1.759	0	IPI:IPI00547030.1	Gene_Symbol=PREP1 Presequence protease 1, chloroplastic/mitochondrial	3702	0
111	1.1	1.1	11.31	1.83	0	IPI:IPI00547357.3	Gene_Symbol=ARF11 Isoform 2 of Auxin response factor 11	3702	0
112	1.1	1.1	8.713	2.011	0	IPI:IPI00534876.1	Gene_Symbol=UNE17 UNE17 (UNFERTILIZED EMBRYO SAC 17); identical protein binding / serine-type endopeptidase	3702	0
113	1.08	10.24	28.06	10.02	6.012	IPI:IPI00539811.1	Gene_Symbol=AT1G72000 beta-fructofuranosidase, putative / invertase, putative / saccharase, putative / beta-fructosidase, putative	3702	4
114	1.05	1.05	5.165	0.2777	0	IPI:IPI00520149.1	Gene_Symbol=SPI WD-40 repeat family protein / beige-related	3702	0
116	1.05	1.05	30.13	5.769	0	IPI:IPI00544216.1	Gene_Symbol=RUB1 Ubiquitin-NEDD8-like protein RUB1	3702	0
116	0	1.05	30.52	5.844	0	IPI:IPI00531002.1	Gene_Symbol=UBQ7 Ubiquitin-NEDD8-like protein RUB2	3702	0
120	1.03	1.03	8.723	1.11	0	IPI:IPI00520800.1	Gene_Symbol=- Putative uncharacterized protein	3702	0
122	1	1	17.69	3.061	0	IPI:IPI00991986.1	Gene_Symbol=MCT2 MEI2 C-terminal RRM only like 2	3702	0
127	0	0.96	4.883	1.405	0	IPI:IPI00531700.1	Gene_Symbol=MRP13 ABC transporter C family member 12	3702	0
127	0.96	0.96	4.973	1.431	0	IPI:IPI01020208.1	Gene_Symbol=MRP13 ATMRP13; ATPase, coupled to transmembrane movement of substances	3702	0
129	0.94	0.94	7.451	2.876	0	IPI:IPI00991467.1	Gene_Symbol=AT3G18900 FUNCTIONS IN: molecular_function unknown	3702	0
130	0.92	0.92	15.4	2.089	0	IPI:IPI00545398.1	Gene_Symbol=GP ALPHA 1 Guanine nucleotide-binding protein alpha-1 subunit	3702	0
132	0.92	0.92	7.884	2.905	0	IPI:IPI00546980.1	Gene_Symbol=TBL15 unknown protein	3702	0
133	0.92	0.92	18.64	8.475	0	IPI:IPI00548876.1	Gene_Symbol=LTP2 Non-specific lipid-transfer protein 2	3702	0
134	0.92	0.92	6.383	3.989	0	IPI:IPI00536431.1	Gene_Symbol=AT5G24220 lipase class 3-related	3702	0
135	0	0.92	4.598	4.598	0	IPI:IPI00537930.1	Gene_Symbol=AT2G21130 Peptidyl-prolyl cis-trans isomerase CYP19-2	3702	0
135	0.92	0.92	4.651	4.651	0	IPI:IPI00540225.1	Gene_Symbol=ROC1 Peptidyl-prolyl cis-trans isomerase CYP18-3	3702	0
136	0.92	0.92	4.775	4.775	0	IPI:IPI00537031.1	Gene_Symbol=AT3G50720 protein kinase, putative	3702	0
137	0.91	0.91	7.089	0.2675	0	IPI:IPI01020079.1	Gene_Symbol=- ATM-like protein	3702	0
138	0.89	0.89	11.91	1.894	0	IPI:IPI00527032.1	Gene_Symbol=AT5G54910 DEAD-box ATP-dependent RNA helicase 32	3702	0
139	0.89	0.89	19.65	4.046	0	IPI:IPI00846877.1	Gene_Symbol=RBL14 ATRBL14 (ARABIDOPSIS RHOMBOID-LIKE PROTEIN 14); zinc ion binding	3702	0
139	0	0.89	14.23	2.929	0	IPI:IPI00539914.1	Gene_Symbol=RBL14 ATRBL14 (ARABIDOPSIS RHOMBOID-LIKE PROTEIN 14); zinc ion binding	3702	0
139	0	0.89	10.18	2.096	0	IPI:IPI00521732.1	Gene_Symbol=RBL14 Uncharacterized protein At3g17611	3702	0
140	0.89	0.89	6.22	5.263	0	IPI:IPI00544649.1	Gene_Symbol=AT2G44000 unknown protein	3702	0
141	0.89	0.89	7.732	6.701	0	IPI:IPI00538508.2	Gene_Symbol=AT3G55490;TTN10 Putative uncharacterized protein T22E16.150	3702	0
142	0.85	0.85	8.347	1.8	0	IPI:IPI00516545.1	Gene_Symbol=PAP27 Probable inactive purple acid phosphatase 27	3702	0
143	0.85	0.85	6.077	2.026	0	IPI:IPI00520608.1	Gene_Symbol=CYP81D7 CYP81D7; electron carrier/ heme binding / iron ion binding / monooxygenase/ oxygen binding	3702	0
144	0.84	0.84	9.449	4.331	0	IPI:IPI00535079.1	Gene_Symbol=AT5G12310 zinc finger (C3HC4-type RING finger) family protein	3702	0
147	0.82	0.82	17.37	1.907	0	IPI:IPI01020434.1	Gene_Symbol=AT5G22610 F-box family protein	3702	0
147	0	0.82	16.33	1.793	0	IPI:IPI00532142.2	Gene_Symbol=AT5G22610 Putative F-box/FBD/LRR-repeat protein At5g22610	3702	0
153	0.8	0.8	4.469	1.117	0	IPI:IPI00528272.1	Gene_Symbol=AT2G01210 leucine-rich repeat transmembrane protein kinase, putative	3702	0
159	0.74	0.74	9.386	2.73	0	IPI:IPI00545813.1	Gene_Symbol=- Putative uncharacterized protein At2g02200	3702	0
165	0.72	0.72	6.528	4.154	0	IPI:IPI00518633.1	Gene_Symbol=- Emb|CAA10767.1	3702	0
166	0.7	0.7	6.893	0.7423	0	IPI:IPI00544281.3	Gene_Symbol=AT1G78280 F-box protein At1g78280	3702	0
175	0.66	0.66	11.86	2.423	0	IPI:IPI00517428.1	Gene_Symbol=AT1G73430 sec34-like family protein	3702	0
177	0.64	0.64	5.051	0.5561	0	IPI:IPI00742541.1	Gene_Symbol=- Kinesin-related centromere protein-like	3702	0
177	0	0.64	5.276	0.5808	0	IPI:IPI00532249.2	Gene_Symbol=POK1 POK1 (PHRAGMOPLAST ORIENTING KINESIN 1); ATP binding / microtubule motor	3702	0
182	0.64	0.64	8.904	2.397	0	IPI:IPI00536395.1	Gene_Symbol=GSTL2 GSTL2	3702	0
183	0.64	0.64	3.011	1.129	0	IPI:IPI00527871.1	Gene_Symbol=AT4G13780 Probable methionyl-tRNA synthetase	3702	0
184	0.63	0.63	10.3	0.6689	0	IPI:IPI00538581.1	Gene_Symbol=AT5G04020 calmodulin binding	3702	0
186	0.62	0.62	25.34	3.62	0	IPI:IPI00516222.1	Gene_Symbol=OFP8 OFP8	3702	0
189	0.6	0.6	3.525	2.219	0	IPI:IPI00526487.1	Gene_Symbol=PEN1 Arabidiol synthase	3702	0
190	0.6	0.6	9.016	4.918	0	IPI:IPI00520452.1	Gene_Symbol=AGL13 Agamous-like MADS-box protein AGL13	3702	0
191	0.59	0.59	15.78	2.889	0	IPI:IPI00533862.1	Gene_Symbol=AT1G34200 F23M19.12 protein	3702	0
192	0.59	0.59	9.544	2.282	0	IPI:IPI00531014.1	Gene_Symbol=AT1G09440 F14J9.10 protein	3702	0
193	0.59	0.59	6.015	1.203	0	IPI:IPI00521692.1	Gene_Symbol=CRK41 Cysteine-rich receptor-like protein kinase 41	3702	0
195	0.59	0.59	5.263	5.263	0	IPI:IPI01019548.1	Gene_Symbol=AT4G36000 Thaumatin-like protein	3702	0
202	0.57	0.57	8.613	2.101	0	IPI:IPI00521471.1	Gene_Symbol=AT5G07670 F-box protein At5g07670	3702	0
203	0.57	0.57	4.839	4.839	0	IPI:IPI00518404.1	Gene_Symbol=AT3G22730 Putative F-box/kelch-repeat protein At3g22730	3702	0
205	0.55	0.55	6.396	2.214	0	IPI:IPI00528349.1	Gene_Symbol=AT4G11730 Putative ATPase, plasma membrane-like	3702	0
208	0.55	0.55	15.38	5.769	0	IPI:IPI00535673.1	Gene_Symbol=AT5G46300 unknown protein	3702	0
209	0.54	0.54	13.4	0.9569	0	IPI:IPI00539660.1	Gene_Symbol=- F5A9.24	3702	0
210	0.54	0.54	7.337	1.223	0	IPI:IPI00541690.2	Gene_Symbol=AT3G55090 ABC transporter G family member 16	3702	0
212	0.54	0.54	7.692	1.374	0	IPI:IPI00531922.1	Gene_Symbol=ATM3 ABC transporter B family member 25, mitochondrial	3702	0
214	0.52	0.52	13.53	3.165	0	IPI:IPI00546467.1	Gene_Symbol=VAR2 ATP-dependent zinc metalloprotease FTSH 2, chloroplastic	3702	0
216	0.52	0.52	12.47	2.878	0	IPI:IPI00542363.1	Gene_Symbol=AT5G61865 unknown protein	3702	0
217	0.52	0.52	8.413	1.923	0	IPI:IPI01019701.1	Gene_Symbol=- T32E20.31	3702	0
217	0	0.52	7.973	1.822	0	IPI:IPI00538524.1	Gene_Symbol=AT1G36970 unknown protein	3702	0
219	0.51	0.51	4.308	4.308	0	IPI:IPI00519481.1	Gene_Symbol=AT1G09510 F14J9.17 protein	3702	0
222	0.5	0.5	4.339	0.5291	0	IPI:IPI00521727.3	Gene_Symbol=GSL10 ATGSL10 (glucan synthase-like 10); 1,3-beta-glucan synthase	3702	0
225	0.48	0.48	1.674	1.674	0	IPI:IPI00540587.1	Gene_Symbol=AT5G44230 Pentatricopeptide repeat-containing protein At5g44230	3702	0
228	0.46	0.46	6.831	4.098	0	IPI:IPI00938938.1	Gene_Symbol=AT1G06645 oxidoreductase	3702	0
232	0.44	0.44	7.992	2.339	0	IPI:IPI00529914.1	Gene_Symbol=AT5G64430 octicosapeptide/Phox/Bem1p (PB1) domain-containing protein	3702	0
236	0.43	0.43	9.682	1.274	0	IPI:IPI00531982.1	Gene_Symbol=AT1G17340 phosphoinositide phosphatase family protein	3702	0
237	0	0.43	8.878	2.68	0	IPI:IPI00516818.1	Gene_Symbol=PLC4 Isoform 1 of Phosphoinositide phospholipase C 4	3702	0
237	0.43	0.43	10.84	3.272	0	IPI:IPI00656965.1	Gene_Symbol=PLC4 Isoform 2 of Phosphoinositide phospholipase C 4	3702	0
239	0.43	0.43	8.585	4.408	0	IPI:IPI00539233.1	Gene_Symbol=AT3G10040 transcription factor	3702	0
240	0.42	2.42	26.59	13.89	3.968	IPI:IPI00846751.2	Gene_Symbol=GRF11 GRF11 (GENERAL REGULATORY FACTOR 11); ATPase binding / amino acid binding / protein binding / protein phosphorylated amino acid binding	3702	1
240	0	2.42	26.27	13.73	3.922	IPI:IPI00527440.1	Gene_Symbol=GRF11 GRF11 (GENERAL REGULATORY FACTOR 11); ATPase binding / amino acid binding / protein binding / protein phosphorylated amino acid binding	3702	1
244	0.42	0.42	7.475	3.636	0	IPI:IPI00534397.1	Gene_Symbol=AT4G32600 Putative uncharacterized protein F4D11.200	3702	0
246	0.41	0.41	11.28	2.896	0	IPI:IPI00528283.1	Gene_Symbol=EDA30 EDA30	3702	0
247	0.4	0.4	10.68	0.5548	0	IPI:IPI00535160.2	Gene_Symbol=PDR7 ABC transporter G family member 35	3702	0
251	0.39	0.39	8.543	1.131	0	IPI:IPI00531902.1	Gene_Symbol=RLM3 RLM3 (RESISTANCE TO LEPTOSPHAERIA MACULANS 3); ATP binding / transmembrane receptor	3702	0
254	0.39	0.39	3.559	1.779	0	IPI:IPI00543595.1	Gene_Symbol=- Putative proton pump	3702	0
254	0	0.39	3.654	1.827	0	IPI:IPI00525158.1	Gene_Symbol=VHA-A3 VHA-A3 (VACUOLAR PROTON ATPASE A3); ATPase	3702	0
258	0.39	0.39	33.33	33.33	0	IPI:IPI00892116.1	Gene_Symbol=AT4G03827 unknown protein	3702	0
261	0.38	0.38	3.214	3.214	0	IPI:IPI00519381.3	Gene_Symbol=AT5G25470 B3 domain-containing protein At5g25470	3702	0
263	0.37	0.37	4.934	2.083	0	IPI:IPI00535851.1	Gene_Symbol=GLUR2 Glutamate receptor 3.2	3702	0
265	0.37	0.37	2.262	2.262	0	IPI:IPI00543674.2	Gene_Symbol=AT1G50190 unknown protein	3702	0
266	0.37	0.37	4.819	4.819	0	IPI:IPI00532654.1	Gene_Symbol=AT1G63840 zinc finger (C3HC4-type RING finger) family protein	3702	0
271	0.35	0.35	8.835	2.82	0	IPI:IPI00541939.1	Gene_Symbol=AT2G26190 calmodulin-binding family protein	3702	0
272	0.34	0.34	12.52	1.523	0	IPI:IPI00523197.1	Gene_Symbol=AT1G55750 Probable RNA polymerase II transcription factor B subunit 1-1	3702	0
274	0.34	0.34	15.22	3.881	0	IPI:IPI00519970.1	Gene_Symbol=CIB1 Transcription factor bHLH63	3702	0
277	0.34	0.34	6.884	3.261	0	IPI:IPI00656728.1	Gene_Symbol=UREG UREG (UREASE ACCESSORY PROTEIN G); ATP binding / metal ion binding / nickel ion binding / nucleotide binding	3702	0
277	0	0.34	6.909	3.273	0	IPI:IPI00518907.1	Gene_Symbol=UREG UREG (UREASE ACCESSORY PROTEIN G); ATP binding / metal ion binding / nickel ion binding / nucleotide binding	3702	0
278	0.34	0.34	7.035	0	0	IPI:IPI00548547.1	Gene_Symbol=- Putative uncharacterized protein At2g11600	3702	0
279	0.33	0.33	3.615	0	0	IPI:IPI01020023.1	Gene_Symbol=ATM ATM (ATAXIA-TELANGIECTASIA MUTATED); 1-phosphatidylinositol-3-phosphate 5-kinase	3702	0
279	0	0.33	3.605	0	0	IPI:IPI00526448.1	Gene_Symbol=ATM Serine/threonine-protein kinase ATM	3702	0
284	0.33	0.33	1.934	1.934	0	IPI:IPI00534190.1	Gene_Symbol=AT5G42450 Pentatricopeptide repeat-containing protein At5g42450, mitochondrial	3702	0
286	0.32	0.32	25	0	0	IPI:IPI00546563.1	Gene_Symbol=FIB2 rRNA 2'-O-methyltransferase fibrillarin 2	3702	0
287	0.32	0.32	13.68	1.541	0	IPI:IPI00992500.1	Gene_Symbol=AT5G15510 TPX2 (targeting protein for Xklp2) protein family	3702	0
287	0	0.32	14.29	1.61	0	IPI:IPI00538704.1	Gene_Symbol=AT5G15510 unknown protein	3702	0
294	0.31	0.31	3.03	3.03	0	IPI:IPI00548593.1	Gene_Symbol=HSFC1 Heat stress transcription factor C-1	3702	0
296	0.3	0.3	11.51	3.836	0	IPI:IPI00545229.1	Gene_Symbol=OPR3 12-oxophytodienoate reductase 3	3702	0
298	0	0.3	2.03	2.03	0	IPI:IPI00533835.2	Gene_Symbol=AT2G17830 Isoform 1 of F-box protein At2g17830	3702	0
298	0.3	0.3	7.619	7.619	0	IPI:IPI00845149.2	Gene_Symbol=AT2G17830 Isoform 2 of F-box protein At2g17830	3702	0
299	0.29	0.29	8.793	0	0	IPI:IPI00536547.2	Gene_Symbol=ICU2 ICU2 (INCURVATA2); DNA-directed DNA polymerase	3702	0
300	0	0.29	7.023	0	0	IPI:IPI00516310.1	Gene_Symbol=JMJ14 Isoform 1 of Probable lysine-specific demethylase JMJ14	3702	0
300	0.29	0.29	7.469	0	0	IPI:IPI00656704.1	Gene_Symbol=JMJ14 Isoform 2 of Probable lysine-specific demethylase JMJ14	3702	0
303	0.29	0.29	14.53	0	0	IPI:IPI00537009.1	Gene_Symbol=ICR1 Interactor of constitutive active ROPs 1	3702	0
304	0.29	0.29	10.51	0	0	IPI:IPI00528773.1	Gene_Symbol=AT5G04420 kelch repeat-containing protein	3702	0
306	0.29	0.29	6.443	0	0	IPI:IPI00535988.1	Gene_Symbol=- T6D22.19	3702	0
307	0.29	0.29	14.62	0	0	IPI:IPI00532411.1	Gene_Symbol=- Putative uncharacterized protein T6C23.15	3702	0
309	0.29	0.29	9.322	0	0	IPI:IPI00535862.1	Gene_Symbol=CXXS1 Thioredoxin-like protein CXXS1	3702	0
310	0.29	0.29	11.4	0	0	IPI:IPI00517841.1	Gene_Symbol=AT1G53400 unknown protein	3702	0
316	0.28	0.28	3.386	0	0	IPI:IPI00541096.1	Gene_Symbol=AT5G12010 unknown protein	3702	0
318	0.28	0.28	2.254	0	0	IPI:IPI00535822.1	Gene_Symbol=AT3G15430 regulator of chromosome condensation (RCC1) family protein	3702	0
319	0.27	0.27	10.59	0	0	IPI:IPI00656903.2	Gene_Symbol=- Putative uncharacterized protein F7J7.10 (Fragment)	3702	0
320	0	0.27	9.615	0	0	IPI:IPI00651114.1	Gene_Symbol=SIZ1 Isoform 1 of E3 SUMO-protein ligase SIZ1	3702	0
320	0.27	0.27	10.22	0	0	IPI:IPI00651122.1	Gene_Symbol=SIZ1 Isoform 2 of E3 SUMO-protein ligase SIZ1	3702	0
320	0	0.27	9.737	0	0	IPI:IPI00548950.1	Gene_Symbol=SIZ1 Isoform 3 of E3 SUMO-protein ligase SIZ1	3702	0
320	0	0.27	9.605	0	0	IPI:IPI00541361.1	Gene_Symbol=SIZ1 Isoform 4 of E3 SUMO-protein ligase SIZ1	3702	0
323	0.27	0.27	5.221	0	0	IPI:IPI00523414.2	Gene_Symbol=AT4G36120 Filament-like plant protein 5	3702	0
326	0.27	0.27	6.891	0	0	IPI:IPI00547842.1	Gene_Symbol=AT5G19410 ABC transporter G family member 23	3702	0
327	0.27	0.27	4.31	0	0	IPI:IPI00519156.2	Gene_Symbol=ULP1B ULP1B (UB-LIKE PROTEASE 1B); cysteine-type peptidase	3702	0
328	0	0.26	7.115	0	0	IPI:IPI00519950.1	Gene_Symbol=XRN2 5'-3' exoribonuclease 2	3702	0
328	0.26	0.26	7.038	0	0	IPI:IPI00991521.1	Gene_Symbol=XRN2 Exoribonuclease 2	3702	0
329	0.26	0.26	7.803	0	0	IPI:IPI00852372.1	Gene_Symbol=- Putative uncharacterized protein T7P1.14	3702	0
331	0.26	0.26	12.63	0	0	IPI:IPI00517059.1	Gene_Symbol=AT3G17540 Putative F-box/kelch-repeat protein At3g17540	3702	0
335	0.26	0.26	8.935	0	0	IPI:IPI00522476.1	Gene_Symbol=- Copia retroelement pol polyprotein-like	3702	0
339	0.26	0.26	4.04	0	0	IPI:IPI00540013.1	Gene_Symbol=AT5G62820 CASP-like protein At5g62820	3702	0
340	0.26	0.26	4.281	0	0	IPI:IPI00538224.1	Gene_Symbol=AT2G36470 unknown protein	3702	0
342	0.25	0.25	2.927	0	0	IPI:IPI00527406.3	Gene_Symbol=AT4G00800 binding / protein binding / zinc ion binding	3702	0
343	0.25	0.25	8.333	0	0	IPI:IPI00537599.1	Gene_Symbol=MYR1 MYR1 (MYb-related protein 1); transcription factor	3702	0
346	0.25	0.25	4.294	0	0	IPI:IPI00531660.1	Gene_Symbol=SOT12 Flavonol sulfotransferase-like	3702	0
350	0.24	0.24	4.805	0	0	IPI:IPI00538231.3	Gene_Symbol=HK1 Histidine kinase 1	3702	0
351	0.24	0.24	10.84	0	0	IPI:IPI00542892.1	Gene_Symbol=APRR2 Isoform 1 of Two-component response regulator-like APRR2	3702	0
351	0	0.24	11.91	0	0	IPI:IPI00524902.1	Gene_Symbol=APRR2 Isoform 2 of Two-component response regulator-like APRR2	3702	0
352	0.24	0.24	7.932	0	0	IPI:IPI00534932.1	Gene_Symbol=AT5G12850 Zinc finger CCCH domain-containing protein 56	3702	0
355	0.24	0.24	3.527	0	0	IPI:IPI00529753.1	Gene_Symbol=XDH1 XDH1 (XANTHINE DEHYDROGENASE 1); xanthine dehydrogenase	3702	0
356	0.24	0.24	5.442	0	0	IPI:IPI00518255.1	Gene_Symbol=SIP3 CBL-interacting serine/threonine-protein kinase 6	3702	0
357	0.24	0.24	3.782	0	0	IPI:IPI00519828.1	Gene_Symbol=AT3G04750 Pentatricopeptide repeat-containing protein At3g04750, mitochondrial	3702	0
358	0.24	0.24	17.39	0	0	IPI:IPI00517788.1	Gene_Symbol=- Putative reverse transcriptase	3702	0
361	0.23	0.23	8.435	0	0	IPI:IPI00518341.1	Gene_Symbol=AT2G40400 unknown protein	3702	0
363	0	0.23	8.684	0	0	IPI:IPI00545757.1	Gene_Symbol=NTMC2T5.1 F14I3.13 protein	3702	0
363	0.23	0.23	10.09	0	0	IPI:IPI00992194.1	Gene_Symbol=NTMC2T5.1 N-terminal-transmembrane-C2 domain type 5.1	3702	0
364	0.23	0.23	12.62	0	0	IPI:IPI00525436.1	Gene_Symbol=AT5G06450 Uncharacterized protein At5g06450	3702	0
365	0.22	0.22	8.725	0	0	IPI:IPI00531496.1	Gene_Symbol=ASY1 ASY1 (ASYNAPTIC 1); DNA binding	3702	0
367	0.22	0.22	12.42	0	0	IPI:IPI00524633.1	Gene_Symbol=SHT SHT (SPERMIDINE HYDROXYCINNAMOYL TRANSFERASE); N-acyltransferase/ hydroxycinnamoyltransferase/ spermidine:caffeoyl CoA N-acyltransferase/ spermidine:coumaroyl CoA N-acyltransferase/ spermidine:feruloyl CoA N-acyltransferase/ spermidine:sinapoyl CoA N-acyltransferase	3702	0
370	0.22	0.22	11.04	0	0	IPI:IPI00542602.1	Gene_Symbol=- Gb|AAF06086.1	3702	0
371	0.22	0.22	5.155	0	0	IPI:IPI00540886.1	Gene_Symbol=AT3G16750 unknown protein	3702	0
372	0.22	0.22	2.721	0	0	IPI:IPI00535368.2	Gene_Symbol=ARP4 Actin-related protein 4	3702	0
373	0.21	0.21	6.302	0	0	IPI:IPI00536377.2	Gene_Symbol=AT2G32240 unknown protein	3702	0
374	0.21	0.21	9.811	0	0	IPI:IPI00534369.1	Gene_Symbol=AT4G02710 kinase interacting family protein	3702	0
375	0.21	0.21	19.63	0	0	IPI:IPI00521420.1	Gene_Symbol=- F5K24.11 protein	3702	0
376	0.21	0.21	8.532	0	0	IPI:IPI00944312.1	Gene_Symbol=- Putative uncharacterized protein At2g27980	3702	0
[truncated: 263 more rows]

## Sheet: 10R_3
N	Unused	Total	%Cov	%Cov(50)	%Cov(95)	Accession	Name	Species	Peptides(95%)			Biological Processes	Molecular Function	PANTHER ID
[truncated: 328 more rows]

[truncated: 9 more sheets: 10I_1, 10I_2, 10I_3, 3R_1, 3R_2, 3R_3, 3I_1, 3I_2, 3I_3]
