# Supplementary material for: Higher order Arabidopsis 14-3-3 mutants show 14-3-3 involvement in primary root growth both under control and abiotic stress conditions
Source: J Exp Bot. 2014 Sep 4;65(20):5877–88. doi: 10.1093/jxb/eru338 (PMC4203132; doi:10.1093/jxb/eru338)
Supplement: Supplementary Data [file supp_eru338_jexbot125666_file003.xlsx]

## Sheet: Primers
Table S1A Genotyping primers for T-DNA insertion
Primer name	Sequence	annealing temp.	DMSO
LBb1.3 (LP for SALK lines)	ATTTTGCCGATTTCGGAAC
kappa LP	GATCTGTTCTGGGATTCTCAGGTTA	55
kappa RP	ATGTGTCCAGCTCAGCAATGGCTTCT
lambda LP	TGTTTGCTCTGGAATCCTTAAGCT	55
lambda RP	GAGTGTCAAGCTCAGCTATGGCCTCC
nu LP	GATTTATGTGTAAACAAACGCAATTAA	55
nu RP	AGAATCCAGAAGATTGAGTATT
upsilon LP	ACTTCCCCTAATTTCGCTTCGAAT	55	0.01
upsilon RP	GGTGGTGGTTGGGCTTGTTCAT
phi LP	TTGTTGGATCTCATTTCTAGG	55
phi RP	GAAACCACAAACTTAGATCTC
chi LP	GATCTGAGAATCATTTCTTCT	45	0.05
chi RP	TTAATTATAGGCTAAAAGTT
Table S1B 14-3-3 transcript primers
primer name	sequence	annealing temp.	DMSO
kappa LP	GATCTGTTCTGGGATTCTCAGGTTA	58
kappa RP	ATGTGTCCAGCTCAGCAATGGCTTCT
lambda LP	TGTTTGCTCTGGAATCCTTAAGCT	58
lambda RP	GAGTGTCAAGCTCAGCTATGGCCTCC
cDNA_nu	GTGTGATAACATAAGATGTCGTCTTCT	58
cDNA_nu	TGCCCTGTCTCAGCTGGTTTCC
cDNA_upsilon	GAAAGATGTCTTCTGATTCGTCC	58
cDNA_upsilon	GCAAATCATTCCATGGATCTGAT
cDNA_phi	AATCCATCCATCACCGATCTCT	58
phi RP	GAAACCACAAACTTAGATCTC
cDNA_chi	TGACAACAAAGTTGCGGTAAG	58
chi LP	GATCTGAGAATCATTTCTTCT
